# Supplementary material for: The transcription factor ZIP-1 promotes resistance to intracellular infection in Caenorhabditis elegans
Source: Nat Commun. 2022 Jan 10;13:17. doi: 10.1038/s41467-021-27621-w (PMC8748929; doi:10.1038/s41467-021-27621-w)
Supplement: Supplementary file 4 — Supplementary Data 2 [file 41467_2021_27621_MOESM4_ESM.xlsx]

## Sheet: Supplementary data 2 overview
Supplementary data 2: Differentially expressed genes in animals treated with bortezomib and DMSO
Summary
Tab 2	WT BTZ vs N2 DMSO 30 min
Tab 3	zip-1(jy13) BTZ vs zip-1(jy13) DMSO 30 min
Tab 4	WT BTZ vs N2 DMSO 4 h
Tab 5	zip-1(jy13) BTZ vs zip-1(jy13) DMSO 4 h
Tab 6	Intersection of 30 min datsets
Tab 7	Intersction of 4 h dtasets

## Sheet: WT 30m
WT BTZ vs WT DMSO 30 min	Gene.stable.ID	Gene.name	logFC	AveExpr	t	P.Value	adj.P.Val	B	WT BTZ vs WT DMSO 30 min	Gene.stable.ID	Gene.name	logFC	AveExpr	t	P.Value	adj.P.Val	B
Upregulated genes	WBGene00008873	F15H10.6	7.21466	-0.999341	10.8897	1.0522e-07	0.000319385	6.74708	Downregulated genes	WBGene00012717	Y39E4B.6	-0.565792	4.83654	-5.52167	0.000117347	0.0191503	0.812582
0.5 cpm, weights applied	WBGene00009168	F26F2.3	7.07323	1.18783	5.02311	0.000270225	0.0343692	0.674103	0.5 cpm, weights applied	WBGene00015163	B0361.9	-0.611266	3.25611	-5.56202	0.000109853	0.0183213	1.14872
Adj p-value<0.05	WBGene00044427	F56A6.5	6.58868	-2.70592	15.1406	2.32466e-09	1.76407e-05	8.76789	Adj p-value<0.05	WBGene00013207	zipt-2.3	-0.687092	2.28763	-5.95751	5.82318e-05	0.0114777	1.8964
	WBGene00023483	Y75B8A.39	6.53995	0.163205	6.33397	3.24755e-05	0.00746789	2.51941		WBGene00009642	F42G4.5	-0.774152	3.1133	-5.69561	8.84374e-05	0.0157908	1.32413
	WBGene00045401	eol-1	6.24298	0.872246	6.69043	1.90188e-05	0.00601836	3.20272
	WBGene00010821	M01G12.7	6.20165	0.469707	8.51029	1.59084e-06	0.00134135	5.09333
	WBGene00016306	C32B5.13	5.93216	-3.89192	16.1193	1.10811e-09	1.68178e-05	8.86193
	WBGene00008842	chil-28	5.77353	-2.7126	12.1061	3.14867e-08	0.000159291	7.31521
	WBGene00015225	B0507.8	5.70088	1.97478	9.70699	3.80212e-07	0.000593228	6.96473
	WBGene00002019	hsp-16.48	5.63827	-0.41389	4.89745	0.000335256	0.0392824	0.475407
	WBGene00009692	F44E5.5	5.5736	2.99714	6.52294	2.4403e-05	0.00684739	2.95838
	WBGene00007134	pals-28	5.56874	-3.5254	8.37767	1.88129e-06	0.00142762	4.64397
	WBGene00206393	W04G5.16	5.49998	-3.58688	9.68271	3.90873e-07	0.000593228	5.62477
	WBGene00008267	C53A5.9	5.44675	-3.324	6.43644	2.7797e-05	0.00715042	2.55402
	WBGene00009061	pals-14	5.43724	0.103207	6.50394	2.51091e-05	0.00684739	2.94173
	WBGene00022477	fbxa-28	5.38726	-2.64517	8.31206	2.04551e-06	0.00147832	4.47479
	WBGene00007656	pals-2	5.38069	-1.63445	5.26583	0.000179262	0.0254268	1.00349
	WBGene00015833	math-17	5.21079	-2.31417	8.19567	2.37563e-06	0.00150229	4.34587
	WBGene00015834	math-5	5.10686	-1.60506	5.4041	0.00014241	0.0225142	1.18058
	WBGene00009166	F26F2.1	5.07869	3.42309	6.3774	3.03982e-05	0.00740874	2.71329
	WBGene00007661	pals-7	5.01058	-2.43751	7.02404	1.17045e-05	0.00467472	3.14339
	WBGene00194645	Y105C5A.1269	5.00153	-2.41009	6.58715	2.2169e-05	0.00647035	2.66683
	WBGene00022189	Y71H2AR.2	4.98863	-2.30304	7.54375	5.65246e-06	0.00245107	3.82671
	WBGene00009691	F44E5.4	4.98166	2.27663	6.74588	1.75268e-05	0.00601836	3.29605
	WBGene00008269	C53A5.11	4.92241	-3.11328	7.75087	4.26854e-06	0.00208979	3.95847
	WBGene00015227	ddn-1	4.8809	2.54174	9.31301	5.99623e-07	0.000650034	6.57344
	WBGene00022545	ZC196.1	4.84537	-1.10995	9.31826	5.95935e-07	0.000650034	5.94846
	WBGene00007659	pals-5	4.70879	-2.39121	6.74233	1.76184e-05	0.00601836	2.91893
	WBGene00018345	F42C5.3	4.67247	-0.0492877	8.93502	9.41557e-07	0.000840589	6.02131
	WBGene00007132	pals-27	4.64949	-1.64433	5.14805	0.000218543	0.0294452	0.884456
	WBGene00013294	pals-30	4.55701	-1.54255	7.5475	5.62353e-06	0.00245107	3.79397
	WBGene00002020	hsp-16.49	4.55077	0.836508	8.06019	2.833e-06	0.00159246	4.93798
	WBGene00007660	pals-6	4.31812	0.939408	6.39071	2.97902e-05	0.00740874	2.78764
	WBGene00020357	T08E11.1	4.19959	-1.15595	5.32648	0.000161996	0.02387	1.12747
	WBGene00011848	chil-27	4.11474	-1.58078	9.73098	3.69981e-07	0.000593228	6.34518
	WBGene00219750	Y38C1AA.19	4.1	0.0318322	6.4998	2.52654e-05	0.00684739	2.7943
	WBGene00138721	pals-37	4.07885	-0.507848	6.51642	2.46429e-05	0.00684739	2.90945
	WBGene00020546	zig-13	3.96441	-2.71338	6.26741	3.59567e-05	0.00790891	2.28997
	WBGene00002018	hsp-16.41	3.8579	2.54967	7.86628	3.65835e-06	0.00190035	4.79367
	WBGene00194713	F19B10.13	3.85098	1.62196	9.10915	7.63487e-07	0.000772496	6.21588
	WBGene00021081	pals-33	3.82963	-1.51978	5.35866	0.000153553	0.0230106	1.23094
	WBGene00219309	F26F2.13	3.69194	-1.30579	5.5855	0.000105725	0.0178288	1.36532
	WBGene00008301	pals-39	3.68035	1.03465	6.66584	1.97233e-05	0.00601836	3.17948
	WBGene00006894	ver-1	3.59164	-2.17198	5.68418	9.00839e-05	0.0158977	1.53219
	WBGene00007131	pals-26	3.51563	0.667416	6.89049	1.41904e-05	0.00525287	3.49662
	WBGene00086560	ZK355.8	3.51094	-2.26533	5.14097	0.000221174	0.0294452	0.843625
	WBGene00020364	T08E11.8	3.45118	-0.560944	5.59727	0.000103718	0.0177809	1.58043
	WBGene00002016	hsp-16.2	3.44542	2.88142	7.08423	1.07395e-05	0.00440521	3.66542
	WBGene00012726	Y39G8B.5	3.43634	-2.00226	5.18516	0.000205276	0.0283224	0.935199
	WBGene00195181	F15H10.12	3.26921	-2.4682	5.01982	0.000271747	0.0343692	0.586752
	WBGene00050899	T10C6.15	3.10021	2.79341	8.45045	1.71547e-06	0.0013703	5.52716
	WBGene00022550	droe-8	3.088	-1.71783	6.95064	1.30076e-05	0.00506197	3.49821
	WBGene00013754	fbxa-116	3.00863	-2.14622	4.84823	0.000365017	0.0413423	0.336051
	WBGene00008810	cyp-13A12	2.98495	3.51163	6.34714	3.18301e-05	0.00743208	2.4777
	WBGene00002026	hsp-70	2.83916	4.19298	6.18575	4.0775e-05	0.00871608	2.08106
	WBGene00011672	cyp-13A5	2.81861	3.17376	7.84641	3.75638e-06	0.00190035	4.70854
	WBGene00015535	C06E4.6	2.81359	-0.169435	6.36975	3.07538e-05	0.00740874	2.7129
	WBGene00015223	B0507.6	2.69363	1.12428	6.67684	1.94047e-05	0.00601836	3.17439
	WBGene00014838	cyp-13A9	2.66555	1.05706	5.40726	0.000141668	0.0225142	1.3046
	WBGene00019314	K02E7.10	2.63234	0.0362245	10.4266	1.71564e-07	0.00043397	7.59415
	WBGene00021197	Y17G9A.4	2.53769	-0.891077	5.75884	7.98796e-05	0.0146064	1.83603
	WBGene00003995	pgp-1	2.53394	5.0273	9.48868	4.88506e-07	0.000650034	6.6094
	WBGene00012381	Y2H9A.4	2.50249	2.46605	8.09144	2.71976e-06	0.00158761	5.03406
	WBGene00012399	Y6E2A.5	2.49133	0.0256896	5.93452	6.03842e-05	0.0117494	2.11533
	WBGene00018353	fbxa-182	2.38819	2.39597	7.1352	9.98846e-06	0.00421097	3.7221
	WBGene00013155	Y53F4B.8	2.38576	-1.35513	4.8423	0.000368783	0.0414594	0.38064
	WBGene00194658	R09E10.13	2.37189	1.41616	5.37531	0.000149369	0.0228987	1.24783
	WBGene00022375	Y94H6A.2	2.30683	2.357	4.78812	0.000405141	0.0448819	0.120724
	WBGene00045412	C25F9.12	2.24908	1.1746	5.99021	5.53088e-05	0.0111923	2.19169
	WBGene00008850	F15B9.6	2.20023	1.87012	5.59401	0.000104269	0.0177809	1.54496
	WBGene00001158	ech-9	2.19705	2.09879	6.6966	1.88463e-05	0.00601836	3.11754
	WBGene00086568	Y2H9A.6	2.15627	-0.431293	6.22913	3.81357e-05	0.00826837	2.55278
	WBGene00016281	pals-32	2.10462	2.27329	8.94163	9.34047e-07	0.000840589	6.08479
	WBGene00020774	T24E12.5	2.10435	1.92505	5.54892	0.000112229	0.0185141	1.35349
	WBGene00017705	F22E5.6	2.05259	-1.1146	5.36035	0.000153123	0.0230106	1.17113
	WBGene00008944	F19B2.5	1.99701	7.31658	9.70281	3.82022e-07	0.000593228	6.68141
	WBGene00015537	C06E4.8	1.9206	0.708984	6.39397	2.96432e-05	0.00740874	2.7755
	WBGene00044642	clec-69	1.88704	0.69789	4.98135	0.000290231	0.0358117	0.577776
	WBGene00018646	mul-1	1.86176	0.338589	6.44199	2.75646e-05	0.00715042	2.86054
	WBGene00010752	K10G4.3	1.78673	1.90678	5.82656	7.16758e-05	0.0134299	1.87533
	WBGene00007867	C32H11.4	1.75267	5.17526	7.95994	3.23159e-06	0.00175164	4.54722
	WBGene00008858	pals-1	1.73747	0.459194	5.90802	6.29694e-05	0.0119461	2.03987
	WBGene00022479	fbxa-36	1.69442	-0.241014	4.86706	0.000353313	0.0403176	0.417564
	WBGene00194888	K10H10.13	1.6891	-1.76998	5.08175	0.000244535	0.0319941	0.794439
	WBGene00000097	aip-1	1.68624	5.52272	11.4846	5.75452e-08	0.000218341	8.71834
	WBGene00012398	Y6E2A.4	1.65465	-0.778981	5.37662	0.000149043	0.0228987	1.25937
	WBGene00006986	zip-1	1.60824	3.33496	9.38281	5.52531e-07	0.000650034	6.4107
	WBGene00008577	F08G2.5	1.5761	2.8032	5.92384	6.14118e-05	0.0117981	1.88266
	WBGene00011798	T16G1.4	1.5461	4.01157	6.66229	1.98272e-05	0.00601836	2.84475
	WBGene00012101	zip-10	1.53516	2.58942	6.4565	2.69674e-05	0.00715042	2.77362
	WBGene00022382	Y94H6A.10	1.52049	8.4302	7.54777	5.62147e-06	0.00245107	3.85349
	WBGene00015532	C06E4.3	1.43287	1.26473	4.83454	0.00037377	0.0417111	0.244459
	WBGene00008494	F01D5.3	1.41792	0.734524	5.15904	0.000214521	0.0293315	0.816136
	WBGene00001778	gst-30	1.40928	0.596086	7.65476	4.85953e-06	0.00230479	4.53064
	WBGene00017711	F22E5.13	1.29672	0.911369	5.35439	0.000154647	0.0230106	1.16659
	WBGene00045475	T07A5.7	1.28152	-0.0777006	4.92241	0.000321144	0.0386825	0.444003
	WBGene00001781	gst-33	1.27789	1.96021	5.31557	0.000164969	0.0240744	0.978811
	WBGene00011494	T05F1.9	1.25805	0.310257	4.88503	0.000342516	0.0396821	0.427433
	WBGene00019057	F58F9.3	1.23819	4.26017	5.38644	0.000146637	0.0228987	0.713823
	WBGene00020358	math-39	1.23437	3.10903	5.30348	0.00016833	0.0243309	0.733891
	WBGene00018543	ugt-32	1.21082	2.0704	6.11743	4.53307e-05	0.00955533	2.25195
	WBGene00045411	C25F9.11	1.09749	2.61804	6.04405	5.08283e-05	0.0105674	2.07625
	WBGene00022549	ZC196.5	1.05992	3.60816	5.26623	0.000179143	0.0254268	0.648245
	WBGene00010470	cdr-4	1.04373	5.83946	8.23924	2.24581e-06	0.00149941	4.82685
	WBGene00015828	math-14	1.03634	1.94189	6.71695	1.82892e-05	0.00601836	3.13633
	WBGene00018807	fbxa-146	0.954756	2.25927	5.11435	0.000231372	0.030535	0.527199
	WBGene00008985	F20G2.1	0.931218	1.4863	6.00388	5.41324e-05	0.0111023	2.09765
	WBGene00012910	Y46G5A.20	0.929008	1.83555	5.46257	0.000129308	0.0208778	1.10698
	WBGene00008726	F13A7.11	0.862773	1.80387	5.04074	0.000262216	0.0337258	0.503558
	WBGene00003674	nhr-84	0.844658	3.72531	6.85464	1.49491e-05	0.00540197	3.15625
	WBGene00002021	hsp-17	0.841741	5.40066	5.21531	0.000195116	0.0274193	0.253018
	WBGene00018903	F55G1.7	0.823497	1.37899	5.14426	0.00021995	0.0294452	0.606186
	WBGene00011300	R107.5	0.810553	6.41663	6.34756	3.18098e-05	0.00743208	2.02621
	WBGene00021979	Y58A7A.5	0.800438	3.66477	5.01203	0.000275386	0.0345416	0.127776
	WBGene00001754	gst-6	0.738137	5.55016	4.90138	0.000332989	0.0392824	-0.3172
	WBGene00020891	T28C12.4	0.705333	4.38688	4.92544	0.000319476	0.0386825	-0.206374
	WBGene00000841	cul-6	0.705231	3.50715	5.61207	0.000101252	0.0176632	1.1897
	WBGene00001031	dnj-13	0.700499	7.76897	5.73261	8.33185e-05	0.0150539	1.02013
	WBGene00007297	C04F12.1	0.677061	4.94631	8.23015	2.27228e-06	0.00149941	4.8561
	WBGene00004809	skr-3	0.664045	6.33788	6.2744	3.55734e-05	0.00790891	1.91597
	WBGene00016997	cebp-1	0.66222	4.66217	4.99314	0.000284432	0.0353839	-0.0729441
	WBGene00000247	bec-1	0.650572	5.01833	6.89505	1.40968e-05	0.00525287	2.99821
	WBGene00004509	rrf-2	0.63845	2.80233	5.97237	5.68831e-05	0.0113594	1.8332
	WBGene00012462	Y17G7B.8	0.629492	5.01732	4.94468	0.000309076	0.0378295	-0.2115
	WBGene00012600	Y38E10A.22	0.6006	5.86076	4.90704	0.000329759	0.0392824	-0.398439
	WBGene00010822	M01G12.9	0.587899	4.80458	6.30066	3.41711e-05	0.00774051	2.12191
	WBGene00017536	F17A9.4	0.579007	6.14591	8.13281	2.57717e-06	0.00156455	4.66814
	WBGene00000391	cdd-1	0.505468	4.9002	4.77588	0.000413859	0.045188	-0.490448
	WBGene00001752	gst-4	0.496033	5.79037	4.89534	0.000336477	0.0392824	-0.383882
	WBGene00008296	cdr-2	0.492682	5.83377	5.78942	7.60594e-05	0.0140775	1.14699
	WBGene00019738	clec-265	0.483051	5.8001	4.87575	0.000348053	0.0400182	-0.435857
	WBGene00021977	Y58A7A.3	0.473095	5.07502	4.72632	0.000451223	0.0489158	-0.623851
	WBGene00008375	D1054.8	0.471939	6.1316	4.77667	0.00041329	0.045188	-0.628187
	WBGene00010238	F58B4.5	0.432381	5.58818	6.6335	2.06917e-05	0.00615761	2.50524
	WBGene00010904	ugt-62	0.377366	8.05074	5.07181	0.000248704	0.0322613	-0.118913
	WBGene00015025	mrpl-9	0.335848	6.41675	5.18913	0.000203908	0.0283224	0.0784964

## Sheet: jy13 30m
jy13 BTZ vs jy13 DMSO 30 min	Gene.stable.ID	Gene.name	logFC	AveExpr	t	P.Value	adj.P.Val	B	jy13 BTZ vs jy13 DMSO 30 min	Gene.stable.ID	Gene.name	logFC	AveExpr	t	P.Value	adj.P.Val	B
Upregulated genes	WBGene00008873	F15H10.6	8.61015	-0.999341	13.3952	9.76836e-09	2.96509e-05	6.86102	Downregulated genes	WBGene00011440	sfxn-1.5	-0.226326	5.82365	-4.28352	0.000990291	0.0461032	-1.35117
0.5 cpm, weights applied	WBGene00010821	M01G12.7	7.4952	0.469707	12.4677	2.24366e-08	5.67534e-05	7.85012	0.5 cpm, weights applied	WBGene00000245	bca-1	-0.238013	5.57867	-4.21655	0.0011176	0.0491849	-1.45516
Adj p-value<0.05	WBGene00023483	Y75B8A.39	7.29366	0.163205	8.66462	1.31192e-06	0.000582963	4.95553	Adj p-value<0.05	WBGene00011932	sptl-3	-0.263705	6.82951	-4.39932	0.000804412	0.0396382	-1.15712
	WBGene00002015	hsp-16.1	7.25533	-1.13326	7.45759	6.36254e-06	0.00175572	3.28335		WBGene00007923	C34C12.4	-0.264951	5.05296	-4.29127	0.000976553	0.0456035	-1.25432
	WBGene00002019	hsp-16.48	6.86145	-0.41389	6.07528	4.84072e-05	0.00670666	1.82461		WBGene00006508	tns-1	-0.26686	6.1027	-4.70643	0.000467194	0.0293	-0.584606
	WBGene00015833	math-17	6.53704	-2.31417	11.3382	6.65921e-08	9.18789e-05	5.85762		WBGene00001972	hmg-1.2	-0.2763	6.14346	-4.6208	0.000542974	0.0321903	-0.738848
	WBGene00002017	hsp-16.11	6.43794	-1.04952	6.30218	3.40917e-05	0.00533412	2.07027		WBGene00006720	ubc-25	-0.279109	6.58242	-4.82955	0.000377017	0.026033	-0.36835
	WBGene00009692	F44E5.5	6.15584	2.99714	9.26455	6.34834e-07	0.000356847	6.47338		WBGene00003878	pept-3	-0.280578	4.84967	-4.49794	0.000674754	0.0358068	-0.879824
	WBGene00009168	F26F2.3	6.1215	1.18783	8.42755	1.76591e-06	0.000670031	5.40917		WBGene00010755	vglu-2	-0.285169	5.27737	-4.65224	0.000513759	0.031065	-0.636381
	WBGene00195181	F15H10.12	5.9169	-2.4682	10.0453	2.60059e-07	0.000219273	5.03459		WBGene00015197	B0454.6	-0.295122	5.17138	-4.85608	0.00036009	0.0256314	-0.26817
	WBGene00015834	math-5	5.80778	-1.60506	6.60477	2.15948e-05	0.00409681	2.39314		WBGene00000068	acy-1	-0.305177	4.47986	-4.5336	0.000633385	0.0351012	-0.70524
	WBGene00194645	Y105C5A.1269	5.74924	-2.41009	8.15537	2.50282e-06	0.000844118	3.75572		WBGene00015484	atgl-1	-0.306773	5.93405	-4.31591	0.000934208	0.0444673	-1.2765
	WBGene00009691	F44E5.4	5.74311	2.27663	9.90486	3.04101e-07	0.000230767	7.07799		WBGene00004774	sem-5	-0.325477	5.28645	-4.77573	0.000413973	0.0275565	-0.409927
	WBGene00009166	F26F2.1	5.22391	3.42309	10.608	1.41363e-07	0.000127837	7.99064		WBGene00003149	mbk-1	-0.329405	4.93984	-4.27403	0.00100738	0.0464709	-1.2947
	WBGene00194713	F19B10.13	5.17746	1.62196	15.9863	1.22248e-09	9.27676e-06	11.4789		WBGene00000441	ceh-18	-0.333871	4.811	-5.5723	0.000108025	0.0113854	1.0494
	WBGene00007661	pals-7	4.9096	-2.43751	7.51301	5.89557e-06	0.00165698	3.21314		WBGene00020160	igcm-3	-0.33576	5.04581	-4.60214	0.000561114	0.0328804	-0.711529
	WBGene00219750	Y38C1AA.19	4.6831	0.0318322	11.0375	9.03409e-08	0.000102877	7.58572		WBGene00008224	slrp-1	-0.337939	6.10997	-5.42843	0.000136797	0.0134816	0.684538
	WBGene00002020	hsp-16.49	4.53023	0.836508	9.43168	5.21927e-07	0.000332186	6.26526		WBGene00022410	Y97E10C.1	-0.340592	6.58274	-4.44028	0.000747678	0.0379515	-1.08194
	WBGene00020364	T08E11.8	3.91227	-0.560944	7.52941	5.76454e-06	0.00165073	4.0048		WBGene00013379	Y62E10A.13	-0.340987	6.24268	-4.25228	0.00104769	0.0474648	-1.42715
	WBGene00002018	hsp-16.41	3.84177	2.54967	9.0844	7.86436e-07	0.000411577	6.29366		WBGene00009584	drap-1	-0.35082	6.59863	-5.83267	7.09813e-05	0.00868776	1.35757
	WBGene00002016	hsp-16.2	3.67357	2.88142	8.44149	1.73503e-06	0.000670031	5.53411		WBGene00018657	acl-4	-0.358604	5.92874	-5.56606	0.00010913	0.0114225	0.935024
	WBGene00194803	C25F9.16	3.56008	-1.65611	6.08836	4.74294e-05	0.00670666	2.02486		WBGene00011054	arrd-13	-0.360405	5.11646	-5.54251	0.000113411	0.0115519	1.02167
	WBGene00007813	jmjd-3.3	3.46602	0.708231	6.99513	1.22004e-05	0.00276365	3.57865		WBGene00020104	R148.5	-0.361506	4.25337	-5.40301	0.000142667	0.0136577	0.875167
	WBGene00008843	arrd-9	3.42662	0.377205	8.5818	1.45444e-06	0.000613167	5.35341		WBGene00015477	attf-4	-0.363118	5.27116	-5.02566	0.000269049	0.0208334	0.029668
	WBGene00020357	T08E11.1	3.14003	-1.15595	4.71195	0.000462701	0.0291386	0.166804		WBGene00011276	aakg-5	-0.366138	5.49143	-5.91749	6.20325e-05	0.00784556	1.56804
	WBGene00015835	math-6	3.02092	-3.16852	6.10692	4.60775e-05	0.00666017	1.7184		WBGene00019615	K10B4.3	-0.369438	4.64833	-4.22804	0.0010946	0.0488609	-1.36749
	WBGene00011848	chil-27	2.87136	-1.58078	5.24299	0.000186258	0.0164351	0.624071		WBGene00002979	lfe-2	-0.369481	5.83122	-4.85845	0.000358615	0.0256314	-0.29805
	WBGene00002026	hsp-70	2.84051	4.19298	6.68701	1.91152e-05	0.00376768	2.9993		WBGene00016500	memo-1	-0.370469	4.24369	-4.99989	0.000281164	0.0214433	0.152023
	WBGene00011672	cyp-13A5	2.79112	3.17376	9.62877	4.1572e-07	0.00028679	6.9293		WBGene00003083	lst-1	-0.374532	4.76088	-4.46153	0.000719889	0.0369808	-0.819538
	WBGene00022375	Y94H6A.2	2.73894	2.357	8.74243	1.19155e-06	0.000548002	5.89071		WBGene00022181	pho-9	-0.378805	4.68045	-4.77166	0.000416916	0.0276312	-0.393428
	WBGene00008810	cyp-13A12	2.73701	3.51163	6.91835	1.3629e-05	0.00287287	3.40261		WBGene00012113	T28B8.1	-0.379756	5.2065	-4.55999	0.000604477	0.0347128	-0.769775
	WBGene00045412	C25F9.12	2.72125	1.1746	10.5959	1.43192e-07	0.000127837	7.82474		WBGene00007064	rga-9	-0.380901	4.0844	-4.22122	0.00110818	0.0491781	-1.28249
	WBGene00015535	C06E4.6	2.70836	-0.169435	7.35542	7.32986e-06	0.00191802	3.91526		WBGene00012226	W03G11.4	-0.386112	4.46354	-4.24845	0.00105496	0.0475105	-1.28747
	WBGene00044427	F56A6.5	2.68231	-2.70592	5.22735	0.00019121	0.0166781	0.451235		WBGene00015779	lrch-1	-0.390057	3.13355	-4.31135	0.000941898	0.0446724	-0.882075
	WBGene00013754	fbxa-116	2.67804	-2.14622	4.59408	0.000569152	0.0332232	-0.189046		WBGene00012794	Y43E12A.2	-0.391781	5.5306	-5.75208	8.07524e-05	0.00956422	1.24428
	WBGene00014838	cyp-13A9	2.5941	1.05706	9.35228	5.72624e-07	0.000334258	6.59067		WBGene00000083	adt-2	-0.392018	5.9474	-5.61787	0.000100302	0.0109911	1.0272
	WBGene00015225	B0507.8	2.53235	1.97478	4.81627	0.000385802	0.026257	0.296477		WBGene00002132	inx-10	-0.394852	3.73767	-4.67341	0.000495017	0.0304165	-0.348213
	WBGene00011674	cyp-13A8	2.4641	-1.05842	5.8389	7.02795e-05	0.00867181	1.70663		WBGene00017563	F18C5.10	-0.394871	4.97354	-5.16777	0.000211383	0.0177246	0.323115
	WBGene00010752	K10G4.3	2.45047	1.90678	11.3883	6.33351e-08	9.18789e-05	8.70584		WBGene00008205	sams-1	-0.397609	9.45785	-5.05486	0.000255983	0.0200261	0.0879654
	WBGene00050899	T10C6.15	2.39638	2.79341	8.54941	1.5146e-06	0.00061638	5.65042		WBGene00010221	F57G12.1	-0.400259	6.09165	-4.6543	0.000511907	0.031065	-0.675321
	WBGene00044642	clec-69	2.39216	0.69789	7.56056	5.52402e-06	0.00161227	4.3599		WBGene00001510	fzr-1	-0.401764	6.34454	-4.78498	0.000407359	0.0272356	-0.449536
	WBGene00003995	pgp-1	2.37284	5.0273	10.9896	9.48983e-08	0.000102877	8.32095		WBGene00008731	F13B12.3	-0.40404	4.56925	-4.23786	0.00107534	0.0482852	-1.3545
	WBGene00008068	sdz-6	2.33183	-1.96032	4.21065	0.00112958	0.0494124	-0.623805		WBGene00003150	mbk-2	-0.404654	7.95477	-5.18069	0.000206826	0.0175363	0.268027
	WBGene00021979	Y58A7A.5	2.30273	3.66477	14.9333	2.73484e-09	1.03767e-05	11.7831		WBGene00000516	cki-1	-0.411309	4.18471	-4.41761	0.00077855	0.0386145	-0.943548
	WBGene00000097	aip-1	2.28429	5.52272	16.2783	9.86264e-10	9.27676e-06	12.893		WBGene00006543	tbx-2	-0.420016	3.81436	-4.30231	0.000957346	0.0448446	-1.05342
	WBGene00045457	F33H12.7	2.25526	2.44433	12.1278	3.0844e-08	6.68741e-05	9.40047		WBGene00002175	jac-1	-0.421275	4.67523	-5.10637	0.000234525	0.0189372	0.303622
	WBGene00045411	C25F9.11	2.234	2.61804	14.9603	2.67709e-09	1.03767e-05	11.6891		WBGene00006384	taf-3	-0.422037	3.99865	-4.37253	0.000843925	0.0411841	-0.950476
	WBGene00219309	F26F2.13	2.14055	-1.30579	6.14516	4.34194e-05	0.00639782	2.39914		WBGene00003578	ndx-1	-0.424603	2.55233	-4.30518	0.00095241	0.0448446	-0.826097
	WBGene00008944	F19B2.5	2.10099	7.31658	10.8207	1.13047e-07	0.000114381	8.08544		WBGene00010697	uda-1	-0.425361	7.35491	-5.9666	5.74028e-05	0.00770976	1.58724
	WBGene00005833	srw-86	2.0964	0.353108	7.41999	6.70173e-06	0.00181629	4.17781		WBGene00001561	gei-4	-0.42568	6.51476	-4.73315	0.000445869	0.0286795	-0.546893
	WBGene00011798	T16G1.4	1.94895	4.01157	9.73971	3.66333e-07	0.000264754	7.01218		WBGene00012854	Y44A6D.3	-0.429051	4.47388	-4.79559	0.000399915	0.0268563	-0.301983
	WBGene00013155	Y53F4B.8	1.91717	-1.35513	5.22762	0.000191124	0.0166781	0.969129		WBGene00003511	mxl-3	-0.429089	6.84732	-5.35116	0.000155479	0.0143885	0.542831
	WBGene00011130	zip-6	1.84916	-1.22484	4.66953	0.000498399	0.0305008	0.135265		WBGene00017936	zipt-2.2	-0.440595	3.11647	-4.44986	0.00073502	0.0374342	-0.653651
	WBGene00017024	D1022.5	1.82698	-1.76776	4.50475	0.000666635	0.0357177	-0.177355		WBGene00006592	dpy-31	-0.442096	4.78557	-4.52161	0.000646992	0.0354491	-0.771312
	WBGene00194646	Y105C5A.1270	1.82385	-0.952537	4.46167	0.000719709	0.0369808	-0.199962		WBGene00017772	clec-1	-0.444715	6.93414	-4.46301	0.000718001	0.0369808	-1.03969
	WBGene00008850	F15B9.6	1.76846	1.87012	7.77688	4.1221e-06	0.00127084	4.65869		WBGene00018018	F33G12.6	-0.445261	4.28651	-6.7356	1.77937e-05	0.00355335	2.97964
	WBGene00022327	fbxa-15	1.74971	-1.01885	5.15487	0.000216039	0.0179951	0.869303		WBGene00013576	Y76A2B.4	-0.446705	3.36498	-4.37899	0.000834218	0.0408417	-0.779373
	WBGene00020774	T24E12.5	1.7447	1.92505	5.08033	0.000245127	0.0193827	0.665374		WBGene00016797	C50A2.3	-0.452624	3.58616	-4.28154	0.000993832	0.0461266	-1.05812
	WBGene00044166	C54C6.7	1.7434	0.11588	6.34458	3.19546e-05	0.00521399	2.70162		WBGene00001811	haf-1	-0.460782	2.40624	-4.21057	0.00112974	0.0494124	-0.990757
	WBGene00001779	gst-31	1.727	-1.54956	5.5746	0.00010762	0.0113854	1.34618		WBGene00016866	coel-1	-0.461716	3.03691	-4.46048	0.000721243	0.0369808	-0.608622
	WBGene00015532	C06E4.3	1.67589	1.26473	6.26114	3.6304e-05	0.00553885	2.59701		WBGene00044770	C53C11.5	-0.462422	2.57707	-4.48702	0.000687979	0.036255	-0.547929
	WBGene00016281	pals-32	1.65179	2.27329	5.6851	8.99502e-05	0.0103422	1.68946		WBGene00008915	F17C11.4	-0.46688	4.51131	-5.79494	7.53901e-05	0.00908092	1.48543
	WBGene00018624	F48G7.13	1.63422	-2.10241	4.889	0.00034018	0.0248217	0.414418		WBGene00017197	F07C3.9	-0.47088	3.81672	-4.31565	0.000934643	0.0444673	-1.09912
	WBGene00194658	R09E10.13	1.62898	1.41616	7.07721	1.08476e-05	0.00257241	3.71766		WBGene00009660	F43G6.8	-0.473078	3.18562	-4.47409	0.000703981	0.0368425	-0.629018
	WBGene00007694	C23H4.6	1.5759	2.27171	8.07726	2.77051e-06	0.000898032	5.06668		WBGene00008439	mfb-1	-0.474669	3.08702	-4.90598	0.00033036	0.0243392	0.157549
	WBGene00022382	Y94H6A.10	1.53546	8.4302	7.83576	3.81009e-06	0.0012047	4.45052		WBGene00015163	B0361.9	-0.476995	3.25611	-4.80941	0.000390423	0.0264327	-0.0229641
	WBGene00008255	C51E3.10	1.51618	2.74408	8.84991	1.04433e-06	0.000511283	6.02478		WBGene00018249	F40H3.1	-0.48218	4.7518	-4.76433	0.000422272	0.0278645	-0.37135
	WBGene00011671	cyp-13A4	1.44681	2.49962	5.51612	0.000118418	0.0119022	1.20365		WBGene00010174	F56H9.2	-0.483116	5.83138	-4.53195	0.000635247	0.0351012	-0.878722
	WBGene00001158	ech-9	1.44594	2.09879	4.73304	0.000445961	0.0286795	0.0421668		WBGene00013996	ZK550.2	-0.490002	4.48601	-4.4356	0.000753949	0.0380155	-0.884152
	WBGene00006986	zip-1	1.4397	3.33496	4.96444	0.00029877	0.0225605	0.464005		WBGene00022076	daao-1	-0.495104	4.03598	-4.71546	0.000459869	0.0291386	-0.388874
	WBGene00011300	R107.5	1.39519	6.41663	11.464	5.87313e-08	9.18789e-05	8.75841		WBGene00003846	odd-2	-0.498407	2.85796	-4.21632	0.00111806	0.0491849	-1.06323
	WBGene00019564	K09D9.1	1.37611	2.15342	6.34735	3.18201e-05	0.00521399	2.60453		WBGene00011763	T14B1.1	-0.502692	2.97329	-4.42755	0.000764854	0.0381673	-0.621273
	WBGene00011673	cyp-13A6	1.36477	1.38488	5.18262	0.000206154	0.0175363	0.806956		WBGene00009288	F31C3.6	-0.508848	2.4337	-4.8439	0.000367759	0.0257211	0.170608
	WBGene00012525	Y32B12C.1	1.35553	3.53783	7.3074	7.8375e-06	0.00197792	3.89423		WBGene00011056	R06B9.5	-0.509443	2.79389	-4.56258	0.000601718	0.0347128	-0.40315
	WBGene00015828	math-14	1.29429	1.94189	8.33627	1.9832e-06	0.000734124	5.39891		WBGene00009293	F31D4.8	-0.513234	2.72826	-4.50131	0.000670722	0.0357177	-0.499158
	WBGene00018543	ugt-32	1.28521	2.0704	7.66661	4.78215e-06	0.00142311	4.54013		WBGene00009825	F47G4.4	-0.526847	4.20379	-4.87106	0.000350881	0.0253992	-0.116986
	WBGene00021066	W06H8.2	1.26034	0.814067	6.32905	3.27202e-05	0.00521399	2.69907		WBGene00007058	dmd-6	-0.530037	5.83958	-5.92572	6.12297e-05	0.00784556	1.53824
	WBGene00018603	F48E3.2	1.23133	2.1823	6.57219	2.26696e-05	0.0041958	3.01973		WBGene00017463	F14D12.1	-0.545729	2.786	-4.61074	0.000552674	0.0325114	-0.248261
	WBGene00023519	Y60A3A.24	1.21305	3.07626	8.53445	1.54329e-06	0.00061638	5.61163		WBGene00020801	T25D10.4	-0.55358	3.27153	-4.84444	0.000367419	0.0257211	-0.0324882
	WBGene00022572	ZC239.14	1.19179	0.932125	5.55856	0.000110475	0.0114841	1.47481		WBGene00012825	Y43F8C.3	-0.567051	3.03259	-4.63255	0.000531856	0.0317795	-0.31123
	WBGene00000972	dhs-8	1.1877	0.396435	5.91783	6.19991e-05	0.00784556	2.0867		WBGene00007931	C34D1.4	-0.579862	2.86287	-5.3937	0.000144883	0.0136577	1.04174
	WBGene00013822	Y116F11B.6	1.16229	1.99121	6.50597	2.50325e-05	0.00446963	2.88171		WBGene00017905	F28F5.6	-0.587041	3.35168	-5.81235	7.33213e-05	0.00890238	1.60961
	WBGene00013562	Y75B8A.32	1.11142	2.80033	6.32387	3.29803e-05	0.00521399	2.51197		WBGene00017979	F32B5.6	-0.591107	6.01052	-6.89014	1.41976e-05	0.00295174	3.05046
	WBGene00004400	rom-1	1.10739	3.73806	8.212	2.32607e-06	0.000802336	5.13254		WBGene00007984	irx-1	-0.59138	3.23139	-5.35387	0.000154781	0.0143885	0.941918
	WBGene00001031	dnj-13	1.08762	7.76897	9.39113	5.47186e-07	0.000332186	6.44682		WBGene00022727	prkl-1	-0.594932	1.894	-4.24996	0.00105209	0.0475105	-0.839801
	WBGene00008945	F19B2.6	1.08758	3.22448	6.38073	3.02447e-05	0.00513216	2.53383		WBGene00001204	egl-38	-0.599515	1.62807	-4.85792	0.000358943	0.0256314	0.243796
	WBGene00009493	hrg-4	1.06337	1.95265	6.33722	3.23152e-05	0.00521399	2.641		WBGene00003618	nhr-19	-0.604747	3.20175	-5.54821	0.000112359	0.0115392	1.28437
	WBGene00001778	gst-30	1.0585	0.596086	4.58534	0.000578001	0.0336104	-0.00503158		WBGene00012717	Y39E4B.6	-0.607225	4.83654	-6.65373	2.00803e-05	0.00390716	2.77479
	WBGene00021978	Y58A7A.4	1.04648	1.20426	5.10741	0.000234111	0.0189372	0.795168		WBGene00015586	lido-1	-0.608963	1.52513	-4.68402	0.000485895	0.030223	-0.00595022
	WBGene00000247	bec-1	1.02439	5.01833	11.81	4.18245e-08	7.93464e-05	9.14896		WBGene00000936	dbl-1	-0.611407	3.16311	-6.15645	4.2666e-05	0.00634845	2.28632
	WBGene00016788	C49G7.10	0.999854	4.15156	6.92719	1.34558e-05	0.00287287	3.28168		WBGene00006641	tsp-15	-0.620741	2.3685	-4.96441	0.000298786	0.0225605	0.394899
	WBGene00013842	fbxa-34	0.976998	0.983685	5.1985	0.000200713	0.0173081	0.917338		WBGene00014300	D2023.1	-0.627175	3.56318	-7.06347	1.10624e-05	0.002583	3.53143
	WBGene00018708	oac-32	0.968666	1.81848	5.39439	0.000144717	0.0136577	1.24387		WBGene00015167	B0403.3	-0.631013	3.28825	-4.50132	0.000670717	0.0357177	-0.671804
	WBGene00007867	C32H11.4	0.968384	5.17526	4.89018	0.000339486	0.0248217	-0.164838		WBGene00008446	E01G4.3	-0.642296	5.81259	-6.75655	1.72542e-05	0.00349156	2.84938
	WBGene00016506	abhd-5.1	0.960964	1.9563	4.516	0.000653459	0.0356746	-0.349065		WBGene00011990	T24D5.2	-0.644994	3.90496	-5.39433	0.000144733	0.0136577	0.857236
	WBGene00011799	T16G1.5	0.954414	2.71117	4.50778	0.000663063	0.0357177	-0.424044		WBGene00001898	his-24	-0.647978	5.11012	-6.59512	2.19074e-05	0.00410479	2.65517
	WBGene00012101	zip-10	0.935326	2.58942	5.71416	8.58306e-05	0.0099439	1.53242		WBGene00235315	Y50D4A.10	-0.64967	1.65642	-4.46613	0.000714024	0.0369808	-0.468841
	WBGene00008449	E01G6.1	0.934594	2.38402	5.41494	0.000139879	0.0136577	1.00268		WBGene00019480	K07C11.8	-0.651452	2.81979	-4.55828	0.00060631	0.0347128	-0.479731
	WBGene00012600	Y38E10A.22	0.916522	5.86076	7.76528	4.18673e-06	0.00127084	4.35196		WBGene00012216	W02D9.10	-0.656869	4.17699	-4.22982	0.00109108	0.0488475	-1.25591
	WBGene00011670	fbxa-84	0.915311	2.40086	6.93995	1.32099e-05	0.00286409	3.49301		WBGene00001854	hil-3	-0.680223	4.50624	-4.72262	0.000454154	0.0289797	-0.433471
	WBGene00007687	C18E9.7	0.914088	2.23915	5.1523	0.00021698	0.0179951	0.672836		WBGene00044006	nlp-82	-0.686338	1.24136	-4.43783	0.000750947	0.0379904	-0.416774
	WBGene00010453	fozi-1	0.912452	3.55542	5.74792	8.12931e-05	0.00956422	1.5066		WBGene00015650	pkg-2	-0.69033	6.7673	-8.78538	1.13022e-06	0.000536042	5.67897
	WBGene00007366	C06B3.7	0.900517	1.267	5.67565	9.13355e-05	0.0104225	1.69177		WBGene00001853	hil-2	-0.696822	5.33259	-6.43873	2.77008e-05	0.00488855	2.40317
	WBGene00002983	lgx-1	0.900058	2.25594	4.68057	0.000488838	0.030282	-0.259785		WBGene00019300	swt-1	-0.722643	3.62809	-5.39883	0.000143659	0.0136577	0.944973
	WBGene00016250	hsp-110	0.899193	9.15642	9.15046	7.26766e-07	0.000393933	6.17363		WBGene00007525	C11G10.1	-0.724207	2.15291	-4.63844	0.00052637	0.031576	-0.182352
	WBGene00020421	T10E10.4	0.899051	1.4166	5.25394	0.000182869	0.0162304	0.894819		WBGene00022788	slc-17.7	-0.736307	2.70942	-5.65122	9.50186e-05	0.0106822	1.52326
	WBGene00000932	dao-6	0.896017	0.158257	4.33159	0.000908247	0.0438996	-0.551808		WBGene00013207	zipt-2.3	-0.757525	2.28763	-6.36936	3.0772e-05	0.00513216	2.70412
	WBGene00008577	F08G2.5	0.895483	2.8032	4.42597	0.000767017	0.0381673	-0.69427		WBGene00009642	F42G4.5	-0.757751	3.1133	-5.31913	0.000163994	0.0148729	0.92434
	WBGene00017467	F14F9.4	0.893525	5.36766	6.28476	3.50127e-05	0.00542233	2.14431		WBGene00009722	F45D3.2	-0.791788	2.95148	-5.10416	0.000235407	0.0189372	0.483773
	WBGene00022330	fbxa-80	0.89314	1.86289	4.71285	0.000461979	0.0291386	-0.046428		WBGene00007841	C31C9.7	-0.797403	3.68185	-5.21277	0.000195953	0.0169942	0.645137
	WBGene00014031	ZK637.14	0.888556	2.97487	7.25152	8.4757e-06	0.00207477	3.88316		WBGene00013642	daf-38	-0.885451	0.484476	-5.34336	0.000157509	0.014488	1.20441
	WBGene00008334	sdz-8	0.88648	1.69262	5.10311	0.000235826	0.0189372	0.714869		WBGene00020800	zig-10	-0.886893	0.646379	-5.35975	0.000153275	0.0143596	1.18291
	WBGene00001764	gst-16	0.866835	0.714397	5.8646	6.74623e-05	0.00846177	2.00638		WBGene00009723	F45D3.3	-0.925486	4.74183	-5.5473	0.000112526	0.0115392	0.980664
	WBGene00017092	E02C12.6	0.86097	1.09741	4.62317	0.00054071	0.0321818	-0.0741483		WBGene00011105	R07E3.4	-0.952633	4.1055	-7.29723	7.94972e-06	0.00197792	3.83537
	WBGene00017711	F22E5.13	0.851369	0.911369	4.30706	0.000949191	0.0448446	-0.586334		WBGene00010976	R02D5.1	-0.954865	1.9817	-6.82712	1.55609e-05	0.00319146	3.36222
	WBGene00003674	nhr-84	0.846939	3.72531	8.07437	2.78102e-06	0.000898032	4.95377		WBGene00003163	mdl-1	-0.979732	5.76491	-8.64494	1.34438e-06	0.000582963	5.52736
	WBGene00011957	T23F11.6	0.841252	0.181455	4.61843	0.000545242	0.032199	0.0171542		WBGene00016063	delm-2	-0.982903	0.742471	-4.95094	0.000305774	0.022937	0.52093
	WBGene00270321	Y41C4A.32	0.839013	3.8157	5.39665	0.000144178	0.0136577	0.869093		WBGene00009315	F32B4.5	-0.983579	0.589279	-4.55013	0.000615111	0.0348341	-0.0868649
	WBGene00008559	F07H5.8	0.837997	1.75183	4.53899	0.000627365	0.0351012	-0.433365		WBGene00009985	F53F4.1	-1.01245	0.0582489	-5.60059	0.000103159	0.0111832	1.60678
	WBGene00018702	F52E4.5	0.830655	3.43086	5.73711	8.27187e-05	0.00965709	1.47092		WBGene00021776	Y51H7BR.4	-1.04192	-0.17404	-4.81853	0.000384292	0.026257	0.379843
	WBGene00022178	Y71H2AM.13	0.817232	7.38155	4.8348	0.000373607	0.0260103	-0.34937		WBGene00009104	F25C8.1	-1.13876	0.358643	-6.0832	4.7812e-05	0.00670666	2.33345
	WBGene00016029	elf-1	0.809931	1.42468	4.67816	0.000490909	0.0302867	-0.0161951		WBGene00011325	T01C3.11	-1.13989	0.834461	-4.21636	0.00111798	0.0491849	-0.686624
	WBGene00004085	pph-4.1	0.807099	5.41723	9.39622	5.43949e-07	0.000332186	6.48933		WBGene00045493	F55G7.4	-1.22208	-0.976052	-4.26545	0.00102309	0.0470528	-0.526361
	WBGene00022331	fbxa-19	0.805845	2.48278	5.26957	0.000178144	0.015904	0.834604		WBGene00019717	trx-3	-1.25739	4.59937	-7.11931	1.02164e-05	0.00246117	3.43897
	WBGene00019830	hrg-1	0.803096	3.86301	6.25773	3.6495e-05	0.00553885	2.21631		WBGene00011424	dhs-31	-1.30085	-0.672094	-4.49526	0.000677969	0.035852	-0.155258
	WBGene00008486	ugt-44	0.800767	4.75394	4.52921	0.000638329	0.0351012	-0.838024		WBGene00194848	T27D12.6	-1.41008	-1.14799	-4.50199	0.000669911	0.0357177	-0.175567
	WBGene00010470	cdr-4	0.783366	5.83946	6.40635	2.90916e-05	0.00501731	2.33537		WBGene00016164	C27D9.2	-1.45217	-0.0909865	-4.82902	0.000377364	0.026033	0.366365
	WBGene00002021	hsp-17	0.764454	5.40066	5.58654	0.000105546	0.0113608	0.980283		WBGene00195209	C07B5.8	-1.50261	-0.486946	-4.65444	0.000511779	0.031065	0.114137
	WBGene00020999	W03F9.1	0.756005	6.65942	9.03014	8.39359e-07	0.000424632	5.99371		WBGene00011471	T05C12.8	-1.50412	-0.436169	-5.57523	0.000107511	0.0113854	1.49919
	WBGene00016975	nhr-173	0.755557	3.94708	5.76456	7.91504e-05	0.00945879	1.4707		WBGene00020939	W02D7.3	-1.78024	-0.345369	-5.84677	6.9404e-05	0.00863397	1.90612
	WBGene00013561	Y75B8A.31	0.738889	5.05022	11.1433	8.10822e-08	0.000102549	8.44983		WBGene00018375	F43C9.1	-1.90805	0.933909	-5.61565	0.000100663	0.0109911	1.62117
	WBGene00018265	nhr-182	0.736294	3.20804	5.65877	9.38634e-05	0.0106311	1.41063		WBGene00019908	R05H11.2	-2.24868	-1.46326	-5.01624	0.000273415	0.021064	0.569506
	WBGene00016997	cebp-1	0.721587	4.66217	6.07262	4.86086e-05	0.00670666	1.89145
	WBGene00010877	lact-4	0.697779	4.883	4.64618	0.000519261	0.0312731	-0.612346
	WBGene00195185	F19G12.9	0.689325	1.3906	4.72225	0.000454448	0.0289797	0.0621911
	WBGene00021533	Y42G9A.3	0.685409	4.73502	6.95177	1.29865e-05	0.00285647	3.24573
	WBGene00011800	T16G1.6	0.685171	5.03492	4.56465	0.000599521	0.0347128	-0.749333
	WBGene00016507	abhd-5.2	0.684808	4.28881	6.13006	4.44494e-05	0.00648662	2.0686
	WBGene00012680	Y39B6A.21	0.6832	3.77455	5.5272	0.000116289	0.0117661	1.11045
	WBGene00219571	linc-15	0.679634	2.65153	4.69731	0.000474713	0.0296491	-0.138837
	WBGene00010822	M01G12.9	0.668431	4.80458	8.27794	2.13687e-06	0.000754215	5.10076
	WBGene00009533	F38B7.2	0.667379	3.64478	4.36672	0.000852761	0.0414819	-0.907376
	WBGene00019490	K07E3.1	0.659578	5.77985	5.33602	0.000159443	0.0145775	0.534008
	WBGene00003527	nas-8	0.653079	2.00833	4.5513	0.000613842	0.0348341	-0.37067
	WBGene00001752	gst-4	0.639349	5.79037	7.01492	1.18586e-05	0.00272694	3.24189
	WBGene00022813	ZK742.3	0.63234	4.81532	5.31679	0.000164633	0.0148729	0.593684
	WBGene00004933	sod-4	0.624342	3.67198	5.95566	5.84015e-05	0.00775887	1.83656
	WBGene00007605	hrg-7	0.616568	7.06238	4.42903	0.000762832	0.0381673	-1.08767
	WBGene00020852	nhr-228	0.61156	3.66558	6.97487	1.25613e-05	0.00280357	3.40992
	WBGene00019732	M02D8.6	0.611475	1.58191	4.40488	0.000796468	0.0393746	-0.483688
	WBGene00016216	pals-22	0.610967	1.96371	4.25465	0.00104322	0.047404	-0.824468
	WBGene00019121	npl-4.2	0.609862	4.08785	6.52347	2.43838e-05	0.00440563	2.70584
	WBGene00022337	pals-16	0.607828	2.97459	4.55634	0.000608394	0.0347128	-0.512344
	WBGene00021977	Y58A7A.3	0.600332	5.07502	6.64443	2.0359e-05	0.00391124	2.73675
	WBGene00006727	ubq-1	0.590818	10.0088	6.5318	2.40811e-05	0.00440335	2.55739
	WBGene00016004	C18H9.6	0.589855	6.38663	5.10488	0.000235119	0.0189372	0.116498
	WBGene00015176	vps-51	0.562315	5.70959	7.34257	7.46222e-06	0.00191956	3.75048
	WBGene00001749	gst-1	0.560144	7.92933	4.22565	0.00109935	0.0489291	-1.45076
	WBGene00003692	nhr-102	0.559673	2.68795	4.80729	0.000391867	0.0264327	0.0231045
	WBGene00019100	F59B1.8	0.539932	5.51082	4.4642	0.000716481	0.0369808	-1.02007
	WBGene00010702	usp-33	0.533667	4.09268	5.18953	0.00020377	0.0174724	0.463973
	WBGene00021814	Y53G8AR.7	0.533353	3.6819	5.94465	5.94251e-05	0.00775887	1.87469
	WBGene00000497	chs-2	0.526022	2.87633	4.75036	0.000432679	0.0282425	-0.058015
	WBGene00015308	ddi-1	0.521608	5.82933	9.95976	2.86006e-07	0.000228459	7.13439
	WBGene00010238	F58B4.5	0.521282	5.58818	8.28732	2.11133e-06	0.000754215	5.07554
	WBGene00010963	nduo-4	0.518258	9.1596	4.39678	0.000808076	0.0396899	-1.10358
	WBGene00017708	F22E5.9	0.503076	2.76455	4.50288	0.000668863	0.0357177	-0.45728
	WBGene00008118	madf-8	0.494437	3.49744	5.12611	0.000226806	0.0187078	0.56538
	WBGene00020592	ugt-12	0.4884	6.48926	5.97793	5.63878e-05	0.00764105	1.60043
	WBGene00013739	spin-4	0.487148	4.02261	4.82337	0.000381085	0.0261707	-0.126985
	WBGene00007761	rad-26	0.479861	6.26743	6.37616	3.04556e-05	0.00513216	2.25876
	WBGene00022951	C30E1.9	0.47379	7.44565	5.94722	5.9185e-05	0.00775887	1.55941
	WBGene00017733	ubxn-1	0.471375	5.732	5.62815	9.86402e-05	0.0109275	1.05482
	WBGene00007616	rpoa-12	0.461882	4.20814	5.17375	0.000209263	0.0176444	0.465957
	WBGene00003164	mdt-6	0.453729	4.84209	5.28447	0.000173758	0.0156043	0.596134
	WBGene00018523	lact-1	0.451912	3.71821	4.949	0.000306794	0.022937	0.237013
	WBGene00001262	emb-8	0.451028	8.01382	4.47415	0.000703903	0.0368425	-0.989402
	WBGene00010546	K03H1.11	0.443804	3.65323	4.27744	0.0010012	0.0463267	-1.0525
	WBGene00019215	H20E11.3	0.441162	4.07899	4.31631	0.000933536	0.0444673	-1.08444
	WBGene00012468	Y17G7B.17	0.437554	5.3033	4.54163	0.000624441	0.0351012	-0.823135
	WBGene00004744	scp-1	0.430109	6.0691	4.91416	0.000325737	0.0241157	-0.212874
	WBGene00007885	ugt-21	0.426763	4.5215	4.32777	0.000914505	0.0440617	-1.18145
	WBGene00000373	cyp-14A5	0.418873	5.26626	4.25539	0.00104182	0.047404	-1.36933
	WBGene00043097	C02D5.4	0.409392	6.2196	4.30368	0.000954978	0.0448446	-1.32844
	WBGene00006733	ufd-1	0.392459	6.32849	7.36176	7.26545e-06	0.00191802	3.74785
	WBGene00003472	mtk-1	0.392229	6.24052	5.46516	0.000128759	0.0127724	0.749515
	WBGene00015025	mrpl-9	0.391559	6.41675	6.41233	2.88295e-05	0.00501731	2.30296
	WBGene00004459	rpn-2	0.389595	8.5466	5.47884	0.000125893	0.0125703	0.793086
	WBGene00007333	ufd-3	0.388909	7.49348	6.08372	4.77737e-05	0.00670666	1.77624
	WBGene00013695	epg-8	0.388365	5.22537	6.18148	4.10449e-05	0.0061677	1.99578
	WBGene00013538	ari-1.4	0.38229	4.62326	4.53617	0.000630506	0.0351012	-0.678767
	WBGene00010959	nduo-1	0.375533	9.32885	5.09189	0.000240358	0.0191996	0.150772
	WBGene00021932	cox-18	0.372243	4.04238	4.25922	0.00103465	0.047404	-1.14603
	WBGene00004460	rpn-3	0.368465	8.20001	5.94053	5.98134e-05	0.00775887	1.56109
	WBGene00008143	C47E8.4	0.355163	4.84167	4.74873	0.000433914	0.0282425	-0.355903
	WBGene00003020	lin-35	0.354214	6.11362	4.53834	0.000628092	0.0351012	-0.866887
	WBGene00022493	mrpl-45	0.3536	5.6396	4.85127	0.000363099	0.0256314	-0.283791
	WBGene00007008	rfp-1	0.351621	6.40742	5.6306	9.82489e-05	0.0109275	1.03361
	WBGene00010904	ugt-62	0.346201	8.05074	4.85187	0.000362722	0.0256314	-0.305301
	WBGene00017289	F09E5.11	0.343077	4.8752	5.08014	0.000245205	0.0193827	0.17407
	WBGene00003022	lin-37	0.342856	4.67351	4.87014	0.000351442	0.0253992	-0.107482
	WBGene00007588	C14C10.5	0.341128	8.19497	4.42713	0.000765426	0.0381673	-1.07971
	WBGene00018150	epg-4	0.340036	5.08494	4.25729	0.00103827	0.047404	-1.30643
	WBGene00016981	rpn-13	0.335823	7.09552	5.03758	0.000263633	0.0205188	-0.0034327
	WBGene00004462	rpn-6.1	0.329637	7.29733	4.9396	0.00031179	0.0231963	-0.174365
	WBGene00013924	rad-23	0.326007	7.23791	5.06219	0.000252809	0.0198802	0.0402152
	WBGene00022759	ZK546.2	0.324074	6.09068	6.02198	5.26167e-05	0.00719427	1.68851
	WBGene00004466	rpn-10	0.313	6.91147	4.45317	0.000730691	0.037339	-1.05686
	WBGene00000223	atf-7	0.31001	7.69855	4.53072	0.000636629	0.0351012	-0.903833
	WBGene00002004	hsf-1	0.302156	5.67379	4.99995	0.000281136	0.0214433	-0.0142752
	WBGene00004461	rpn-5	0.30046	7.82029	4.74671	0.000435444	0.0282425	-0.508043
	WBGene00017536	F17A9.4	0.292187	6.14591	4.34722	0.000883112	0.0428211	-1.23599
	WBGene00006734	ufd-2	0.271586	7.37136	4.74927	0.000433502	0.0282425	-0.515837
	WBGene00004504	rpt-4	0.27002	7.9032	4.50253	0.000669271	0.0357177	-0.94862
	WBGene00006856	usp-14	0.266485	7.38056	4.32502	0.000919034	0.0441398	-1.28862

## Sheet: WT 4h
WT BTZ vs WT DMSO 4 h	Gene.stable.ID	Gene.name	logFC	AveExpr	t	P.Value	adj.P.Val	B	WT BTZ vs WT DMSO 4 h	Gene.stable.ID	Gene.name	logFC	AveExpr	t	P.Value	adj.P.Val	B
Upregulated genes	WBGene00007134	pals-28	12.526	0.224902	9.60896	2.64158e-06	2.20651e-05	3.96359	Downregulated genes	WBGene00000155	app-1	-0.108451	7.54009	-2.65362	0.0177292	0.0416006	-4.97096
1 cpm	WBGene00012091	pals-29	12.447	0.789222	6.58801	0.000118144	0.000590374	1.28051	1 cpm	WBGene00009440	idhg-1	-0.112358	7.80497	-2.60034	0.0197371	0.0455576	-5.07111
Adj p-value<0.05	WBGene00007657	pals-3	12.2056	1.43045	7.17691	5.41666e-05	0.000299247	1.8639	Adj p-value<0.05	WBGene00015538	sams-3	-0.117108	6.59638	-2.75506	0.0144369	0.0350979	-4.74146
	WBGene00044708	pals-11	12.0005	0.436911	5.73587	0.000346592	0.00148737	0.447839		WBGene00010557	mspn-1	-0.122574	6.10031	-2.76465	0.0141581	0.0345063	-4.67638
	WBGene00002017	hsp-16.11	11.9808	0.763885	4.43132	0.00199793	0.00658572	-0.995617		WBGene00004060	pmp-3	-0.124305	6.52332	-2.58416	0.0203885	0.0467913	-5.06723
	WBGene00045401	eol-1	11.8986	2.95377	13.6987	1.03525e-07	1.43449e-06	7.27429		WBGene00001972	hmg-1.2	-0.12434	6.3001	-2.69263	0.0163855	0.0389513	-4.83758
	WBGene00007659	pals-5	11.7459	-0.175961	10.6736	5.09114e-07	5.44564e-06	5.09432		WBGene00004952	spd-1	-0.124775	6.06994	-2.61891	0.0190137	0.044135	-4.96262
	WBGene00219309	F26F2.13	11.5796	1.50284	4.70168	0.00136663	0.00476447	-0.674223		WBGene00002072	ima-1	-0.126624	6.65894	-2.70545	0.0159655	0.0381262	-4.84583
	WBGene00008269	C53A5.11	11.5503	0.495772	6.64906	9.99253e-05	0.0005102	1.41187		WBGene00013668	Y105E8A.3	-0.127319	7.03776	-2.72852	0.0152362	0.0367268	-4.81948
	WBGene00008267	C53A5.9	11.5434	-0.506027	12.8988	2.06423e-08	3.85824e-07	7.17556		WBGene00019713	pqn-52	-0.130048	8.23796	-2.6729	0.0170523	0.040269	-4.92322
	WBGene00002015	hsp-16.1	11.4651	0.699529	3.88063	0.00437167	0.0128617	-1.67313		WBGene00017166	aldo-2	-0.130775	9.54064	-2.72564	0.0153254	0.0368823	-4.78404
	WBGene00009168	F26F2.3	11.4342	2.70401	8.66779	1.05864e-05	7.2715e-05	3.40338		WBGene00019682	K12H4.7	-0.132723	8.91852	-2.76685	0.0140949	0.0343771	-4.7198
	WBGene00008067	C43D7.4	11.2391	0.703082	4.66162	0.00143078	0.00493876	-0.713747		WBGene00015125	B0303.3	-0.133455	7.07758	-2.83237	0.0123332	0.0307887	-4.6154
	WBGene00002019	hsp-16.48	11.1637	0.590176	10.8368	3.06079e-07	3.54453e-06	5.48071		WBGene00006937	wah-1	-0.134304	7.0466	-2.79684	0.0132601	0.032657	-4.68305
	WBGene00015225	B0507.8	11.1514	4.1234	18.3216	3.26108e-09	8.70069e-08	10.4668		WBGene00010303	cri-3	-0.135543	7.80636	-2.68876	0.0165141	0.0392018	-4.8993
	WBGene00009169	F26F2.4	11.1457	1.99624	5.51722	0.000471011	0.00193627	0.287675		WBGene00008920	eef-1G	-0.136441	11.1919	-2.73179	0.0151355	0.0365416	-4.71431
	WBGene00007656	pals-2	10.9337	0.155038	13.8021	3.48212e-09	9.16464e-08	8.39344		WBGene00020347	ech-1.2	-0.137279	8.4669	-3.1908	0.00589666	0.0166051	-3.87929
	WBGene00007661	pals-7	10.8884	0.3962	7.31735	3.69025e-05	0.000214259	2.16213		WBGene00017984	F32D1.5	-0.138886	8.62476	-2.62559	0.0187596	0.0436322	-5.00097
	WBGene00009166	F26F2.1	10.8535	4.42923	18.8409	8.03563e-10	2.80361e-08	11.3108		WBGene00001645	gly-20	-0.139049	6.53931	-3.12308	0.00678384	0.018648	-3.99871
	WBGene00004149	trpl-5	10.6004	0.102582	12.1102	3.57038e-08	5.9507e-07	6.94597		WBGene00001028	dnj-10	-0.139661	6.22814	-2.87894	0.0112129	0.0284759	-4.46458
	WBGene00009061	pals-14	10.5939	3.19097	18.8642	4.29302e-10	1.69812e-08	11.6546		WBGene00020097	larp-1	-0.139944	9.44982	-2.70978	0.0158263	0.0378669	-4.81911
	WBGene00022476	fbxa-75	10.4135	0.494654	6.8767	6.25371e-05	0.000338886	1.77534		WBGene00004152	pqn-70	-0.14	6.7761	-2.91524	0.0104091	0.0267998	-4.43402
	WBGene00008069	C43D7.7	10.3478	-0.292551	6.32946	0.000132922	0.000653659	1.19956		WBGene00002144	inx-22	-0.140567	5.98032	-2.93589	0.00997734	0.0258544	-4.32833
	WBGene00044237	pals-9	10.299	-0.0605832	8.69068	4.73828e-06	3.65498e-05	3.65714		WBGene00022722	tomm-70	-0.140793	6.974	-3.26282	0.00507885	0.0146374	-3.73923
	WBGene00008301	pals-39	10.1791	2.74365	12.0074	3.61774e-07	4.07532e-06	6.4887		WBGene00009771	F46B6.6	-0.140824	6.47868	-3.13876	0.00656741	0.0181484	-3.95938
	WBGene00002020	hsp-16.49	10.1022	1.67764	6.18057	0.000184085	0.000861065	1.06764		WBGene00018409	F44B9.8	-0.141063	6.37637	-2.71355	0.0157056	0.0376244	-4.80733
	WBGene00015227	ddn-1	10.0807	5.30982	22.2788	8.94533e-10	3.05827e-08	12.3616		WBGene00009336	F32D8.14	-0.141127	5.61175	-2.8413	0.0121103	0.0303527	-4.4625
	WBGene00015834	math-5	10.0489	-0.275599	7.64479	1.97279e-05	0.000124219	2.63509		WBGene00008061	C41G7.3	-0.141773	6.06789	-2.87975	0.0111944	0.0284447	-4.44617
	WBGene00138721	pals-37	9.9764	1.52708	13.1974	1.75972e-08	3.39157e-07	8.08864		WBGene00009978	F53E4.1	-0.143055	5.68368	-2.56991	0.0209796	0.0479057	-4.9874
	WBGene00020357	T08E11.1	9.95418	0.826945	11.5919	7.73688e-08	1.12715e-06	6.70589		WBGene00022618	ZC477.3	-0.143677	6.02565	-2.77874	0.0137579	0.0336819	-4.63896
	WBGene00020228	T05A8.2	9.92082	-0.271394	7.72002	1.72299e-05	0.00011085	2.73622		WBGene00019693	ostd-1	-0.143843	6.88186	-3.14781	0.00644549	0.0178841	-3.97299
	WBGene00018345	F42C5.3	9.88981	2.59925	8.41472	2.03846e-05	0.000127915	3.29172		WBGene00010015	atad-3	-0.144263	7.75551	-2.9922	0.00888675	0.0234709	-4.29923
	WBGene00007660	pals-6	9.77582	3.03627	18.2968	1.92523e-10	9.15967e-09	12.1802		WBGene00000230	atp-3	-0.144514	9.17148	-2.61029	0.0193463	0.0448	-5.0181
	WBGene00021081	pals-33	9.7112	1.39957	8.87667	6.0656e-06	4.4978e-05	3.91962		WBGene00007696	tram-1	-0.145103	7.46052	-3.36887	0.00407518	0.0121072	-3.53256
	WBGene00009170	F26F2.5	9.60765	1.37308	4.65263	0.00144397	0.00497799	-0.680829		WBGene00003916	par-1	-0.146082	7.63575	-2.85784	0.0117077	0.0295394	-4.56981
	WBGene00194645	Y105C5A.1269	9.60134	0.21356	6.14105	0.00015735	0.000753098	1.06909		WBGene00004044	plk-3	-0.146546	8.03317	-3.13393	0.00663332	0.0182934	-4.00602
	WBGene00008068	sdz-6	9.53479	2.15069	5.43747	0.000525053	0.00212252	0.262181		WBGene00007000	tufm-1	-0.148087	8.51825	-3.42187	0.00365019	0.0110423	-3.40329
	WBGene00013634	Y105C5A.9	9.41856	-2.58439	14.0502	6.02739e-10	2.21064e-08	9.76877		WBGene00022235	sqd-1	-0.148096	9.67534	-2.87373	0.0113331	0.0287169	-4.48792
	WBGene00008873	F15H10.6	9.40066	0.118054	6.07167	0.00016863	0.00079866	1.01412		WBGene00007215	oxa-1	-0.148195	6.20537	-3.18144	0.00601207	0.0168464	-3.84987
	WBGene00194646	Y105C5A.1270	9.22725	1.14107	4.73032	0.00124768	0.0044005	-0.577404		WBGene00018008	vpr-1	-0.148505	7.52984	-3.53533	0.00288319	0.00900632	-3.18771
	WBGene00009692	F44E5.5	9.19908	2.34704	8.18323	1.44677e-05	9.56698e-05	3.31202		WBGene00013024	cept-2	-0.149061	6.13373	-2.66642	0.017277	0.0407149	-4.87527
	WBGene00022550	droe-8	9.1522	1.1499	8.8171	4.64015e-06	3.59354e-05	4.04411		WBGene00001983	hoe-1	-0.149338	7.37426	-2.72904	0.0152202	0.0367019	-4.82349
	WBGene00002018	hsp-16.41	9.0939	3.82757	13.4689	1.70914e-07	2.16741e-06	7.60693		WBGene00009944	mtcu-2	-0.150072	5.81592	-2.58021	0.0205506	0.0470999	-4.99917
	WBGene00023225	B0281.7	9.04635	-0.855335	6.91838	4.46642e-05	0.000253324	2.033		WBGene00021026	W04C9.4	-0.150982	6.00633	-2.56444	0.0212107	0.0483521	-5.05745
	WBGene00015114	B0281.8	9.0444	0.12043	5.02778	0.000762922	0.00290055	-0.200756		WBGene00018950	F56C9.6	-0.151288	7.11532	-3.11184	0.00694337	0.0190365	-4.0554
	WBGene00304201	T07H8.11	8.91878	0.354441	4.52416	0.00161112	0.00546286	-0.82415		WBGene00004703	rsp-6	-0.15188	7.15234	-2.5973	0.0198577	0.0458204	-5.07712
	WBGene00023483	Y75B8A.39	8.87923	1.21646	9.68975	1.14932e-06	1.07929e-05	5.09807		WBGene00015186	misc-1	-0.152023	6.00287	-2.73104	0.0151585	0.0365842	-4.72779
	WBGene00044427	F56A6.5	8.81292	-0.577903	5.48492	0.000370684	0.00158265	0.383831		WBGene00001309	emr-1	-0.15253	5.714	-2.61002	0.0193566	0.0448087	-4.92969
	WBGene00007654	C17H1.1	8.77717	-0.847371	10.8292	7.07524e-08	1.04872e-06	6.69518		WBGene00007686	tomm-40	-0.152608	7.71009	-3.33779	0.00434695	0.0128083	-3.59479
	WBGene00010821	M01G12.7	8.75328	1.07978	19.4229	2.86742e-12	5.00218e-10	13.1365		WBGene00001629	gly-4	-0.152858	5.9431	-2.54891	0.0218806	0.0495802	-5.05304
	WBGene00086560	ZK355.8	8.74662	-1.63621	6.24245	0.000117755	0.000589079	1.29234		WBGene00014172	clpp-1	-0.152975	4.87691	-2.61928	0.0189995	0.0441097	-4.72431
	WBGene00022545	ZC196.1	8.73823	-0.0946867	12.9427	2.77577e-09	7.60784e-08	9.06104		WBGene00003371	mlc-3	-0.153441	9.37846	-2.6999	0.0161461	0.0384629	-4.83867
	WBGene00013294	pals-30	8.60445	-0.786057	9.85437	3.44429e-07	3.90228e-06	5.61163		WBGene00018508	F46F11.1	-0.153639	6.68961	-2.92335	0.0102374	0.0264311	-4.40983
	WBGene00007132	pals-27	8.60035	0.862278	6.56453	8.59232e-05	0.000449158	1.68644		WBGene00013805	bca-2	-0.153844	5.19718	-2.56393	0.0212325	0.0483855	-4.89063
	WBGene00044787	pals-36	8.54644	-0.857784	12.0574	7.24173e-09	1.6561e-07	8.28893		WBGene00002162	isp-1	-0.155645	8.51999	-2.95014	0.00968949	0.0251901	-4.36612
	WBGene00002016	hsp-16.2	8.4965	3.9471	17.7677	2.54934e-09	7.07935e-08	11.2374		WBGene00000273	brp-1	-0.156269	8.24689	-2.89977	0.0107447	0.0275024	-4.47599
	WBGene00007131	pals-26	8.40267	2.86323	12.673	1.06015e-07	1.46155e-06	7.70713		WBGene00010627	nol-56	-0.156766	9.11535	-3.38735	0.00392162	0.0117226	-3.46017
	WBGene00012726	Y39G8B.5	8.29365	1.34497	7.60507	2.24065e-05	0.00013871	2.89999		WBGene00019295	pfkb-1.2	-0.156781	6.03169	-3.06887	0.00758771	0.0205424	-4.06299
	WBGene00018353	fbxa-182	8.22719	3.12044	23.5571	8.24808e-12	1.00207e-09	16.0259		WBGene00007001	tufm-2	-0.157527	6.33414	-3.446	0.00347161	0.0105655	-3.32088
	WBGene00008615	F09C6.1	8.22673	-2.01852	17.376	1.49091e-11	1.44285e-09	11.6046		WBGene00022089	Y69A2AR.18	-0.157904	9.42584	-3.10383	0.00705914	0.0193073	-4.03169
	WBGene00015602	fbxa-158	8.22388	0.808843	8.74101	2.7815e-06	2.30252e-05	4.36609		WBGene00017852	F27C1.2	-0.157949	6.27467	-2.93226	0.0100519	0.026001	-4.36419
	WBGene00020080	math-37	8.19476	-1.00229	9.66799	3.58594e-07	4.04592e-06	5.62721		WBGene00009119	ndk-1	-0.158166	10.1439	-2.6464	0.0179894	0.0420805	-4.91904
	WBGene00206359	C05E4.15	8.17712	0.849976	6.85638	5.11227e-05	0.000284789	2.10523		WBGene00006996	zyg-11	-0.159055	6.9449	-2.85473	0.0117824	0.0297114	-4.5667
	WBGene00020227	T05A8.1	8.17309	-1.15601	10.3544	1.0014e-07	1.39754e-06	6.51926		WBGene00007917	C34C6.4	-0.159131	5.48125	-2.89913	0.0107586	0.0275123	-4.30847
	WBGene00044711	pals-10	8.16767	-2.41258	12.5105	2.19763e-09	6.29541e-08	9.10911		WBGene00006439	ant-1.1	-0.159968	11.6761	-2.67921	0.0168363	0.0398473	-4.79634
	WBGene00021179	fbxa-86	8.14445	-2.76137	11.7875	7.93357e-09	1.78729e-07	8.266		WBGene00022456	pfkb-1.1	-0.160843	7.12148	-3.66249	0.00221352	0.00720043	-2.91792
	WBGene00015108	B0281.1	8.07653	-0.629054	7.00304	2.97046e-05	0.000177901	2.35579		WBGene00001648	goa-1	-0.16104	7.40759	-3.02476	0.00831037	0.0221724	-4.23516
	WBGene00044014	F15H10.10	8.05132	-0.335663	7.12589	2.427e-05	0.000148959	2.5164		WBGene00016313	set-4	-0.161312	5.5288	-3.0873	0.00730448	0.0198903	-3.94333
	WBGene00195165	F57G4.11	7.96169	-1.40158	13.0946	9.03058e-10	3.07968e-08	9.69044		WBGene00009319	mccc-1	-0.161399	7.99936	-3.46143	0.00336203	0.010271	-3.33384
	WBGene00045393	F26D11.13	7.94537	0.776809	9.8868	3.86466e-07	4.31745e-06	5.86114		WBGene00021286	tald-1	-0.16176	7.24871	-3.09286	0.00722105	0.0196908	-4.09641
	WBGene00008850	F15B9.6	7.93957	2.87873	10.1766	1.28437e-06	1.18564e-05	5.5675		WBGene00012835	ani-3	-0.162267	5.59406	-2.76301	0.0142053	0.0346092	-4.59884
	WBGene00007658	pals-4	7.92796	3.45576	14.7189	7.45469e-08	1.09306e-06	8.59845		WBGene00002264	lec-1	-0.163582	9.03172	-2.56266	0.0212866	0.0484683	-5.114
	WBGene00022375	Y94H6A.2	7.88485	2.47685	12.0048	9.87159e-08	1.3805e-06	7.62903		WBGene00012354	cox-4	-0.164134	8.1602	-2.90677	0.0105915	0.0271667	-4.46139
	WBGene00008066	fbxb-65	7.80478	-1.47673	9.61845	2.73401e-07	3.20981e-06	5.83928		WBGene00013210	Y54G9A.7	-0.16426	5.62002	-3.06352	0.00767195	0.0207241	-4.00818
	WBGene00009691	F44E5.4	7.70927	1.78597	7.41068	3.62492e-05	0.000210968	2.67322		WBGene00016333	C32F10.8	-0.164268	8.22598	-3.56025	0.00273762	0.00862287	-3.12335
	WBGene00235271	C49C8.8	7.70927	-0.477851	8.92016	1.61772e-06	1.43871e-05	4.79731		WBGene00001595	gld-1	-0.164585	10.0447	-2.95497	0.00959382	0.0250158	-4.31362
	WBGene00008872	F15H10.5	7.70879	0.0842219	3.94702	0.00366318	0.0110742	-1.53343		WBGene00009919	kbrl-1	-0.165039	5.80676	-3.10695	0.00701387	0.0191989	-3.94919
	WBGene00017214	F07E5.9	7.69991	0.555392	9.2997	1.73699e-06	1.52485e-05	5.03364		WBGene00011759	mrps-18B	-0.165256	5.7728	-2.72902	0.0152208	0.0367019	-4.69478
	WBGene00020364	T08E11.8	7.6714	0.00146098	8.2761	3.1172e-06	2.54749e-05	4.11274		WBGene00020185	pgk-1	-0.165704	7.27223	-3.2753	0.00494912	0.014313	-3.72442
	WBGene00219750	Y38C1AA.19	7.65177	-0.224692	9.19617	5.46334e-07	5.77171e-06	5.34361		WBGene00002130	inx-8	-0.166657	6.05166	-3.00335	0.0086851	0.0230053	-4.20564
	WBGene00015491	C05E4.12	7.64634	-0.162788	7.43663	1.25727e-05	8.46077e-05	3.06225		WBGene00015691	viln-1	-0.166769	5.89607	-3.1409	0.00653843	0.0180904	-3.8892
	WBGene00195181	F15H10.12	7.57949	-1.44263	8.86074	8.96247e-07	8.81795e-06	4.96668		WBGene00011688	T10C6.6	-0.167129	5.81125	-2.77958	0.0137345	0.0336488	-4.61943
	WBGene00045415	Y43F8B.15	7.45989	1.14834	6.0772	0.000163218	0.000775455	1.23571		WBGene00011638	ostb-1	-0.167331	7.7804	-4.12758	0.000845573	0.00316526	-1.94987
	WBGene00007655	C17H1.2	7.42674	-2.76746	13.5235	5.70031e-10	2.12742e-08	9.92841		WBGene00004735	sbp-1	-0.167964	5.40326	-2.64702	0.0179669	0.042035	-4.75996
	WBGene00022713	ZK355.3	7.42397	-3.18191	11.3472	8.1606e-09	1.8353e-07	8.31158		WBGene00015512	mthf-1	-0.168178	8.40712	-3.36899	0.00407414	0.0121071	-3.51625
	WBGene00008507	F01G10.4	7.41757	-2.86665	15.7533	6.27791e-11	3.87079e-09	10.9174		WBGene00007786	rmd-2	-0.168595	7.26445	-3.62805	0.00237775	0.00764691	-2.99256
	WBGene00255420	Y51F10.15	7.34965	-2.11755	11.0271	1.32115e-08	2.71554e-07	7.99119		WBGene00018679	F52C12.2	-0.168944	5.19118	-2.80371	0.0130756	0.0322728	-4.4422
	WBGene00015600	fbxa-165	7.32744	-1.75406	11.138	1.06716e-08	2.2583e-07	8.13857		WBGene00009952	acaa-2	-0.169107	7.558	-3.20067	0.00577731	0.0163127	-3.87761
	WBGene00015224	B0507.7	7.3239	0.657481	8.36066	4.88495e-06	3.74266e-05	4.13576		WBGene00019127	cgt-3	-0.16956	6.86377	-2.56836	0.0210449	0.0480226	-5.11955
	WBGene00020637	fbxa-7	7.30358	-3.50041	13.9226	3.75652e-10	1.51676e-08	10.0571		WBGene00001692	grd-3	-0.169737	6.4998	-2.80911	0.0129326	0.0319895	-4.64002
	WBGene00015835	math-6	7.27175	-1.51592	6.83878	2.69884e-05	0.000163869	2.42411		WBGene00020417	nuo-2	-0.170085	7.1254	-3.72563	0.00194148	0.00642611	-2.78627
	WBGene00015832	math-16	7.26181	-1.91491	13.0532	9.44677e-10	3.20554e-08	9.57479		WBGene00015778	got-2.2	-0.170513	7.09327	-2.5826	0.0204527	0.0468992	-5.10361
	WBGene00014701	C43D7.1	7.22261	-2.2392	13.3692	6.71685e-10	2.41789e-08	9.80128		WBGene00000896	dad-1	-0.17109	6.3945	-2.5891	0.0201873	0.0464079	-5.04818
	WBGene00022189	Y71H2AR.2	7.21372	-2.13076	6.61286	4.10259e-05	0.000235147	2.11132		WBGene00000733	col-160	-0.171716	10.5011	-2.60232	0.0196587	0.0453954	-4.99265
	WBGene00206393	W04G5.16	7.18189	-2.33131	12.2574	2.30204e-09	6.5258e-08	9.07806		WBGene00016676	C45G9.5	-0.171796	5.60307	-3.14303	0.00650965	0.0180217	-3.8394
	WBGene00044181	F09C6.11	7.14647	-3.01088	14.0715	3.22372e-10	1.35386e-08	10.1717		WBGene00010665	K08E3.5	-0.173459	8.53911	-3.7522	0.00183729	0.00612897	-2.71372
	WBGene00044416	C08E3.15	7.14558	-3.80362	19.0552	3.80901e-12	6.02615e-10	11.9914		WBGene00009374	F34D10.4	-0.173627	6.13513	-2.83558	0.0122526	0.0306259	-4.54026
	WBGene00202499	B0507.15	7.10921	-1.76778	10.8946	1.44025e-08	2.9163e-07	7.99298		WBGene00012276	his-74	-0.1744	6.53568	-3.64285	0.00230571	0.00743983	-2.92998
	WBGene00015833	math-17	7.1001	-2.05681	11.7194	4.32054e-09	1.08517e-07	8.7089		WBGene00012015	T25B9.9	-0.174989	8.1827	-3.15165	0.00639455	0.0177573	-3.96514
	WBGene00014702	C43D7.3	7.08081	-1.93216	10.3964	3.54527e-08	5.93758e-07	7.36876		WBGene00021936	zipt-15	-0.175257	6.28306	-3.44481	0.00348023	0.0105846	-3.31489
	WBGene00002026	hsp-70	7.04721	5.12576	19.5024	5.57666e-09	1.34304e-07	11.2869		WBGene00013919	ZC506.1	-0.175711	5.64963	-2.96956	0.00931036	0.0243861	-4.18937
	WBGene00012400	Y6E2A.7	6.99402	-1.12017	8.44822	1.44346e-06	1.30419e-05	4.70649		WBGene00016387	kbp-5	-0.175886	4.93129	-2.81473	0.0127851	0.0316765	-4.37371
	WBGene00009858	thn-4	6.8384	-3.87997	12.4808	1.78413e-09	5.25468e-08	9.17997		WBGene00008549	din-1	-0.176311	6.28202	-2.76641	0.0141075	0.0343895	-4.68939
	WBGene00086568	Y2H9A.6	6.8167	1.54645	10.6195	5.43417e-07	5.7543e-06	6.4357		WBGene00017044	mrpl-18	-0.177032	4.92738	-3.05273	0.00784474	0.0211039	-3.87904
	WBGene00008617	F09C6.3	6.81443	-1.57647	12.4373	1.8744e-09	5.48494e-08	9.26741		WBGene00004138	pqn-53	-0.177303	6.81678	-3.8277	0.00157095	0.00535067	-2.56007
	WBGene00015829	math-15	6.7777	1.16521	12.1791	1.67998e-08	3.2844e-07	9.00214		WBGene00001635	gly-10	-0.17745	6.63597	-4.28672	0.000610071	0.00240539	-1.59283
	WBGene00009908	F49H6.5	6.77411	-0.670929	18.3565	6.62786e-12	8.67167e-10	14.5681		WBGene00002238	kars-1	-0.177864	9.39981	-3.79398	0.00168475	0.00568421	-2.60749
	WBGene00044707	pals-15	6.76785	-1.55476	8.08015	2.17544e-06	1.85239e-05	4.35908		WBGene00003639	nhr-49	-0.177976	6.69343	-3.25445	0.00516785	0.0148477	-3.7427
	WBGene00077546	C01A2.9	6.73688	-2.06843	12.4216	1.90813e-09	5.56486e-08	9.12938		WBGene00006510	mtrr-1	-0.178199	7.28297	-2.68197	0.0167426	0.0396502	-4.91223
	WBGene00007662	pals-8	6.70378	0.223712	13.3223	4.03613e-09	1.03622e-07	10.2733		WBGene00006504	kcc-1	-0.178241	6.61265	-3.04093	0.00803798	0.0215598	-4.16682
	WBGene00020774	T24E12.5	6.66741	3.37302	18.1801	1.15512e-10	6.11584e-09	13.9446		WBGene00020942	W02D7.6	-0.17858	4.50767	-2.77534	0.0138536	0.0339102	-4.33785
	WBGene00013637	Y105C5A.13	6.6605	-3.40585	12.7505	1.31841e-09	4.13403e-08	9.31986		WBGene00001862	him-3	-0.179129	6.43247	-3.47528	0.00326659	0.0100245	-3.26579
	WBGene00044183	F09C6.13	6.64888	-1.03575	10.6087	4.71292e-08	7.57399e-07	7.69969		WBGene00011967	pir-1	-0.179443	4.94834	-2.76981	0.0140104	0.0341984	-4.45457
	WBGene00015223	B0507.6	6.60229	3.08037	15.0948	7.41954e-09	1.69392e-07	10.5014		WBGene00001154	ech-5	-0.180588	5.75082	-3.25452	0.00516711	0.0148477	-3.64132
	WBGene00015455	C04G6.5	6.59893	0.9455	8.10302	6.99514e-06	5.10638e-05	3.97925		WBGene00000767	coq-8	-0.181012	6.80857	-3.33423	0.00437921	0.0128811	-3.58714
	WBGene00016525	fbxa-12	6.58295	-1.2975	11.5686	5.1766e-09	1.2646e-07	8.54263		WBGene00014213	ZK1073.1	-0.18105	5.12151	-2.64984	0.017865	0.0418405	-4.7143
	WBGene00044013	F15H10.9	6.51067	-2.05089	9.66053	7.30474e-08	1.07571e-06	6.84259		WBGene00006819	unc-87	-0.182029	9.17907	-3.34507	0.00428167	0.0126406	-3.54445
	WBGene00195177	Y43F8B.25	6.4949	-1.78914	9.20293	1.80728e-07	2.277e-06	6.18323		WBGene00001651	gon-2	-0.182371	6.47442	-2.61012	0.0193528	0.0448074	-4.99389
	WBGene00012267	W04G5.7	6.44165	-3.84808	11.7343	4.24452e-09	1.07153e-07	8.63747		WBGene00019322	ahcy-1	-0.18301	11.3965	-2.73013	0.0151864	0.0366386	-4.71081
	WBGene00008302	pals-38	6.41964	0.739188	14.5055	7.4864e-10	2.64591e-08	11.8169		WBGene00045418	F15B9.10	-0.183176	5.89957	-3.10271	0.00707549	0.0193403	-3.97276
	WBGene00020640	fbxa-73	6.41477	-3.0003	10.6099	1.70985e-08	3.31759e-07	7.80239		WBGene00008394	D1086.7	-0.183439	5.72459	-3.02658	0.00827924	0.0221067	-4.09915
	WBGene00016527	fbxa-47	6.32844	-1.17207	4.77045	0.000791272	0.00299411	-0.266826		WBGene00004862	sma-9	-0.183747	6.49048	-3.07603	0.00747635	0.0202812	-4.0803
	WBGene00044182	F09C6.12	6.31588	-0.807311	13.6373	5.05619e-10	1.94349e-08	11.2025		WBGene00006377	syp-3	-0.18476	4.671	-2.63898	0.0182605	0.0426266	-4.62682
	WBGene00020361	fbxc-19	6.31261	-0.678108	11.5612	5.22299e-09	1.27136e-07	9.21094		WBGene00022737	tofu-7	-0.185031	5.17442	-2.80923	0.0129293	0.0319871	-4.42319
	WBGene00194902	Y39H10B.3	6.25327	-0.605863	14.0729	3.21935e-10	1.35386e-08	11.7668		WBGene00019076	mrpl-24	-0.18516	5.53296	-2.85832	0.011696	0.0295265	-4.40129
	WBGene00023266	F07E5.10	6.24411	-2.71361	11.9548	3.27095e-09	8.70994e-08	8.7555		WBGene00008580	dsb-1	-0.185505	5.6917	-3.57474	0.00265635	0.00841364	-2.9686
	WBGene00015605	C08E3.13	6.23452	-2.9844	10.139	3.17225e-08	5.42954e-07	7.49686		WBGene00018984	F56F10.1	-0.186151	6.61428	-3.70058	0.00204515	0.00672183	-2.80749
	WBGene00015593	C08E3.1	6.2211	-3.44554	9.40274	1.01077e-07	1.40774e-06	6.65517		WBGene00002256	lbp-4	-0.186297	4.90828	-2.72586	0.0153188	0.0368794	-4.52488
	WBGene00235307	B0507.17	6.19267	-1.38264	9.14078	1.70397e-07	2.16488e-06	6.30922		WBGene00006376	syp-2	-0.186463	5.17297	-2.55842	0.0214678	0.0487829	-4.92098
	WBGene00006539	tbb-6	6.12653	4.30693	22.6713	6.2868e-11	3.87079e-09	15.2885		WBGene00004472	rps-3	-0.18676	11.2167	-2.66785	0.0172274	0.0406121	-4.83731
	WBGene00050899	T10C6.15	6.04695	2.71994	12.594	4.92993e-08	7.83663e-07	8.75782		WBGene00000215	asp-2	-0.186855	9.37477	-3.57285	0.00266684	0.00843988	-3.07075
	WBGene00018102	math-28	6.03436	-2.66866	10.5637	1.81497e-08	3.47345e-07	7.83749		WBGene00007022	mdt-22	-0.18715	4.37325	-2.55281	0.0217103	0.0492846	-4.71895
	WBGene00235133	T26H5.14	6.02955	0.413055	11.0481	2.56881e-08	4.59314e-07	8.55239		WBGene00017125	acdh-12	-0.187418	7.15643	-4.21858	0.000701423	0.00269993	-1.76034
	WBGene00009802	F47B8.1	6.02253	-4.08435	15.2675	9.90634e-11	5.52441e-09	10.466		WBGene00002043	hyl-1	-0.187472	5.65461	-3.26831	0.00502133	0.014491	-3.59453
	WBGene00010764	K10H10.9	5.99601	-2.10158	9.70058	5.75236e-08	8.8464e-07	6.97649		WBGene00001488	frm-1	-0.187799	8.28631	-3.30126	0.00468944	0.0136753	-3.66013
	WBGene00044207	Y6G8.5	5.98701	-2.33085	10.2491	2.74015e-08	4.83546e-07	7.44959		WBGene00003586	ndx-9	-0.187865	5.35378	-3.21735	0.0055811	0.0158312	-3.6398
	WBGene00009077	F23B2.10	5.97434	-2.35787	9.49221	7.68663e-08	1.12223e-06	6.90923		WBGene00008000	slc-17.2	-0.187883	7.35364	-3.78695	0.00170947	0.00576046	-2.66317
	WBGene00011539	fbxa-135	5.94072	-2.25119	8.91415	2.15593e-07	2.64286e-06	6.16105		WBGene00020096	R144.6	-0.187905	4.33962	-2.77061	0.0139875	0.0341619	-4.29703
	WBGene00015221	B0507.4	5.92949	-1.25842	8.33384	6.93281e-07	7.05043e-06	5.28413		WBGene00011730	drr-2	-0.187941	6.82079	-3.65119	0.00226612	0.00733994	-2.92943
	WBGene00045457	F33H12.7	5.92094	3.57488	8.23831	1.79246e-05	0.000114669	3.47216		WBGene00007733	smz-1	-0.187942	5.77761	-2.91619	0.0103888	0.0267546	-4.33076
	WBGene00194713	F19B10.13	5.90948	2.26458	9.13464	3.67666e-06	2.94284e-05	4.87319		WBGene00011857	coa-4	-0.188284	5.91406	-2.97989	0.00911481	0.0239755	-4.1994
	WBGene00015226	B0507.9	5.80986	-0.282759	8.30728	1.72964e-06	1.52135e-05	4.96341		WBGene00022336	Y82E9BR.3	-0.188486	10.3112	-2.88547	0.011064	0.0281873	-4.44304
	WBGene00010004	F53H2.1	5.75463	0.0510889	6.11502	9.04839e-05	0.000468499	1.69253		WBGene00011819	hal-2	-0.188687	4.63758	-2.5591	0.0214387	0.048733	-4.79408
	WBGene00044212	Y68A4A.13	5.70319	-1.29806	11.1784	9.42365e-09	2.05493e-07	9.21893		WBGene00011771	T14G8.3	-0.188837	6.70192	-3.06102	0.00771168	0.0208076	-4.13561
	WBGene00012399	Y6E2A.5	5.68291	1.49861	13.829	2.39781e-09	6.72722e-08	11.229		WBGene00016434	C35B1.4	-0.189428	5.53914	-2.54921	0.0218673	0.0495722	-5.01815
	WBGene00077629	K10G4.13	5.6494	-2.63181	10.0905	3.38473e-08	5.71414e-07	7.26385		WBGene00012964	Y48A6B.3	-0.189578	6.83151	-3.22579	0.00548423	0.0155954	-3.81023
	WBGene00019349	trx-5	5.63529	-1.8206	9.64714	6.19362e-08	9.37448e-07	7.20111		WBGene00020398	cerk-1	-0.189624	6.02692	-3.41738	0.00368442	0.0111186	-3.34056
	WBGene00019314	K02E7.10	5.61938	0.0187938	11.744	2.5125e-08	4.51024e-07	9.05377		WBGene00019205	kcc-2	-0.190046	6.42939	-3.06991	0.00757154	0.0205108	-4.08797
	WBGene00021122	W09G12.8	5.5933	-2.65948	11.2506	7.62523e-09	1.7264e-07	8.35143		WBGene00017770	F25B4.7	-0.190172	5.14432	-2.93221	0.010053	0.026001	-4.17119
	WBGene00045188	B0284.5	5.58598	-1.58696	8.48945	3.72069e-07	4.17718e-06	5.76596		WBGene00021882	nprt-1	-0.190226	5.96647	-3.63706	0.00233366	0.00751932	-2.88268
	WBGene00016526	fbxa-8	5.53752	-1.63751	10.6386	1.64784e-08	3.23553e-07	7.81151		WBGene00010052	F54D5.7	-0.190864	6.82673	-4.07933	0.000933861	0.00343805	-2.03626
	WBGene00015839	math-10	5.49572	0.835962	12.5194	2.10263e-09	6.06155e-08	10.852		WBGene00000888	cyn-12	-0.19094	5.20135	-2.72935	0.0152106	0.0366905	-4.58527
	WBGene00011052	arrd-11	5.45383	1.01817	7.45591	1.19844e-05	8.11744e-05	3.57026		WBGene00000229	atp-2	-0.191003	11.3769	-2.8494	0.0119114	0.0299646	-4.47459
	WBGene00011130	zip-6	5.44177	-0.310575	4.79696	0.000663487	0.00257357	-0.100181		WBGene00011945	alg-5	-0.191072	6.71184	-3.38436	0.00394613	0.011783	-3.47788
	WBGene00004402	rom-3	5.42131	-1.10969	10.1505	3.12385e-08	5.36695e-07	8.03011		WBGene00011239	pges-2	-0.191706	6.72507	-3.96605	0.00117978	0.00419231	-2.26507
	WBGene00022547	ZC196.3	5.36317	1.07787	15.0036	6.78529e-10	2.43608e-08	12.5388		WBGene00255714	B0511.19	-0.191776	4.71825	-3.04663	0.00794406	0.0213247	-3.84449
	WBGene00045412	C25F9.12	5.30565	-0.203517	5.39914	0.000252136	0.00112782	0.781508		WBGene00016588	hpo-12	-0.19187	5.37685	-3.04826	0.00791732	0.0212655	-3.96824
	WBGene00008631	F10A3.1	5.29761	-0.975443	5.5319	0.000134371	0.000659589	1.15775		WBGene00006408	tag-18	-0.191977	6.89633	-2.81942	0.0126635	0.0314342	-4.63378
	WBGene00013454	fbxa-126	5.28034	-2.25153	7.87838	8.56981e-07	8.51786e-06	5.03088		WBGene00016627	C44B7.5	-0.192407	6.84807	-2.58691	0.0206229	0.0472498	-5.09815
	WBGene00012822	Y43F8B.12	5.23627	0.227696	4.98375	0.00056846	0.00226568	0.102909		WBGene00011645	T09B9.4	-0.192613	4.59234	-2.55959	0.0214178	0.0486937	-4.78819
	WBGene00194658	R09E10.13	5.2219	-0.52584	8.38223	5.56653e-07	5.86706e-06	5.73969		WBGene00004422	rpl-11.1	-0.192669	10.4342	-2.77269	0.0139284	0.0340686	-4.66214
	WBGene00044206	T26H5.9	5.20717	2.54994	10.883	6.77381e-07	6.93017e-06	6.57317		WBGene00009575	F40F8.1	-0.193642	5.78427	-2.84803	0.0119448	0.0300208	-4.47083
	WBGene00015598	fbxa-163	5.18576	0.575311	13.5486	5.55126e-10	2.09241e-08	11.8111		WBGene00000566	cnt-2	-0.193808	6.13215	-3.20212	0.00576003	0.0162742	-3.79764
	WBGene00044085	Y105C5B.30	5.11929	-3.1451	8.32443	4.26674e-07	4.68205e-06	5.69592		WBGene00008748	yap-1	-0.193873	4.85272	-2.75844	0.0143381	0.0348952	-4.41129
	WBGene00013837	fbxa-30	5.09908	-0.595323	5.96756	5.51471e-05	0.000304046	1.92265		WBGene00006936	glp-4	-0.19388	9.49584	-2.87385	0.0113305	0.0287155	-4.49891
	WBGene00015828	math-14	5.08997	4.18472	16.4266	9.73148e-09	2.10854e-07	10.7433		WBGene00001620	glt-1	-0.194158	6.54545	-2.81939	0.0126642	0.0314342	-4.61013
	WBGene00020639	fbxa-71	5.08239	0.612638	14.5862	2.51964e-10	1.12779e-08	13.1875		WBGene00016965	C56C10.9	-0.194179	4.56586	-2.79226	0.0133845	0.0329277	-4.30917
	WBGene00045411	C25F9.11	5.07325	2.96054	8.31228	1.05315e-05	7.23748e-05	3.94018		WBGene00009584	drap-1	-0.19419	6.40274	-3.51368	0.00301593	0.00936295	-3.18579
	WBGene00022866	ZK1240.1	5.05998	-1.83832	7.01231	4.85424e-06	3.72122e-05	3.7668		WBGene00006916	vha-7	-0.194222	6.97594	-3.70784	0.00201452	0.00663236	-2.81986
	WBGene00008180	C48D5.3	5.02046	-1.80524	8.29027	4.49689e-07	4.88342e-06	5.58089		WBGene00016534	C39D10.7	-0.194451	9.54468	-2.5534	0.021937	0.0496914	-5.12192
	WBGene00015537	C06E4.8	5.00399	1.81625	8.5994	4.69818e-06	3.62979e-05	4.64056		WBGene00020696	pygl-1	-0.194715	9.30284	-2.9683	0.00933452	0.0244417	-4.30686
	WBGene00022344	pals-40	5.0017	-1.01746	5.21262	0.000222914	0.00101682	0.736448		WBGene00007385	atp-5	-0.194905	9.07352	-4.25662	0.000648828	0.00252337	-1.65016
	WBGene00044663	F26G1.10	4.97402	-1.01021	10.3652	2.35117e-08	4.28853e-07	8.61444		WBGene00006607	tre-1	-0.194947	7.19464	-4.4599	0.000428655	0.00178644	-1.25867
	WBGene00194746	pals-20	4.97063	-0.544895	12.5208	1.70522e-09	5.0793e-08	10.0526		WBGene00011813	T16H12.3	-0.195434	4.77885	-2.82463	0.0125295	0.0311737	-4.28677
	WBGene00022869	ZK1240.4	4.97033	-1.0012	5.9752	5.96515e-05	0.000324931	1.92298		WBGene00008436	DH11.2	-0.195524	5.18154	-2.61806	0.019046	0.0441723	-4.76416
	WBGene00009167	F26F2.2	4.96274	-2.88751	7.44277	1.73517e-06	1.52424e-05	4.48065		WBGene00010984	nkat-3	-0.19598	4.70583	-2.82506	0.0125185	0.0311576	-4.28191
	WBGene00020546	zig-13	4.95029	-2.41963	7.5851	1.37426e-06	1.25248e-05	4.711		WBGene00008926	F17H10.2	-0.196114	4.80977	-2.89936	0.0107536	0.0275098	-4.12386
	WBGene00012101	zip-10	4.94157	2.73962	15.6948	3.56377e-10	1.45186e-08	13.3265		WBGene00011054	arrd-13	-0.196332	5.91976	-3.21615	0.00559498	0.0158672	-3.74232
	WBGene00014946	Y70G10A.1	4.91883	-2.16338	7.43227	1.85303e-06	1.61319e-05	4.54911		WBGene00022169	Y71H2AM.4	-0.196961	6.36145	-2.57955	0.0208054	0.0475957	-5.06525
	WBGene00008323	C55A1.6	4.89537	0.928752	4.61978	0.0011506	0.0041052	-0.522001		WBGene00009897	skpo-1	-0.197053	7.72745	-3.92185	0.00129267	0.004531	-2.37901
	WBGene00012910	Y46G5A.20	4.89522	3.41523	11.6893	4.12478e-07	4.55567e-06	7.09872		WBGene00000751	col-178	-0.197225	9.99826	-3.08456	0.00734582	0.0199749	-4.05005
	WBGene00017466	F14F9.3	4.87595	1.85044	6.89717	5.41322e-05	0.000299178	2.36339		WBGene00004889	smp-1	-0.197845	5.40175	-3.44153	0.00350404	0.0106404	-3.18915
	WBGene00016281	pals-32	4.85778	4.2311	27.0904	9.19405e-14	4.63346e-11	21.3927		WBGene00003162	mdh-2	-0.198069	9.38101	-3.11594	0.00688474	0.0188986	-4.00777
	WBGene00012961	Y47H10A.5	4.8411	3.33303	9.85377	2.1033e-06	1.79689e-05	5.50436		WBGene00008172	C48B4.9	-0.198456	4.55889	-2.58614	0.0203078	0.0466292	-4.72559
	WBGene00013754	fbxa-116	4.79535	-2.12685	5.9638	3.78572e-05	0.000219015	2.1384		WBGene00010645	fecl-1	-0.19891	6.38405	-4.31588	0.00057477	0.00228815	-1.50923
	WBGene00022572	ZC239.14	4.78247	2.10467	6.83891	5.69276e-05	0.000312344	2.31177		WBGene00004477	rps-8	-0.198944	11.1929	-2.72525	0.0153376	0.0369051	-4.72663
	WBGene00255597	pals-21	4.77572	-1.63931	5.28365	0.000169886	0.00080405	0.948994		WBGene00006924	vig-1	-0.199256	11.1465	-3.64517	0.00229462	0.00741126	-2.85578
	WBGene00012381	Y2H9A.4	4.72613	2.81886	21.3974	2.72663e-12	4.88655e-10	18.0954		WBGene00019800	mtss-1	-0.199316	6.18855	-2.81599	0.0127522	0.0316008	-4.584
	WBGene00004810	skr-4	4.71309	5.64041	15.1722	1.05167e-07	1.45559e-06	8.48531		WBGene00016918	test-1	-0.200751	7.05655	-2.7923	0.0135018	0.0331682	-4.69683
	WBGene00008577	F08G2.5	4.69506	3.16114	9.97243	2.43733e-06	2.05322e-05	5.37877		WBGene00007054	scpl-1	-0.200955	6.6085	-2.89338	0.0108862	0.0277862	-4.4619
	WBGene00012621	Y38H6C.8	4.66642	-1.18431	5.84842	5.30317e-05	0.000293932	1.9421		WBGene00013093	cup-14	-0.201516	5.55468	-3.34066	0.00432113	0.0127405	-3.42105
	WBGene00020613	T20D4.7	4.65193	2.10565	9.79883	1.67814e-06	1.48469e-05	5.69727		WBGene00010896	M28.5	-0.201739	8.70224	-3.89798	0.00135812	0.00473844	-2.40696
	WBGene00271645	ZK1236.12	4.63466	-2.26418	8.46542	3.44005e-07	3.90073e-06	5.72855		WBGene00003247	mig-15	-0.2027	5.10088	-3.25681	0.0051426	0.0147939	-3.4906
	WBGene00017819	F26D11.2	4.59719	-0.0498406	10.1104	3.29564e-08	5.59847e-07	8.53824		WBGene00019947	htz-1	-0.202781	7.26623	-4.34474	0.000541886	0.00217698	-1.49924
	WBGene00010470	cdr-4	4.58351	7.03917	62.9331	4.87277e-20	3.31519e-16	35.0309		WBGene00006498	ten-1	-0.203396	5.05205	-2.58171	0.0204889	0.0469664	-4.82306
	WBGene00045338	M01B2.13	4.58326	-0.890083	6.87251	1.40339e-05	9.32348e-05	3.34141		WBGene00018863	F55A12.2	-0.203912	3.96918	-2.56875	0.0210284	0.0479929	-4.59022
	WBGene00019699	math-34	4.57655	0.00929803	17.8201	1.02755e-11	1.09546e-09	15.7424		WBGene00004484	rps-15	-0.204485	10.2319	-2.57201	0.0213267	0.0485353	-5.07091
	WBGene00021744	clec-203	4.57401	-1.75272	4.04464	0.0018979	0.0063064	-1.06295		WBGene00019871	R04E5.8	-0.204521	4.9882	-2.77974	0.0137299	0.0336436	-4.42656
	WBGene00019973	R09A1.3	4.56213	3.02265	17.3034	5.77204e-11	3.65303e-09	15.1615		WBGene00003151	mca-1	-0.205041	6.98338	-3.27593	0.00494258	0.0142971	-3.71076
	WBGene00017705	F22E5.6	4.53837	-0.952145	9.33118	9.64742e-08	1.35472e-06	7.1431		WBGene00007387	jmjd-5	-0.205265	4.71998	-2.93426	0.0100108	0.0259214	-4.06534
	WBGene00001778	gst-30	4.51518	2.83441	7.48912	4.46813e-05	0.000253324	2.48962		WBGene00009645	F42G10.1	-0.205542	5.76811	-3.21028	0.00566343	0.016035	-3.72148
	WBGene00018354	F42G2.5	4.4881	2.41998	11.5992	9.2246e-08	1.30342e-06	8.37189		WBGene00009959	F53B6.4	-0.20593	6.34151	-3.63461	0.00234556	0.00755229	-2.93073
	WBGene00015222	B0507.5	4.48097	-0.607104	7.38624	3.22031e-06	2.62074e-05	4.49693		WBGene00009220	F28D9.4	-0.206129	3.91233	-2.72288	0.0154114	0.0370467	-4.27573
	WBGene00006894	ver-1	4.4626	-1.25162	8.15307	5.56137e-07	5.86617e-06	5.60411		WBGene00006779	unc-43	-0.206469	7.00008	-3.46826	0.00331462	0.0101399	-3.31402
	WBGene00007682	C18D11.6	4.41952	-0.846323	4.27402	0.00151134	0.00517962	-0.803086		WBGene00012713	bckd-1A	-0.206556	6.87665	-3.75594	0.00182307	0.00609048	-2.71574
	WBGene00007297	C04F12.1	4.41872	6.92126	66.5034	2.08444e-20	2.8363e-16	36.1376		WBGene00018519	F46H5.3	-0.206582	10.4481	-2.83932	0.0121591	0.0304583	-4.52952
	WBGene00007440	C08E8.4	4.37079	0.674519	11.7779	4.03016e-09	1.03622e-07	10.2852		WBGene00006805	unc-73	-0.206674	5.80097	-2.81912	0.0126712	0.0314457	-4.51789
	WBGene00008602	oac-14	4.36821	2.14543	11.9833	2.04216e-08	3.8275e-07	9.66437		WBGene00011884	enol-1	-0.206711	9.36258	-3.73278	0.00191286	0.00634682	-2.73456
	WBGene00012398	Y6E2A.4	4.35573	0.182628	16.6379	2.82254e-11	2.23293e-09	13.9031		WBGene00011334	mrps-14	-0.206788	6.02033	-3.22903	0.00544752	0.0155104	-3.72835
	WBGene00270321	Y41C4A.32	4.30472	4.30516	17.7006	1.22069e-09	3.91745e-08	12.7242		WBGene00016419	tyr-4	-0.207257	7.18989	-3.8544	0.0014864	0.00511261	-2.51791
	WBGene00194803	C25F9.16	4.29633	-2.22572	7.93435	7.84112e-07	7.88574e-06	5.03263		WBGene00013255	tric-1B.1	-0.208023	5.13876	-3.20585	0.00571563	0.0161555	-3.61879
	WBGene00022570	sdz-35	4.29431	-1.37504	8.16486	5.46029e-07	5.77171e-06	5.72814		WBGene00016812	C50D2.9	-0.208472	5.24216	-3.84676	0.00151013	0.00517827	-2.31307
	WBGene00021978	Y58A7A.4	4.25218	1.69847	12.2648	4.4684e-09	1.11155e-07	10.8916		WBGene00008504	pigq-1	-0.210176	4.26594	-2.65159	0.017802	0.0417282	-4.4984
	WBGene00022382	Y94H6A.10	4.2347	8.31966	27.6082	1.01802e-10	5.60005e-09	15.3497		WBGene00013766	prmt-1	-0.210444	9.5201	-4.00189	0.00109559	0.00393968	-2.16793
	WBGene00008858	pals-1	4.21653	2.24591	17.3099	1.57699e-11	1.49015e-09	16.2825		WBGene00004765	sel-8	-0.211225	4.20674	-2.70899	0.0158517	0.0379076	-4.37767
	WBGene00002021	hsp-17	4.21496	5.95684	22.0138	5.1137e-10	1.95455e-08	13.7097		WBGene00012553	cox-5A	-0.211341	8.80913	-3.44281	0.00349472	0.0106144	-3.35226
	WBGene00044379	F40H7.12	4.19143	-1.97639	5.996	2.94386e-05	0.000176463	2.44179		WBGene00007488	dph-2	-0.212272	5.14298	-3.41216	0.00372455	0.0112174	-3.20338
	WBGene00022548	ZC196.4	4.18628	2.46592	17.7563	1.14784e-11	1.17434e-09	16.6223		WBGene00008229	C50F4.1	-0.212652	4.98312	-2.5972	0.0198618	0.0458222	-4.74464
	WBGene00018725	kreg-1	4.17444	-0.335703	10.9828	1.06385e-08	2.2583e-07	9.24323		WBGene00001503	fum-1	-0.212947	8.17789	-3.49091	0.00316217	0.00976127	-3.26833
	WBGene00022479	fbxa-36	4.11467	-0.141764	11.3324	6.89638e-09	1.59688e-07	9.625		WBGene00022371	set-29	-0.213054	4.44504	-2.9087	0.0105497	0.0270746	-4.05787
	WBGene00019057	F58F9.3	4.09989	4.15134	30.6483	2.9771e-15	4.50104e-12	24.7988		WBGene00012658	Y39A1A.21	-0.213092	4.57159	-2.8306	0.0123777	0.0308559	-4.23194
	WBGene00004811	skr-5	4.08977	-1.04363	9.56353	6.95698e-08	1.03237e-06	7.8421		WBGene00001971	hmg-1.1	-0.213293	8.17117	-3.6493	0.00227506	0.00736013	-2.93953
	WBGene00001773	gst-25	4.03852	-2.06462	6.94081	4.03484e-06	3.19384e-05	4.04521		WBGene00003053	lmp-1	-0.213328	6.62055	-3.72429	0.00194687	0.00643926	-2.75736
	WBGene00001739	grl-30	3.99597	-1.94731	3.49693	0.00493774	0.0142862	-1.87702		WBGene00010809	M01F1.3	-0.213394	6.17786	-4.34535	0.000541213	0.00217556	-1.42559
	WBGene00009675	F44A6.3	3.98742	-1.06208	6.46223	1.61987e-05	0.000105412	3.15212		WBGene00002032	htp-1	-0.214069	6.1064	-4.06664	0.000958603	0.00351962	-2.00092
	WBGene00219497	linc-114	3.94154	-2.79862	5.57488	4.76982e-05	0.000267718	1.8492		WBGene00014253	ZK1320.3	-0.214123	6.05967	-3.07804	0.00744543	0.0202054	-4.0311
	WBGene00021979	Y58A7A.5	3.93397	4.16706	8.19411	2.19742e-05	0.000136433	3.10436		WBGene00006601	tpi-1	-0.21521	7.69438	-4.09596	0.000902417	0.00334674	-2.01696
	WBGene00001779	gst-31	3.9203	-0.600425	8.16997	5.417e-07	5.74059e-06	6.13653		WBGene00020169	mmaa-1	-0.215271	6.91573	-4.59757	0.000324418	0.00140361	-0.963353
	WBGene00009839	fbxa-188	3.90214	0.154992	18.7906	4.6875e-12	6.93292e-10	16.2513		WBGene00014098	ogdh-2	-0.215711	7.28847	-4.15425	0.000800448	0.00302044	-1.89553
	WBGene00007218	C01A2.6	3.89865	-1.18584	5.10288	0.000209187	0.000961625	0.85826		WBGene00001044	dnj-26	-0.216195	4.18887	-2.66185	0.0174373	0.0410428	-4.46599
	WBGene00021066	W06H8.2	3.84766	2.21722	18.5152	5.83435e-12	8.01899e-10	17.1776		WBGene00021626	rft-2	-0.216206	4.44345	-3.18335	0.00598835	0.0168007	-3.50138
	WBGene00001772	gst-24	3.83984	3.10604	6.97716	7.70203e-05	0.000407629	1.86212		WBGene00002131	inx-9	-0.216706	4.27406	-2.94448	0.00980288	0.0254508	-3.93407
	WBGene00021746	Y50D4B.7	3.81969	-1.0498	4.65291	0.000486593	0.0019931	0.109102		WBGene00004483	rps-14	-0.216911	10.4276	-2.72303	0.0157222	0.0376573	-4.77086
	WBGene00008847	fbxb-102	3.81756	-1.08962	7.11478	3.00024e-06	2.46672e-05	4.3567		WBGene00013425	ceh-91	-0.217045	4.22105	-2.83055	0.0123791	0.0308559	-4.14524
	WBGene00271651	F19B10.14	3.8079	-0.127789	13.9756	3.55688e-10	1.45186e-08	12.1408		WBGene00000802	crt-1	-0.217087	10.1066	-3.81281	0.00162021	0.00549232	-2.54642
	WBGene00011168	R09D1.12	3.78277	-0.0898542	9.39375	8.82928e-08	1.25933e-06	7.95969		WBGene00043060	R144.12	-0.21744	4.81445	-2.79085	0.0134228	0.03301	-4.367
	WBGene00006111	str-46	3.74247	-2.04349	7.17151	2.72629e-06	2.26614e-05	4.15714		WBGene00013728	Y111B2A.2	-0.217756	5.64728	-3.34931	0.00424419	0.012549	-3.43504
	WBGene00008679	F11A5.13	3.73532	-2.82658	5.31977	7.77946e-05	0.000411088	1.44472		WBGene00001679	gpb-1	-0.217778	7.65388	-3.84819	0.00150566	0.00516651	-2.53504
	WBGene00011231	R11A5.3	3.71995	0.368766	8.99108	1.65861e-07	2.11714e-06	7.39308		WBGene00006527	tax-6	-0.218598	6.7229	-2.86681	0.0117546	0.029647	-4.52947
	WBGene00015597	fbxa-162	3.71433	-0.442136	7.52536	1.51509e-06	1.3572e-05	5.1939		WBGene00011740	mrpl-51	-0.218611	5.70205	-3.38441	0.00394567	0.011783	-3.36958
	WBGene00008352	fbxa-6	3.70754	1.95303	17.155	2.17259e-11	1.88295e-09	16.2233		WBGene00003369	mlc-1	-0.218797	9.49538	-3.73152	0.00191788	0.00635727	-2.73568
	WBGene00045475	T07A5.7	3.70441	1.87971	9.15518	9.91593e-07	9.60328e-06	6.09712		WBGene00017757	bra-2	-0.21922	5.51389	-3.91462	0.00131215	0.00459099	-2.23724
	WBGene00010752	K10G4.3	3.70333	0.54517	9.79102	5.07955e-08	8.00898e-07	8.44237		WBGene00000263	F23H11.5	-0.219517	7.48614	-2.78209	0.0144439	0.0351087	-4.75014
	WBGene00044760	Y71H2AM.25	3.70303	0.367695	13.8479	4.05836e-10	1.62418e-08	12.9221		WBGene00303026	T20D3.14	-0.219685	3.8063	-2.6538	0.0177229	0.0415929	-4.3686
	WBGene00000841	cul-6	3.66105	4.24659	28.5922	8.54848e-15	9.69326e-12	23.9067		WBGene00020592	ugt-12	-0.220092	5.41515	-3.60634	0.00248748	0.0079603	-2.8179
	WBGene00022546	ZC196.2	3.65408	0.011763	17.879	9.78656e-12	1.067e-09	15.9675		WBGene00000105	alg-1	-0.220266	6.08475	-4.3035	0.000589494	0.00233719	-1.49625
	WBGene00018614	pals-31	3.64402	-0.328745	9.29146	1.19447e-07	1.60922e-06	7.77813		WBGene00011391	mrps-12	-0.220809	5.01775	-3.07062	0.00756034	0.0204887	-3.86266
	WBGene00020358	math-39	3.6356	2.60967	20.7114	1.1009e-12	2.74098e-10	19.1494		WBGene00022170	cox-6B	-0.221323	8.2508	-3.17067	0.00614776	0.0171771	-3.92657
	WBGene00015426	C04E6.12	3.63154	-0.378554	10.5855	1.76466e-08	3.39628e-07	9.19373		WBGene00011273	R53.4	-0.221459	9.0883	-2.79135	0.0139917	0.0341619	-4.69082
	WBGene00012268	W04G5.8	3.62923	-1.2511	4.58302	0.000504548	0.00205305	0.0654904		WBGene00000073	add-2	-0.221562	3.95485	-2.95435	0.00960616	0.0250356	-3.80844
	WBGene00194717	ZC239.22	3.62082	1.37773	7.22323	1.1268e-05	7.68155e-05	3.74113		WBGene00000869	cyc-1	-0.221984	8.66595	-4.08295	0.00092692	0.00341805	-2.02236
	WBGene00020451	fbxa-11	3.61669	1.81023	16.9958	2.06485e-11	1.80105e-09	16.0305		WBGene00000170	aqp-2	-0.22349	5.90378	-2.80889	0.0129925	0.0321084	-4.55022
	WBGene00004041	plg-1	3.61437	1.71585	13.1158	8.82452e-10	3.02456e-08	12.556		WBGene00015735	pdfr-1	-0.223538	3.68128	-2.76965	0.0140148	0.0342	-4.09636
	WBGene00002188	kgb-2	3.61125	1.78579	10.002	8.70016e-08	1.24745e-06	8.25676		WBGene00022678	sar-1	-0.223711	7.20206	-4.67872	0.00027552	0.00122157	-0.807872
	WBGene00009957	F53B2.8	3.59822	5.3698	20.8622	7.21737e-11	4.38423e-09	15.5065		WBGene00010051	F54D5.5	-0.223825	4.30788	-3.09031	0.00725921	0.0197829	-3.67403
	WBGene00008985	F20G2.1	3.59471	2.08217	14.9563	1.33598e-10	6.78153e-09	14.4109		WBGene00012803	Y43F4B.5	-0.223846	6.96311	-5.38213	6.89738e-05	0.000369644	0.622174
	WBGene00022870	ZK1240.5	3.57745	1.17414	9.64233	2.43468e-07	2.91113e-06	7.36001		WBGene00001132	alp-1	-0.224369	6.9204	-3.56815	0.00269303	0.00850408	-3.10573
	WBGene00219298	F55H2.8	3.56935	-1.30594	3.3933	0.0055644	0.0157904	-1.99216		WBGene00000712	col-139	-0.224618	11.2787	-3.35403	0.00420272	0.0124345	-3.45851
	WBGene00018624	F48G7.13	3.55507	-1.81511	5.40788	6.9707e-05	0.000373279	1.6963		WBGene00020038	R12E2.13	-0.224764	5.55739	-3.33651	0.00435853	0.0128382	-3.43185
	WBGene00021517	Y41D4B.15	3.53183	-1.81747	4.07693	0.00125243	0.00441612	-0.758845		WBGene00019498	K07E8.7	-0.226488	4.50179	-3.45864	0.00338155	0.010326	-2.94567
	WBGene00008944	F19B2.5	3.52606	6.90109	27.7216	5.53816e-12	7.76885e-10	18.1155		WBGene00020682	T22D1.3	-0.227738	7.81307	-5.329	7.64194e-05	0.000405079	0.510754
	WBGene00000097	aip-1	3.48682	6.52205	40.1957	6.96654e-17	2.36984e-13	28.915		WBGene00020636	T20H4.5	-0.227756	7.23229	-3.41797	0.00367985	0.0111098	-3.42781
	WBGene00006627	tsp-1	3.48077	0.0375154	6.5588	1.11822e-05	7.63073e-05	3.54021		WBGene00017195	glo-4	-0.228353	5.74064	-3.58813	0.00258345	0.00822293	-2.93508
	WBGene00013562	Y75B8A.32	3.4681	2.97598	13.2546	4.64071e-09	1.1502e-07	11.259		WBGene00018431	F44E7.9	-0.228512	5.1929	-3.95183	0.00121495	0.00429945	-2.09167
	WBGene00005144	srd-67	3.45432	-2.83607	4.2688	0.000698844	0.00269153	-0.336182		WBGene00007016	mdt-15	-0.228622	7.60063	-4.21338	0.000708955	0.00272353	-1.77368
	WBGene00006628	tsp-2	3.42028	0.144584	8.14844	5.60161e-07	5.89632e-06	6.12635		WBGene00001145	eat-16	-0.228753	4.04842	-2.98719	0.00897881	0.0236773	-3.758
	WBGene00044238	C30H6.12	3.37857	-1.60935	5.77162	3.28998e-05	0.000194132	2.27088		WBGene00007880	C33A12.1	-0.228776	6.22886	-2.63767	0.0193948	0.0448819	-4.96331
	WBGene00000972	dhs-8	3.37073	1.21644	10.0415	7.54409e-08	1.10379e-06	8.42483		WBGene00017591	F19C7.1	-0.229212	7.1577	-3.3364	0.00435947	0.0128382	-3.59187
	WBGene00001753	gst-5	3.35698	5.96073	10.2534	4.51026e-06	3.50692e-05	4.45587		WBGene00011064	adsl-1	-0.229538	6.82239	-5.19877	9.83982e-05	0.000503347	0.261373
	WBGene00016666	C45E5.3	3.35229	0.664146	6.26245	3.59549e-05	0.000209614	2.604		WBGene00016658	C45B2.1	-0.230051	8.04301	-2.81808	0.0136172	0.0334094	-4.68085
	WBGene00008334	sdz-8	3.31758	2.74842	11.9735	2.47291e-08	4.46271e-07	9.67007		WBGene00022633	ZC581.3	-0.230429	4.86564	-3.63152	0.00236067	0.00759376	-2.64594
	WBGene00020578	T19D12.3	3.27532	-1.20009	8.0105	6.95243e-07	7.06511e-06	5.65337		WBGene00018827	pst-2	-0.230476	4.79215	-3.29771	0.00472415	0.013756	-3.35989
	WBGene00007393	fbxa-157	3.26633	1.35231	5.58068	0.000163506	0.000776554	1.21134		WBGene00020581	T19D12.6	-0.231098	5.88844	-3.5108	0.00303402	0.00941265	-3.12081
	WBGene00005833	srw-86	3.25002	0.503309	4.50422	0.000830665	0.00311545	-0.305397		WBGene00000479	cgh-1	-0.23133	11.183	-3.64032	0.00231788	0.00747556	-2.86506
	WBGene00268189	Y50D4B.9	3.24812	-1.60163	4.18024	0.00103285	0.00374902	-0.56051		WBGene00019657	K11G12.6	-0.233023	4.36955	-3.30828	0.00462159	0.0135064	-3.21256
	WBGene00010464	K01D12.5	3.23611	0.265961	8.31773	4.31086e-07	4.7169e-06	6.48772		WBGene00001423	fib-1	-0.233133	9.87037	-3.82014	0.00159578	0.00542165	-2.5374
	WBGene00015100	B0280.2	3.236	2.67979	11.4323	5.17937e-08	8.11049e-07	8.96519		WBGene00001131	dys-1	-0.233286	6.24041	-3.73593	0.00190038	0.00631003	-2.70183
	WBGene00003863	old-2	3.23472	-3.23054	6.2211	1.43617e-05	9.50483e-05	2.67906		WBGene00001682	gpc-2	-0.233302	4.79018	-2.55621	0.021563	0.0489829	-4.81244
	WBGene00011737	sqst-1	3.22536	6.93949	36.5454	9.93408e-16	1.68966e-12	26.4387		WBGene00002025	hsp-60	-0.233386	9.63016	-3.57886	0.0026337	0.0083555	-3.04834
	WBGene00014162	chil-9	3.21927	-2.72342	4.72346	0.000251863	0.00112696	0.469		WBGene00021036	W05F2.4	-0.233906	5.70536	-3.22238	0.00552322	0.0156964	-3.69279
	WBGene00009029	F21H7.3	3.20895	-0.4349	5.48158	0.000117173	0.000586599	1.47799		WBGene00020181	T02H6.11	-0.234011	7.5465	-3.29492	0.00480498	0.0139525	-3.69162
	WBGene00012594	nspe-5	3.20678	0.297595	9.44597	8.20246e-08	1.18563e-06	8.03428		WBGene00003443	msp-50	-0.234623	6.68212	-3.34489	0.00428331	0.0126426	-3.55482
	WBGene00018921	sago-2	3.19991	3.2712	22.9106	2.4271e-13	1.03205e-10	20.8227		WBGene00004908	snf-9	-0.234951	5.40838	-2.84988	0.0118998	0.0299465	-4.37988
	WBGene00018761	F53E10.5	3.18924	-1.09449	5.96887	2.27899e-05	0.000140892	2.76286		WBGene00008094	C44H4.4	-0.235313	4.49522	-2.7151	0.0156565	0.0375397	-4.43146
	WBGene00000755	col-182	3.18002	1.09727	4.67735	0.000804728	0.00303271	-0.294776		WBGene00003590	nex-3	-0.235382	5.52927	-2.67389	0.0171904	0.040539	-4.7342
	WBGene00005931	fbxa-199	3.17957	-0.851891	7.59652	1.34894e-06	1.23603e-05	5.31292		WBGene00022099	Y69A2AR.28	-0.235382	3.99202	-3.24621	0.00525695	0.0150751	-3.26147
	WBGene00017530	F16H11.1	3.1785	2.76806	10.4752	2.34658e-07	2.82816e-06	7.52081		WBGene00022348	Y82E9BR.16	-0.235525	5.81274	-4.71935	0.000253948	0.00113443	-0.619314
	WBGene00012603	nspe-6	3.16986	0.323627	7.85062	8.95745e-07	8.81795e-06	5.8915		WBGene00000473	cey-2	-0.235848	10.3029	-4.99104	0.000147901	0.000715678	-0.101497
	WBGene00003542	nas-23	3.15179	0.196856	6.30778	2.87927e-05	0.000173432	2.79973		WBGene00001838	hda-10	-0.236144	4.64146	-2.73561	0.0150185	0.0362848	-4.44771
	WBGene00020579	T19D12.4	3.1462	7.05316	20.0009	1.54709e-09	4.72001e-08	12.5402		WBGene00018044	F35D11.3	-0.236611	4.10631	-2.86887	0.0114465	0.0289933	-4.02443
	WBGene00012525	Y32B12C.1	3.13796	2.75038	16.6003	2.91775e-11	2.28172e-09	16.0317		WBGene00000677	col-103	-0.236935	8.90882	-3.5067	0.00306001	0.00947816	-3.21061
	WBGene00005551	sri-39	3.12335	-3.21452	5.32358	7.72247e-05	0.000408552	1.39027		WBGene00004215	ptp-3	-0.237507	5.7908	-3.29695	0.00473165	0.0137719	-3.54872
	WBGene00020270	T05H4.7	3.1133	-0.766866	6.77235	5.39671e-06	4.07057e-05	4.07133		WBGene00018548	clec-79	-0.238636	4.87829	-2.90174	0.0107013	0.0274121	-4.1679
	WBGene00020638	fbxa-43	3.10812	-0.896777	4.8105	0.000332948	0.00143641	0.486163		WBGene00006490	kdin-1	-0.238688	7.23227	-3.99329	0.00111521	0.0039944	-2.23047
	WBGene00019590	K09F6.7	3.10643	3.37596	12.1749	5.95208e-08	9.1306e-07	8.88521		WBGene00013737	tpst-1	-0.238703	5.2491	-4.49715	0.000397459	0.00167892	-0.978863
	WBGene00007694	C23H4.6	3.10434	2.99495	17.9939	8.90277e-12	1.03707e-09	17.1063		WBGene00008262	ril-1	-0.238773	8.42905	-3.25755	0.00523282	0.0150186	-3.75636
	WBGene00044391	C25H3.15	3.09901	-1.96864	6.37165	1.09474e-05	7.50059e-05	3.44043		WBGene00021114	W09C3.7	-0.239047	5.34308	-2.70749	0.0160234	0.0382509	-4.65777
	WBGene00006718	ubc-23	3.07163	2.41605	20.4159	1.3643e-12	3.094e-10	18.7916		WBGene00000942	deb-1	-0.239082	7.29212	-3.01358	0.00912781	0.0239958	-4.2977
	WBGene00022345	fbxa-138	3.06707	-1.05223	5.49134	7.12349e-05	0.000380862	1.85026		WBGene00003438	msp-45	-0.23937	6.34481	-3.63536	0.00234188	0.00754402	-2.92452
	WBGene00000610	col-33	3.06395	-0.385153	4.89957	0.000256121	0.00114263	0.709455		WBGene00017319	mrps-9	-0.239478	5.8782	-4.59135	0.000328513	0.00141997	-0.879748
	WBGene00012058	T26F2.2	3.05395	1.37049	16.8001	2.44795e-11	2.02938e-09	15.9283		WBGene00002143	inx-21	-0.240099	5.00527	-3.67541	0.00215491	0.00702872	-2.61102
	WBGene00010686	K08F9.3	3.03934	2.69817	13.8123	1.08897e-09	3.56194e-08	12.6473		WBGene00023422	mrpl-21	-0.240363	4.8043	-2.62485	0.0187878	0.0436776	-4.6958
	WBGene00022549	ZC196.5	3.02562	3.33838	22.5863	3.00682e-13	1.18084e-10	20.5538		WBGene00004831	slo-2	-0.240493	4.53434	-2.64362	0.0180905	0.042266	-4.56369
	WBGene00019564	K09D9.1	3.02104	1.21496	7.69414	3.29923e-06	2.67537e-05	4.8761		WBGene00020383	tin-44	-0.241221	6.61243	-4.49015	0.000403134	0.00169828	-1.16443
	WBGene00020665	T22B2.1	3.01619	-1.73435	6.12733	1.7034e-05	0.000109907	3.08239		WBGene00000609	col-20	-0.241403	11.1464	-3.29727	0.00472848	0.0137656	-3.57427
	WBGene00018591	npax-2	2.99157	-2.03253	3.85068	0.00168404	0.00568323	-1.02928		WBGene00006672	twk-18	-0.241843	4.94043	-3.61105	0.00246327	0.00789396	-2.72766
	WBGene00284855	C04C11.25	2.96478	-1.41067	6.19905	1.49482e-05	9.82606e-05	2.91804		WBGene00001173	egl-4	-0.242423	8.38903	-4.57484	0.000339647	0.00146252	-1.00852
	WBGene00016217	C29F9.2	2.94329	0.554763	6.48907	1.72218e-05	0.00011085	3.26641		WBGene00022820	ZK813.1	-0.242835	7.00756	-3.0052	0.00935371	0.0244763	-4.31724
	WBGene00013492	Y70C5C.1	2.94195	-0.259684	8.74455	2.26176e-07	2.74294e-06	7.28911		WBGene00019900	vdac-1	-0.242913	9.68225	-5.26224	8.69696e-05	0.000453234	0.423795
	WBGene00004123	pqn-36	2.93884	1.94485	7.25992	8.04486e-06	5.76443e-05	4.04052		WBGene00009531	F38B2.4	-0.242966	4.87498	-3.6092	0.00247273	0.00791867	-2.71965
	WBGene00008277	mltn-12	2.92958	0.949485	8.40244	3.78631e-07	4.23687e-06	6.80033		WBGene00010771	K11D2.5	-0.24378	4.46421	-3.48617	0.00319346	0.00983948	-2.87517
	WBGene00017711	F22E5.13	2.92464	0.837877	12.791	1.26042e-09	4.00714e-08	12.0409		WBGene00000371	cox-5B	-0.24383	8.12857	-3.30637	0.00477271	0.0138677	-3.66991
	WBGene00006986	zip-1	2.92413	3.4607	33.736	6.90234e-16	1.44471e-12	26.5552		WBGene00012361	mrpl-12	-0.244135	5.85896	-3.79611	0.00167731	0.00566613	-2.53209
	WBGene00077490	M03A1.8	2.91637	-1.41724	4.7284	0.000387027	0.00164212	0.351358		WBGene00003182	mef-2	-0.244458	3.9761	-2.70077	0.0161176	0.0384152	-4.32281
	WBGene00007133	B0284.3	2.90916	1.76222	7.03757	1.75813e-05	0.00011279	3.30838		WBGene00008603	F09B9.4	-0.244485	4.73688	-3.62744	0.00238077	0.00765301	-2.63255
	WBGene00023423	F43C1.7	2.90277	-0.194631	7.88077	8.53737e-07	8.49181e-06	5.83849		WBGene00019862	nrde-3	-0.244664	4.60321	-3.57651	0.00264663	0.00838481	-2.73531
	WBGene00018842	F54H12.2	2.88814	-1.08103	3.7134	0.00264572	0.00838388	-1.37776		WBGene00010988	metr-1	-0.246018	8.55755	-3.40689	0.00380235	0.0114167	-3.44056
	WBGene00023420	C26D10.7	2.87929	-0.652616	4.67113	0.000292477	0.00128503	0.515812		WBGene00009013	mrps-33	-0.246474	4.79162	-2.63768	0.0183085	0.0427167	-4.65102
	WBGene00021977	Y58A7A.3	2.86214	4.73342	16.7433	5.40448e-10	2.04843e-08	13.482		WBGene00004039	plc-4	-0.246485	6.22257	-4.47011	0.000419864	0.00175625	-1.16693
	WBGene00008496	F01D5.6	2.84051	1.47863	5.41447	0.000195703	0.000906684	1.00082		WBGene00019747	ipla-1	-0.246488	7.21348	-4.16126	0.000789006	0.00298886	-1.87906
	WBGene00020457	fbxa-67	2.83841	3.32253	19.3027	4.89971e-12	7.16885e-10	17.9723		WBGene00000976	dhs-13	-0.24688	6.18884	-4.36721	0.000517609	0.00209616	-1.38635
	WBGene00019859	R03H10.7	2.83097	0.5635	6.44134	1.30698e-05	8.74383e-05	3.47973		WBGene00022455	tyms-1	-0.246977	4.47044	-3.06896	0.00758631	0.0205424	-3.73788
	WBGene00012600	Y38E10A.22	2.80165	7.23768	47.4632	3.71949e-18	1.68703e-14	31.7821		WBGene00008173	C48B4.10	-0.247067	5.31262	-3.81935	0.0015984	0.00542589	-2.39343
	WBGene00194708	Y36E3A.2	2.79068	-0.0556039	7.37769	1.93214e-06	1.67151e-05	5.21916		WBGene00009436	marb-1	-0.247114	5.05928	-3.35954	0.00415492	0.012316	-3.27418
	WBGene00009898	dod-23	2.78169	6.38275	16.211	3.07783e-08	5.3062e-07	9.46816		WBGene00010238	F58B4.5	-0.247783	5.30874	-2.70075	0.0163757	0.0389484	-4.66165
	WBGene00018346	F42C5.4	2.76545	2.93192	20.9652	9.17729e-13	2.55526e-10	19.3638		WBGene00014826	R13H4.2	-0.2478	6.0647	-3.36445	0.00411275	0.0122082	-3.46142
	WBGene00016190	rcs-1	2.76251	4.63271	21.0686	4.33398e-12	6.56648e-10	18.1828		WBGene00022114	Y71F9AL.9	-0.248063	8.40579	-4.17921	0.000760439	0.00289192	-1.82759
	WBGene00016997	cebp-1	2.75282	4.53224	21.1936	1.90857e-12	3.81911e-10	18.9527		WBGene00001426	fkb-1	-0.248291	6.38941	-4.25144	0.000655755	0.00254648	-1.64431
	WBGene00016556	math-21	2.74928	-1.09676	7.57686	1.39282e-06	1.26685e-05	5.30263		WBGene00021395	pnc-1	-0.248758	4.31919	-2.91055	0.0105097	0.0270042	-3.99351
	WBGene00000558	cnc-4	2.74123	1.47606	3.29266	0.00940553	0.0245747	-2.75236		WBGene00008412	D2030.2	-0.248991	6.21024	-4.07248	0.000947128	0.00348407	-1.99731
	WBGene00004002	pgp-8	2.73109	3.76532	16.2877	3.28576e-10	1.37145e-08	13.9302		WBGene00010812	mrpl-35	-0.249109	4.4549	-2.84848	0.0119337	0.0300097	-4.16712
	WBGene00195186	F19G12.10	2.71091	3.45652	17.5744	1.26116e-11	1.27115e-09	16.986		WBGene00015755	C14B9.10	-0.249226	6.83876	-2.82489	0.0139648	0.0341209	-4.67919
	WBGene00016555	math-20	2.71081	3.59229	22.3663	3.48269e-13	1.28078e-10	20.5266		WBGene00019064	myo-5	-0.249636	4.44617	-2.68937	0.0164938	0.0391608	-4.457
	WBGene00012618	dct-10	2.70843	-1.50241	5.1487	0.000108503	0.000549051	1.41702		WBGene00009574	F40E10.6	-0.250119	5.83993	-4.5283	0.000373151	0.00158919	-0.99462
	WBGene00004809	skr-3	2.70088	6.21741	20.4237	2.33672e-10	1.06466e-08	14.3472		WBGene00010419	atp-1	-0.25074	11.1117	-3.44465	0.00348138	0.0105857	-3.27461
	WBGene00004509	rrf-2	2.70009	4.04966	35.836	2.74676e-16	7.47502e-13	27.1466		WBGene00044310	H20J04.9	-0.250974	3.69786	-2.92793	0.0101417	0.0262104	-3.80085
	WBGene00020594	ugt-10	2.69721	-1.92462	4.49132	0.000440491	0.00182681	0.177703		WBGene00009337	uig-1	-0.251369	3.7026	-2.71516	0.0156545	0.0375397	-4.19844
	WBGene00013755	fbxa-115	2.66192	2.47584	11.1821	1.58345e-08	3.13169e-07	10.0279		WBGene00022046	Y66H1A.4	-0.25185	7.94904	-4.99379	0.0001471	0.000712308	-0.160144
	WBGene00021193	math-44	2.65586	2.7226	14.0705	3.53358e-10	1.44824e-08	13.7228		WBGene00019509	K07H8.9	-0.251949	4.46758	-2.8052	0.013036	0.0321955	-4.25616
	WBGene00000683	col-109	2.65346	3.30623	4.05435	0.00319853	0.00984275	-1.96916		WBGene00011856	T20D3.2	-0.252155	7.73602	-3.17421	0.00663188	0.0182931	-3.98293
	WBGene00020449	fbxa-54	2.64821	2.61629	11.2333	3.20012e-08	5.47035e-07	9.39234		WBGene00013258	polg-1	-0.252284	4.81635	-2.94775	0.00973731	0.0252951	-4.04724
	WBGene00000672	col-97	2.63564	4.54785	7.06981	5.82589e-05	0.000318485	1.93049		WBGene00011441	T04F8.2	-0.252808	5.10677	-4.79554	0.000218045	0.000997963	-0.331483
	WBGene00016637	C44B12.3	2.62832	-1.17111	4.92153	0.000207236	0.000954915	0.890598		WBGene00019203	ttr-47	-0.253084	5.58668	-3.50447	0.00307424	0.00951179	-3.09285
	WBGene00018646	mul-1	2.59552	1.22029	5.62064	0.000133965	0.000657834	1.32697		WBGene00004988	spp-3	-0.253219	6.15471	-2.63683	0.0204221	0.0468448	-4.99206
	WBGene00017535	atf-8	2.59255	0.386879	9.07686	1.38919e-07	1.82635e-06	7.69769		WBGene00008063	C41G7.6	-0.25357	5.10676	-2.59393	0.0207025	0.0474045	-4.8615
	WBGene00009835	F47H4.2	2.58388	0.427111	9.00817	1.53486e-07	1.99855e-06	7.74155		WBGene00006619	try-1	-0.254152	4.38903	-2.9166	0.0103801	0.0267403	-4.03117
	WBGene00022569	ZC239.6	2.55624	3.06353	24.8927	6.95775e-14	3.78696e-11	21.7057		WBGene00006815	unc-83	-0.255007	6.13172	-3.16621	0.00638743	0.0177495	-3.87681
	WBGene00000973	dhs-9	2.55619	5.23443	25.2103	7.68259e-14	4.02066e-11	22.129		WBGene00004945	sop-2	-0.255155	3.99646	-3.14645	0.00646376	0.0179239	-3.45594
	WBGene00000191	arl-7	2.55184	0.747877	8.17173	5.40222e-07	5.72938e-06	6.49182		WBGene00014096	ZK829.7	-0.25568	7.23251	-5.78185	3.22755e-05	0.000191444	1.40074
	WBGene00004052	parg-2	2.53419	2.7132	6.59655	4.21085e-05	0.000240846	2.40051		WBGene00020715	nspd-4	-0.255841	4.34032	-2.67405	0.0170127	0.0401966	-4.4702
	WBGene00011557	ostf-4	2.53178	-0.813648	6.03431	2.02002e-05	0.000126899	2.97076		WBGene00012674	bed-1	-0.255903	3.45653	-2.87569	0.0112879	0.0286129	-3.87748
	WBGene00011848	chil-27	2.52664	-0.834664	6.09508	1.80686e-05	0.000115284	3.06995		WBGene00016393	C34B2.8	-0.25594	7.35999	-3.23081	0.00590728	0.0166212	-3.86878
	WBGene00000391	cdd-1	2.52619	4.74788	18.8141	3.20282e-11	2.38179e-09	16.2181		WBGene00002915	let-805	-0.255955	8.31187	-3.34052	0.00456726	0.013362	-3.61356
	WBGene00016763	C49A9.9	2.5207	5.6374	14.7484	2.3292e-08	4.25986e-07	9.73866		WBGene00013577	Y76A2B.5	-0.256075	6.18024	-5.05956	0.000129224	0.000638934	0.0371965
	WBGene00010473	hrg-2	2.5187	0.528071	9.2836	1.03229e-07	1.43245e-06	8.05442		WBGene00009981	F53F1.3	-0.256317	4.31726	-2.78956	0.0134582	0.033085	-4.21632
	WBGene00016000	C18H9.1	2.51503	-3.42033	4.51771	0.000381237	0.00161957	0.0845311		WBGene00000757	col-184	-0.257302	10.4832	-3.71648	0.0019787	0.00653022	-2.73367
	WBGene00015601	fbxa-166	2.50946	-0.58567	4.53021	0.000491347	0.00200834	0.107786		WBGene00000656	col-80	-0.257609	11.1313	-3.10555	0.0073022	0.0198881	-3.99079
	WBGene00015337	gsto-2	2.50417	-0.922724	5.73999	3.49122e-05	0.000204235	2.44641		WBGene00001137	eat-6	-0.258122	10.2039	-3.51762	0.00299134	0.00929721	-3.15852
	WBGene00009963	fipr-26	2.50242	-1.63676	4.91864	0.000170678	0.000806957	0.923179		WBGene00012829	Y43F8C.7	-0.258168	5.09964	-4.567	0.000345067	0.00148305	-0.785594
	WBGene00007097	B0024.4	2.49681	3.20935	4.14235	0.00270898	0.00854058	-1.80985		WBGene00007681	C18D11.3	-0.258501	6.36364	-5.20776	9.6689e-05	0.000495909	0.314149
	WBGene00014099	ZK836.3	2.49664	-0.119646	6.49111	8.84566e-06	6.22352e-05	3.79807		WBGene00018181	mpdu-1	-0.258592	5.407	-4.05514	0.000981595	0.00359337	-1.90944
	WBGene00001762	gst-14	2.49381	-0.33835	7.43644	1.75337e-06	1.53626e-05	5.3094		WBGene00000157	aps-2	-0.259085	3.37876	-2.72589	0.0153176	0.0368794	-4.15069
	WBGene00011190	swt-6	2.46554	2.52543	8.63882	8.06435e-07	8.09827e-06	6.22268		WBGene00003449	msp-56	-0.26026	4.74831	-2.98762	0.00897096	0.0236637	-3.98509
	WBGene00001783	gst-35	2.46545	1.87173	10.3455	2.41263e-08	4.37132e-07	9.54407		WBGene00004336	ret-1	-0.260557	8.65696	-4.61792	0.000311374	0.0013532	-0.910523
	WBGene00011494	T05F1.9	2.44906	0.76023	9.12608	1.29382e-07	1.71616e-06	7.78628		WBGene00007354	C06A1.3	-0.260798	4.4785	-2.98101	0.00909377	0.0239294	-3.91775
	WBGene00022333	fbxa-27	2.43298	0.775509	4.40338	0.000927842	0.00342052	-0.497089		WBGene00013693	Y105E8B.9	-0.26083	3.95068	-2.89667	0.0108131	0.027641	-3.93262
	WBGene00017305	nspb-12	2.41923	0.819333	5.16921	0.000169755	0.000803709	1.08824		WBGene00012443	Y15E3A.4	-0.262011	5.75914	-3.68667	0.00210511	0.00689391	-2.7405
	WBGene00000603	col-14	2.41719	5.56657	3.87481	0.00442979	0.0130158	-2.8397		WBGene00012943	bed-2	-0.262723	4.33791	-2.87578	0.0112857	0.0286128	-4.05949
	WBGene00020261	vet-1	2.40953	-0.426655	6.84461	4.76153e-06	3.66875e-05	4.41621		WBGene00011978	T24B8.4	-0.263098	5.71301	-3.72412	0.00194758	0.00644002	-2.63139
	WBGene00017218	dct-5	2.40444	1.90214	3.7842	0.00378444	0.01137	-1.91306		WBGene00006786	unc-51	-0.263527	5.0814	-2.61881	0.0195164	0.0451249	-4.76178
	WBGene00021339	Y34F4.4	2.39786	0.967461	5.6772	8.70495e-05	0.000453304	1.71424		WBGene00019018	abts-3	-0.263879	4.21033	-2.72833	0.0152421	0.0367338	-4.3071
	WBGene00016788	C49G7.10	2.39703	3.40925	6.27624	0.000116312	0.000583362	1.27924		WBGene00000113	alh-7	-0.263908	5.18402	-4.38417	0.000500026	0.00203953	-1.17418
	WBGene00009840	fbxa-189	2.38617	1.17161	12.5283	1.6909e-09	5.05673e-08	12.1448		WBGene00018735	F53B1.2	-0.264375	3.6246	-2.89447	0.0108619	0.027745	-3.88537
	WBGene00001786	gst-38	2.38171	2.97641	3.38884	0.00897192	0.0236637	-3.15699		WBGene00018151	F37C12.3	-0.265071	6.48974	-3.29525	0.00509008	0.0146615	-3.68521
	WBGene00018101	math-27	2.37656	5.22463	22.4717	6.91136e-13	2.13734e-10	19.9744		WBGene00003566	ncx-1	-0.265458	6.67934	-3.33907	0.00466853	0.0136202	-3.61354
	WBGene00014063	clec-143	2.37549	0.197358	8.06614	6.3704e-07	6.61695e-06	6.25803		WBGene00007924	rsu-1	-0.265769	5.33838	-3.99568	0.00110972	0.00397717	-2.0135
	WBGene00017970	F32A5.4	2.37022	5.77242	13.9107	4.91595e-08	7.82355e-07	8.95611		WBGene00001638	gly-13	-0.266171	4.33597	-2.8942	0.0108679	0.0277541	-4.03431
	WBGene00000562	cng-1	2.35418	1.9886	10.9661	1.08644e-08	2.28843e-07	10.3332		WBGene00012166	nuo-6	-0.266337	7.10031	-3.82881	0.00156737	0.00534301	-2.56897
	WBGene00045416	Y37H2A.14	2.35095	3.91419	7.30557	2.55424e-05	0.000156275	2.78795		WBGene00011015	R04F11.2	-0.266442	7.94924	-2.6593	0.0206125	0.0472339	-5.03764
	WBGene00010545	cbp-2	2.35051	4.22442	16.1546	2.21347e-10	1.03501e-08	14.283		WBGene00021482	Y39H10A.6	-0.266726	3.96781	-3.46839	0.00331371	0.0101393	-2.76778
	WBGene00011207	R10E8.1	2.33977	4.08221	15.8191	1.38401e-10	6.94915e-09	14.7176		WBGene00002134	inx-12	-0.267042	6.03606	-4.27363	0.000626625	0.00244944	-1.54916
	WBGene00005131	srd-53	2.33647	-0.80442	6.97923	3.77796e-06	3.01037e-05	4.53348		WBGene00010116	F55F3.2	-0.267443	4.20348	-2.98589	0.00900284	0.0237268	-3.81257
	WBGene00012648	Y39A1A.9	2.32438	0.338909	7.3884	1.89817e-06	1.64933e-05	5.30105		WBGene00003860	oig-2	-0.26762	3.89316	-3.48601	0.00319453	0.00983948	-2.72465
	WBGene00017083	kin-33	2.32053	-0.203723	7.91461	8.09036e-07	8.11242e-06	6.06295		WBGene00001000	dim-1	-0.267796	8.75596	-3.40076	0.00409455	0.0121594	-3.4869
	WBGene00013838	fbxa-31	2.31492	2.21855	10.7881	1.36085e-08	2.78453e-07	10.1319		WBGene00020393	T10B5.7	-0.267919	5.21296	-3.88325	0.00140018	0.00485159	-2.21774
	WBGene00007813	jmjd-3.3	2.30757	1.17713	9.39982	8.7539e-08	1.25182e-06	8.22969		WBGene00008769	mrpl-13	-0.268476	5.142	-2.93439	0.0100498	0.026001	-4.16192
	WBGene00012917	Y46G5A.29	2.30678	2.53114	16.3502	3.64502e-11	2.59674e-09	15.8744		WBGene00022357	kbp-4	-0.268614	3.5718	-2.74043	0.0148722	0.0359982	-4.17031
	WBGene00044646	B0205.14	2.30387	-0.913735	5.44484	6.11413e-05	0.000331983	1.97223		WBGene00013094	Y51H1A.3	-0.268847	6.79174	-3.64978	0.00233215	0.00751625	-2.94712
	WBGene00014173	ZK970.7	2.3007	2.60702	3.41013	0.00847267	0.0225568	-3.008		WBGene00020836	lgc-34	-0.268995	4.11835	-2.65021	0.0178515	0.0418369	-4.45383
	WBGene00000625	col-48	2.29291	3.32019	3.17278	0.01233	0.0307887	-3.38529		WBGene00077457	Y39B6A.49	-0.269101	3.21204	-2.65942	0.017523	0.04121	-4.23139
	WBGene00001749	gst-1	2.28578	8.43125	18.723	1.16461e-09	3.77306e-08	12.661		WBGene00000550	clu-1	-0.269581	8.99015	-4.46103	0.000427672	0.00178343	-1.22889
	WBGene00000710	col-137	2.27729	4.63509	4.10024	0.00316617	0.00976917	-2.32631		WBGene00006472	tag-123	-0.26966	6.24974	-5.65447	4.10185e-05	0.000235147	1.21468
	WBGene00011707	T11B7.2	2.27317	1.84654	10.7211	1.65521e-08	3.2453e-07	9.95452		WBGene00018605	F48E3.4	-0.270043	6.36208	-4.95264	0.000159562	0.000761546	-0.204954
	WBGene00018265	nhr-182	2.26332	3.44382	20.4906	1.2919e-12	3.03083e-10	19.1744		WBGene00019686	K12H6.6	-0.270125	4.32182	-3.39661	0.00384691	0.0115272	-2.98308
	WBGene00015382	C03B1.14	2.25216	3.21466	16.7941	2.46085e-11	2.02938e-09	16.3319		WBGene00022664	ZK121.2	-0.270552	4.05467	-2.87731	0.0112504	0.0285552	-3.96709
	WBGene00010148	F56D5.3	2.24958	3.33163	13.4928	7.00328e-10	2.50115e-08	13.0778		WBGene00022770	acp-1	-0.270748	2.66187	-2.75053	0.0145705	0.0353657	-3.90975
	WBGene00009983	cut-2	2.24366	2.91852	3.54651	0.00658821	0.0181985	-2.68351		WBGene00000657	col-81	-0.271034	11.0479	-3.85681	0.00147901	0.00508845	-2.42492
	WBGene00206525	R74.10	2.24098	0.18852	7.38578	1.90643e-06	1.65439e-05	5.28178		WBGene00010251	sta-2	-0.271647	2.88437	-2.59904	0.0197887	0.0456691	-4.22276
	WBGene00016862	C52A10.1	2.2398	5.79507	25.4326	5.42817e-14	3.07755e-11	22.48		WBGene00003568	ncx-3	-0.271653	3.07403	-2.55844	0.021467	0.0487829	-4.3766
	WBGene00014031	ZK637.14	2.23003	3.45258	16.2051	4.1533e-11	2.81522e-09	15.8636		WBGene00009187	F27D4.1	-0.271983	7.77977	-5.0089	0.000142781	0.000693864	-0.132895
	WBGene00003548	nas-30	2.22181	1.33439	4.49362	0.000828247	0.00310724	-0.450876		WBGene00020443	esyt-2	-0.2723	4.2736	-3.57992	0.00262794	0.00833918	-2.61327
	WBGene00022848	ZK1055.7	2.2209	5.85996	20.8753	8.0027e-12	9.81015e-10	17.5737		WBGene00007296	arrd-25	-0.272353	5.2802	-4.3766	0.000507804	0.00206413	-1.18402
	WBGene00219728	linc-16	2.21545	-0.586624	7.57016	1.40813e-06	1.27651e-05	5.52412		WBGene00007113	B0035.15	-0.272452	5.30254	-4.11014	0.000876464	0.00326294	-1.77827
	WBGene00008609	F09B12.5	2.21497	-1.30066	5.26403	8.66683e-05	0.000452184	1.62993		WBGene00019962	cysl-3	-0.272864	4.22129	-3.12121	0.00681004	0.0187012	-3.58344
	WBGene00021520	Y41D4B.18	2.20722	0.781408	6.76112	5.50308e-06	4.14162e-05	4.29085		WBGene00010418	H27A22.1	-0.273033	5.15518	-3.99668	0.00110744	0.00397179	-1.97734
	WBGene00016596	C42D4.3	2.20243	5.58342	5.38714	0.000556083	0.00222286	-0.635649		WBGene00020301	T07D1.2	-0.273172	3.98668	-3.28337	0.00486684	0.0141092	-3.13378
	WBGene00044759	T06E6.15	2.19473	-0.781775	5.2705	8.55861e-05	0.000447911	1.68459		WBGene00001685	gpd-3	-0.273342	8.50051	-4.48024	0.00041132	0.00172735	-1.19943
	WBGene00017420	F13B9.2	2.17796	-1.44508	3.86965	0.00155631	0.00531277	-0.960796		WBGene00017763	crls-1	-0.273373	5.76754	-5.09464	0.00012062	0.00060098	0.16595
	WBGene00013091	Y51B9A.9	2.1767	1.22315	6.55485	9.49007e-06	6.59843e-05	3.78087		WBGene00002855	let-721	-0.273995	7.30509	-5.84838	2.85017e-05	0.000171907	1.5289
	WBGene00007574	C14B1.3	2.16648	5.15243	12.9599	3.48347e-08	5.86628e-07	9.26256		WBGene00021248	Y22D7AL.10	-0.274313	7.30174	-3.9973	0.00110602	0.00396935	-2.22284
	WBGene00001091	drh-2	2.16584	6.44928	33.5727	7.43218e-16	1.44471e-12	26.728		WBGene00008224	slrp-1	-0.274363	5.81864	-3.90506	0.00133837	0.00467313	-2.29306
	WBGene00009904	F49E12.12	2.16429	0.530387	8.59028	2.84843e-07	3.33838e-06	7.06765		WBGene00007890	C33A12.19	-0.275445	4.08168	-2.54597	0.0220093	0.0498303	-4.60726
	WBGene00013842	fbxa-34	2.16171	0.378431	5.76223	3.34847e-05	0.000197155	2.57001		WBGene00022864	ZK1236.5	-0.275484	4.57284	-3.47925	0.00323972	0.00995098	-2.91151
	WBGene00022383	Y95B8A.2	2.1587	2.8975	10.5919	1.99811e-08	3.76932e-07	9.7681		WBGene00003469	msp-142	-0.275609	5.7185	-2.72694	0.0169478	0.0400779	-4.73856
	WBGene00020407	chil-24	2.15768	2.88063	11.7027	4.40748e-09	1.10135e-07	11.2495		WBGene00011102	R07E3.1	-0.275718	6.39811	-4.29865	0.000595374	0.00235502	-1.53764
	WBGene00010737	K10C8.4	2.15194	0.146556	5.77452	3.27214e-05	0.000193411	2.59091		WBGene00006839	unc-115	-0.275781	6.69675	-4.50802	0.0003888	0.00164861	-1.12738
	WBGene00003995	pgp-1	2.15097	3.56469	14.8125	1.81175e-10	8.64998e-09	14.4133		WBGene00007350	sucl-1	-0.275791	6.90525	-4.77597	0.000226738	0.00102953	-0.596945
	WBGene00007867	C32H11.4	2.14679	5.87071	8.66192	1.38895e-05	9.24631e-05	3.0908		WBGene00003515	myo-3	-0.276261	7.9377	-2.85324	0.0140558	0.0342877	-4.67046
	WBGene00005832	srw-85	2.14605	-0.212223	4.03322	0.00117533	0.00418305	-0.715321		WBGene00006051	ssq-2	-0.276381	7.96078	-3.76001	0.00187875	0.00625345	-2.74048
	WBGene00018809	F54D10.8	2.14487	-1.22142	4.90576	0.000175096	0.000824689	1.0078		WBGene00000845	cup-4	-0.276395	3.14635	-2.56293	0.0212751	0.0484502	-4.37957
	WBGene00000678	col-104	2.12107	4.58099	2.98937	0.0167369	0.0396482	-4.00902		WBGene00003400	dapk-1	-0.276668	5.26945	-3.53698	0.00287329	0.00898091	-2.9264
	WBGene00012683	asp-17	2.11978	2.85127	5.9053	0.000114966	0.000577035	1.32481		WBGene00006050	ssq-1	-0.276692	7.54118	-3.40184	0.00427406	0.0126264	-3.53966
	WBGene00008335	C55A6.6	2.11796	2.4805	12.3467	2.07813e-09	6.00362e-08	11.9806		WBGene00015413	pdhb-1	-0.276907	7.71714	-6.0886	1.82842e-05	0.000116421	1.98895
	WBGene00043062	clec-80	2.11509	4.75484	7.6195	2.5566e-05	0.000156349	2.62976		WBGene00019716	M01G5.3	-0.277145	5.21232	-4.19077	0.00074261	0.00283221	-1.58809
	WBGene00021796	Y52E8A.3	2.1078	1.53507	5.49193	0.000137204	0.000671316	1.21657		WBGene00019827	mop-25.1	-0.277237	6.05741	-5.50403	5.45925e-05	0.000301233	0.949316
	WBGene00017467	F14F9.4	2.09967	4.63687	10.4277	3.37416e-07	3.83881e-06	7.01078		WBGene00000703	col-129	-0.277588	11.4293	-3.5829	0.0026117	0.00829537	-2.97886
	WBGene00020326	math-38	2.09007	0.466557	4.1038	0.00198601	0.00655277	-1.35811		WBGene00002232	kpc-1	-0.277651	4.63427	-2.73151	0.0151441	0.036556	-4.41124
	WBGene00022847	ZK1055.6	2.07077	3.98425	16.8386	2.36694e-11	2.00043e-09	16.4259		WBGene00021646	Y47G6A.21	-0.27825	4.60379	-3.08278	0.00737292	0.0200351	-3.69594
	WBGene00020318	T07F8.1	2.06859	-0.628898	5.44965	6.05809e-05	0.000329203	2.00623		WBGene00006541	tbh-1	-0.278542	7.21298	-4.18696	0.000748444	0.00285052	-1.82754
	WBGene00000647	col-71	2.06373	4.58773	4.35625	0.00215505	0.00702872	-1.94661		WBGene00007906	C33G3.6	-0.278615	3.13306	-2.64801	0.017931	0.0419726	-4.21134
	WBGene00022562	ZC204.12	2.03927	3.09669	13.25	1.58113e-09	4.79163e-08	12.2781		WBGene00011732	arrd-17	-0.27872	3.59213	-2.93465	0.0100026	0.0259052	-3.7549
	WBGene00008810	cyp-13A12	2.03852	1.7686	8.35661	4.47471e-07	4.86709e-06	6.71588		WBGene00003470	msp-152	-0.278747	6.55092	-3.48968	0.0034372	0.0104725	-3.30123
	WBGene00000015	abf-4	2.03617	-0.896642	3.92495	0.00128442	0.00451138	-0.792112		WBGene00012362	W09D10.4	-0.278974	6.06259	-4.73974	0.000243785	0.00109587	-0.598725
	WBGene00016719	math-24	2.03225	2.16923	10.5012	1.9683e-08	3.7198e-07	9.7719		WBGene00006757	unc-18	-0.279071	5.55357	-4.0499	0.000992256	0.00362557	-1.94492
	WBGene00021293	Y25C1A.6	2.03075	-0.950572	6.30298	1.23857e-05	8.36385e-05	3.48126		WBGene00009287	psf-2	-0.280094	4.56926	-2.81106	0.0128812	0.0318797	-4.30055
	WBGene00008900	F16H6.10	2.02216	4.0556	13.1897	4.17751e-09	1.05657e-07	11.3309		WBGene00015702	C11D2.4	-0.281003	5.3621	-4.75087	0.00023841	0.00107561	-0.469683
	WBGene00018384	F43C11.7	2.01632	4.18675	17.3644	1.50573e-11	1.44285e-09	16.8699		WBGene00003429	msp-31	-0.281241	7.00076	-3.34723	0.00488457	0.0141504	-3.65699
	WBGene00008099	C44H9.4	2.01254	3.19153	16.3804	3.54768e-11	2.5653e-09	16.024		WBGene00012376	nduf-7	-0.281439	7.16164	-4.34005	0.000547093	0.00219315	-1.5046
	WBGene00016506	abhd-5.1	2.01031	1.80615	11.1676	8.44867e-09	1.88152e-07	10.5816		WBGene00021078	unc-132	-0.282251	6.26851	-4.89588	0.000178563	0.000839276	-0.296358
	WBGene00015152	B0348.2	2.00987	-0.941605	4.80203	0.000215238	0.000986442	0.819688		WBGene00016057	C24D10.6	-0.28236	5.35256	-4.78934	0.00022076	0.00100835	-0.385888
	WBGene00008945	F19B2.6	2.00661	3.04273	14.8281	1.51344e-10	7.44756e-09	14.5469		WBGene00019435	K06A9.1	-0.28317	4.24397	-2.64817	0.0179254	0.0419668	-4.41778
	WBGene00195184	F19G12.8	2.00364	-0.219675	5.4291	6.30162e-05	0.000341075	1.97383		WBGene00010042	bcs-1	-0.283361	5.63439	-5.24346	9.01995e-05	0.000467204	0.481022
	WBGene00014046	clec-60	2.00255	0.501961	3.47651	0.00534522	0.0152722	-2.22745		WBGene00006844	unc-120	-0.283851	2.85324	-2.93378	0.0100207	0.0259356	-3.58998
	WBGene00021654	Y47G7B.2	1.98694	1.20308	10.807	1.3284e-08	2.72633e-07	10.1445		WBGene00000482	chd-3	-0.283902	5.17914	-3.58861	0.00258086	0.00821667	-2.83101
	WBGene00012824	Y43F8B.14	1.98069	0.708373	5.83542	2.91991e-05	0.000175491	2.69851		WBGene00000092	ags-3	-0.284884	4.42004	-3.26278	0.00507926	0.0146374	-3.29059
	WBGene00000373	cyp-14A5	1.98053	5.65087	12.0789	1.11326e-07	1.51481e-06	8.04388		WBGene00011182	R09H10.5	-0.284942	7.58489	-3.51657	0.00338444	0.0103325	-3.30686
	WBGene00018966	F56D2.5	1.97953	3.46879	20.0941	1.7291e-12	3.61968e-10	18.8756		WBGene00006438	nrfl-1	-0.285527	7.29319	-4.85207	0.000194811	0.000903476	-0.452212
	WBGene00010877	lact-4	1.97742	4.63394	15.2458	4.74319e-10	1.85461e-08	13.4729		WBGene00008132	gale-1	-0.285664	6.08353	-4.97568	0.000152456	0.000733807	-0.122955
	WBGene00000687	col-113	1.97462	3.34968	4.40777	0.00157785	0.0053715	-1.35988		WBGene00002295	let-19	-0.286098	5.78967	-3.18029	0.00649885	0.0179955	-3.83299
	WBGene00011278	R74.2	1.96596	0.975941	6.93283	4.09051e-06	3.23166e-05	4.57702		WBGene00001335	F35A5.8	-0.286247	3.47865	-2.81153	0.0128689	0.0318549	-3.98252
	WBGene00010850	M04C3.1	1.9602	5.48365	18.8357	2.68478e-11	2.13746e-09	16.3204		WBGene00012231	W04A4.2	-0.286782	5.20823	-3.32178	0.00449385	0.0131727	-3.39378
	WBGene00013891	ZC434.3	1.95919	-0.189371	4.68896	0.000269915	0.00119828	0.606633		WBGene00009453	F36A2.3	-0.286967	6.01897	-3.97477	0.0011587	0.00412735	-2.1587
	WBGene00001764	gst-16	1.95757	2.10551	9.88545	4.46491e-08	7.24988e-07	8.96517		WBGene00018491	mdh-1	-0.286982	8.99363	-3.85549	0.00152629	0.00522077	-2.5089
	WBGene00019058	F58F9.4	1.95626	2.57162	10.5248	2.76992e-08	4.86955e-07	9.43421		WBGene00023417	swm-1	-0.287324	3.8669	-2.84709	0.0119678	0.030062	-4.02682
	WBGene00000120	aly-1	1.95471	3.97423	16.2653	3.93382e-11	2.731e-09	15.918		WBGene00010425	lpin-1	-0.287772	8.27306	-4.73654	0.000245349	0.00110144	-0.679378
	WBGene00019550	K09C4.5	1.95164	1.02945	7.73871	1.07163e-06	1.02256e-05	5.86205		WBGene00002299	let-23	-0.28778	4.57632	-3.20861	0.00568312	0.0160803	-3.42896
	WBGene00009431	dct-17	1.94965	4.32322	11.1214	9.85701e-08	1.37988e-06	8.19089		WBGene00012992	mrpl-20	-0.287886	4.73303	-3.40054	0.00381566	0.0114486	-3.12023
	WBGene00018838	F54G2.2	1.94772	-0.386808	6.5529	7.92823e-06	5.69284e-05	3.90789		WBGene00006660	twk-5	-0.288095	4.00273	-3.20058	0.00577843	0.0163127	-3.32132
	WBGene00013844	fbxa-50	1.94755	-0.922862	5.06461	0.000127947	0.000634237	1.30388		WBGene00003991	pfn-3	-0.288246	4.11716	-2.86845	0.0114562	0.0290125	-4.03901
	WBGene00006470	tag-120	1.94376	4.33315	12.5882	1.4053e-08	2.85403e-07	10.117		WBGene00004451	rpl-37	-0.288989	7.7405	-3.99109	0.00115753	0.00412426	-2.25822
	WBGene00015532	C06E4.3	1.94227	0.568662	6.90571	4.28554e-06	3.35876e-05	4.5325		WBGene00017448	F14B8.6	-0.289281	4.07543	-3.19083	0.00589628	0.0166051	-3.35414
	WBGene00014245	ZK1307.2	1.94088	1.10553	7.57459	1.398e-06	1.26902e-05	5.60049		WBGene00020838	trak-1	-0.289948	6.37397	-6.13784	1.67102e-05	0.000108171	2.13693
	WBGene00021487	comt-3	1.93858	4.60997	13.1688	6.51173e-09	1.52767e-07	10.8717		WBGene00012143	T28H10.2	-0.290523	4.0856	-3.14446	0.0064904	0.0179794	-3.429
	WBGene00016766	C49C8.2	1.93354	0.638815	6.17999	1.80111e-05	0.000115167	3.13928		WBGene00020811	T25G12.3	-0.291292	3.78228	-2.94846	0.00972303	0.0252676	-3.78333
	WBGene00013822	Y116F11B.6	1.91938	1.55278	8.3529	4.08438e-07	4.52206e-06	6.80706		WBGene00006863	gyg-1	-0.29137	6.33431	-3.37914	0.00446993	0.0131167	-3.52645
	WBGene00007506	C10C5.2	1.90393	2.58097	6.49838	2.34829e-05	0.000144519	2.85116		WBGene00016129	C26B2.7	-0.291551	4.31596	-3.5785	0.00263571	0.00835799	-2.65358
	WBGene00018562	F47D12.6	1.89848	2.01516	10.7189	1.48637e-08	2.97866e-07	10.0372		WBGene00016447	msd-4	-0.291745	6.58334	-2.71529	0.0189094	0.0439305	-4.9134
	WBGene00013845	fbxa-37	1.89264	2.08126	12.8064	1.23899e-09	3.94823e-08	12.4254		WBGene00009469	F36D3.1	-0.292353	3.57467	-3.21065	0.00565913	0.0160291	-3.20798
	WBGene00022504	mam-1	1.89098	-0.471025	6.25562	1.34912e-05	9.00758e-05	3.39452		WBGene00020831	T26C12.1	-0.292782	7.03755	-6.28431	1.28097e-05	8.58631e-05	2.36337
	WBGene00011530	T06D8.10	1.88822	2.39819	4.71911	0.000618514	0.00242959	-0.313456		WBGene00003169	mec-5	-0.29365	4.50489	-4.62464	0.000307185	0.00133841	-0.525056
	WBGene00235164	K09F6.13	1.8772	-0.645862	4.72085	0.000253184	0.00113139	0.674425		WBGene00000993	dhs-30	-0.293688	4.41656	-3.67675	0.00214891	0.00701203	-2.46303
	WBGene00001577	gem-4	1.87228	3.11792	10.8294	1.29119e-08	2.65798e-07	10.1684		WBGene00011794	nep-21	-0.294288	3.0251	-2.5517	0.0217587	0.0493699	-4.35269
	WBGene00000685	col-111	1.86897	2.63398	3.72435	0.00431604	0.0127283	-2.2601		WBGene00000112	alh-6	-0.294573	7.27163	-6.54237	8.07722e-06	5.77849e-05	2.83804
	WBGene00018603	F48E3.2	1.86574	3.22703	3.80261	0.00436156	0.0128382	-2.4462		WBGene00022306	hxk-3	-0.294592	5.97679	-5.04944	0.000131822	0.000648951	0.0472177
	WBGene00021050	W05H9.3	1.85709	7.33157	10.4724	1.9247e-06	1.66705e-05	5.01448		WBGene00003931	pat-4	-0.294789	5.00885	-4.11536	0.000867095	0.00323514	-1.70384
	WBGene00006467	magu-2	1.85156	3.49551	18.178	7.65847e-12	9.60869e-10	17.5178		WBGene00018075	tbc-11	-0.295042	4.43252	-3.83943	0.00153323	0.00524319	-2.12353
	WBGene00009205	F28C6.5	1.85	-0.068689	3.59821	0.00292759	0.00912826	-1.5876		WBGene00019140	bath-3	-0.295218	2.5928	-2.94501	0.00979226	0.0254281	-3.52348
	WBGene00010977	R02D5.3	1.84855	2.66849	6.37971	3.42128e-05	0.00020087	2.45943		WBGene00004026	phy-3	-0.295393	2.75543	-2.69232	0.0163957	0.038962	-4.04089
	WBGene00044644	B0205.13	1.84275	3.54584	5.76253	0.0002019	0.000932222	0.583523		WBGene00006887	vav-1	-0.296133	4.59128	-4.77238	0.000228373	0.00103582	-0.222811
	WBGene00016191	C28G1.6	1.84177	1.66113	11.2435	7.69229e-09	1.7358e-07	10.6875		WBGene00010064	F54F7.2	-0.297143	3.45784	-3.02207	0.00835656	0.0222869	-3.57923
	WBGene00013623	fbxa-90	1.83438	2.18602	9.96462	4.01008e-08	6.57412e-07	9.07633		WBGene00022751	msrp-2	-0.297466	6.82837	-2.80862	0.0159694	0.0381287	-4.76529
	WBGene00044672	fbxa-4	1.82808	2.02239	8.9778	1.60432e-07	2.06527e-06	7.70531		WBGene00012951	Y47H9C.8	-0.297495	4.84282	-4.4448	0.000442002	0.00183196	-0.969726
	WBGene00002055	ifc-1	1.82457	6.8416	11.9624	2.94831e-07	3.44062e-06	6.96253		WBGene00009781	F46C5.6	-0.297627	3.10366	-2.75465	0.014449	0.0351147	-3.99421
	WBGene00020359	math-40	1.82228	1.98649	12.5715	1.61062e-09	4.87017e-08	12.2392		WBGene00015514	nlp-77	-0.29767	9.2247	-4.45769	0.000430581	0.00179282	-1.23113
	WBGene00019148	H03E18.1	1.822	2.40017	9.29391	1.01723e-07	1.41383e-06	8.13397		WBGene00009201	F28C1.3	-0.297917	5.71501	-5.60705	4.48719e-05	0.000254193	1.19542
	WBGene00045397	Y54G2A.52	1.81618	2.73636	8.04175	1.41328e-06	1.27863e-05	5.55941		WBGene00000207	asb-2	-0.298048	8.18258	-4.84094	0.000199176	0.000921205	-0.466656
	WBGene00000033	abu-10	1.81332	-0.707608	3.1704	0.00642162	0.0178252	-2.24337		WBGene00010197	F57C2.5	-0.298398	6.24863	-5.83196	2.93884e-05	0.00017624	1.55386
	WBGene00020852	nhr-228	1.81208	3.80864	16.5914	2.94076e-11	2.28617e-09	16.2105		WBGene00003929	pat-2	-0.298444	6.81657	-3.72163	0.00218879	0.00712679	-2.85661
	WBGene00043995	F40F12.9	1.81117	0.746491	8.84125	1.96012e-07	2.44467e-06	7.47491		WBGene00021808	Y53G8AM.8	-0.298718	3.69066	-3.62469	0.00239439	0.00768951	-2.38044
	WBGene00016216	pals-22	1.80616	2.36668	10.6137	1.70147e-08	3.30741e-07	9.91496		WBGene00010697	uda-1	-0.298789	6.96119	-6.07237	1.88363e-05	0.00011949	1.96745
	WBGene00044443	ZC21.10	1.80555	-0.851462	5.10491	0.000118215	0.000590509	1.38433		WBGene00016630	acer-1	-0.298883	8.30331	-5.58787	4.65351e-05	0.000262171	1.03272
	WBGene00012593	nspe-7	1.8035	2.20602	7.92942	7.90256e-07	7.94167e-06	6.12988		WBGene00011156	rbm-3.2	-0.299529	9.16068	-2.66163	0.0213381	0.0485518	-5.02124
	WBGene00003408	mrp-2	1.80333	4.8426	19.3903	2.93977e-12	5.06347e-10	18.4891		WBGene00000668	col-93	-0.300434	10.3111	-4.66239	0.000284715	0.00125498	-0.773643
	WBGene00019748	atg-2	1.79507	6.67058	18.5928	5.99554e-11	3.77691e-09	15.4829		WBGene00006978	zig-1	-0.300735	3.44578	-2.72483	0.0153505	0.0369298	-4.12011
	WBGene00002006	hsp-2	1.79357	2.64353	3.51236	0.00672275	0.018495	-2.83988		WBGene00013392	Y62H9A.4	-0.301235	6.63066	-4.18448	0.000752268	0.00286325	-1.80525
	WBGene00021625	Y47D7A.13	1.79334	5.2112	4.2275	0.00258088	0.00821667	-2.2413		WBGene00000961	dgn-1	-0.301252	5.17724	-4.09544	0.000903394	0.00334854	-1.76893
	WBGene00195185	F19G12.9	1.79228	1.46906	7.30444	2.18216e-06	1.85695e-05	5.16578		WBGene00013671	Y105E8A.11	-0.301292	3.92278	-3.48241	0.00321854	0.00989934	-2.75713
	WBGene00006954	wrt-8	1.78906	0.492627	3.14115	0.00858518	0.0228028	-2.61919		WBGene00015689	spch-2	-0.301542	3.74471	-2.69844	0.0161938	0.0385563	-4.29555
	WBGene00008726	F13A7.11	1.78887	1.45564	6.82795	4.90067e-06	3.75258e-05	4.3618		WBGene00003431	msp-33	-0.301665	6.43135	-3.81335	0.0017412	0.00584691	-2.6138
	WBGene00008047	lact-7	1.78523	-0.996102	2.92226	0.0111836	0.028428	-2.73912		WBGene00002053	ifb-1	-0.301686	8.15358	-4.62403	0.000307563	0.0013392	-0.913899
	WBGene00009533	F38B7.2	1.78137	3.78074	15.1685	1.08892e-10	5.86754e-09	14.907		WBGene00005647	srp-6	-0.302043	4.22323	-3.21757	0.00557852	0.0158271	-3.32886
	WBGene00044712	F22G12.8	1.78133	0.81831	6.97939	3.77694e-06	3.01037e-05	4.65014		WBGene00001441	fkh-9	-0.302416	5.41847	-2.92443	0.0109325	0.0278887	-4.22303
	WBGene00021197	Y17G9A.4	1.78124	-0.0649961	6.15001	1.63433e-05	0.000106301	3.2467		WBGene00014215	obr-3	-0.302661	4.38664	-4.03639	0.0010203	0.0037131	-1.68
	WBGene00013079	ttr-26	1.78047	3.70049	9.72572	1.5622e-07	2.02833e-06	7.69801		WBGene00008973	F20D1.1	-0.302765	4.95352	-4.61507	0.000313171	0.00136014	-0.658113
	WBGene00011213	R10E8.8	1.77974	2.54467	8.45191	4.09231e-07	4.52716e-06	6.76134		WBGene00010408	mboa-2	-0.303284	5.9371	-5.21457	9.54151e-05	0.000490485	0.386591
	WBGene00021256	Y22D7AR.2	1.77724	3.02571	15.2103	1.04625e-10	5.71412e-09	14.9436		WBGene00004267	rab-3	-0.303554	3.16672	-2.84475	0.0120252	0.0301671	-3.7972
	WBGene00019579	oac-57	1.77685	1.74129	6.53156	1.01966e-05	7.03216e-05	3.65004		WBGene00012796	Y43F4A.1	-0.304229	2.83839	-2.81717	0.0127218	0.0315368	-3.80695
	WBGene00001506	fut-2	1.77575	-0.300643	5.46565	5.87512e-05	0.000320797	2.03777		WBGene00003457	msp-64	-0.304246	6.46588	-3.1362	0.00805902	0.0216034	-4.08943
	WBGene00022635	ZC581.9	1.76523	3.34295	9.6209	1.64429e-07	2.10281e-06	7.64546		WBGene00016947	C55B7.11	-0.304956	4.92888	-5.35455	7.27397e-05	0.000387936	0.848236
	WBGene00013086	arrd-2	1.765	-0.518188	5.89685	2.60433e-05	0.00015884	2.80864		WBGene00014051	spv-1	-0.304966	4.38029	-4.14913	0.000808911	0.00304477	-1.46053
	WBGene00017779	gtr-1	1.76358	-0.371487	5.21081	9.61162e-05	0.000493529	1.57565		WBGene00012875	Y45F10B.13	-0.304968	5.63273	-4.66791	0.000281571	0.00124434	-0.684554
	WBGene00010365	H04D03.4	1.76163	0.173351	6.54681	8.01411e-06	5.74541e-05	3.92096		WBGene00018369	mig-39	-0.305022	3.24592	-2.9672	0.0093557	0.0244763	-3.61824
	WBGene00017365	F10G2.4	1.7542	-0.316156	4.07944	0.00103286	0.00374902	-0.66792		WBGene00000732	col-159	-0.305114	9.4254	-4.25101	0.00065633	0.00254798	-1.65775
	WBGene00010765	K10H10.10	1.74871	0.0650764	5.37162	7.03849e-05	0.000376613	1.86978		WBGene00013474	Y69E1A.2	-0.305461	7.39317	-5.01443	0.00014123	0.00068682	-0.124114
	WBGene00000711	col-138	1.74552	4.77389	3.05709	0.014983	0.0362056	-3.9843		WBGene00002253	lbp-1	-0.305595	4.78722	-3.42944	0.00359318	0.0108892	-3.08009
	WBGene00011473	T05C12.11	1.73543	0.562391	3.67454	0.00278668	0.00874703	-1.61491		WBGene00013854	cyc-2.2	-0.305834	4.79841	-3.76339	0.00179512	0.00600744	-2.37086
	WBGene00015268	BE0003N10.3	1.7295	0.463446	7.1807	2.68445e-06	2.23682e-05	4.9816		WBGene00008414	D2030.4	-0.306105	6.26552	-2.89084	0.013375	0.0329103	-4.55519
	WBGene00000442	ceh-19	1.72932	0.737031	4.91809	0.000181334	0.000850244	0.924755		WBGene00012457	acbp-6	-0.306384	2.46003	-2.64724	0.0179589	0.0420236	-4.0762
	WBGene00020760	T24C4.4	1.7235	1.41958	4.63288	0.000459361	0.00189238	0.0100529		WBGene00021325	Y34B4A.9	-0.306537	6.63229	-3.02102	0.0102956	0.0265528	-4.32345
	WBGene00001425	fis-2	1.72311	4.20779	15.971	5.13767e-11	3.32896e-09	15.6363		WBGene00020089	R119.3	-0.307125	5.43179	-3.65259	0.00225956	0.00732391	-2.75186
	WBGene00021931	Y55F3AM.14	1.71763	-0.184193	3.91763	0.00136981	0.00476913	-0.922993		WBGene00021128	W10C8.5	-0.307757	5.54077	-4.32649	0.000562453	0.00224568	-1.36666
	WBGene00004933	sod-4	1.71585	3.84367	11.7436	6.84786e-09	1.59008e-07	10.7599		WBGene00015868	C16H3.3	-0.308254	3.0822	-3.00379	0.00867717	0.0229888	-3.49547
	WBGene00002024	hsp-43	1.71145	7.55948	26.2728	3.07945e-14	2.00089e-11	23.0167		WBGene00002050	ifa-1	-0.308873	6.9232	-4.47199	0.000418259	0.00175115	-1.2206
	WBGene00008105	C45B11.2	1.71044	-0.775122	5.60961	4.46547e-05	0.000253324	2.28152		WBGene00019680	K12H4.5	-0.308956	6.4047	-3.91874	0.00139872	0.00484776	-2.3905
	WBGene00008709	F11E6.6	1.70791	0.745281	6.19713	1.58304e-05	0.000103312	3.22014		WBGene00019068	faah-3	-0.309175	4.85507	-3.47973	0.00323652	0.00994565	-2.97011
	WBGene00009102	F25B3.5	1.68785	2.23771	8.04063	6.63059e-07	6.81954e-06	6.30078		WBGene00007757	C27A7.6	-0.309718	5.00608	-5.48236	5.69021e-05	0.000312331	1.07615
	WBGene00045404	C06C3.11	1.68344	0.499262	3.95925	0.0015219	0.00520708	-1.07556		WBGene00019227	sgca-1	-0.309845	3.14469	-2.82837	0.0124343	0.0309651	-3.83453
	WBGene00001752	gst-4	1.67886	5.80742	8.54962	9.9052e-06	6.85555e-05	3.34881		WBGene00001479	fmo-4	-0.309929	5.43194	-4.45191	0.00043567	0.00180902	-1.07225
	WBGene00022741	ZK430.5	1.6758	-0.652246	4.17512	0.00076686	0.00291227	-0.381816		WBGene00012193	vps-25	-0.310245	4.5502	-4.37159	0.000513013	0.00208003	-1.05461
	WBGene00017504	F16B4.2	1.67517	1.98339	9.16691	1.21993e-07	1.63543e-06	7.97858		WBGene00016970	C56E6.2	-0.310478	3.28282	-3.09797	0.00714523	0.0195114	-3.40012
	WBGene00007933	C34E7.3	1.66563	-0.408178	3.20482	0.00619803	0.0173069	-2.2698		WBGene00018734	F53A10.2	-0.311162	4.66162	-4.02633	0.0010417	0.00377278	-1.76001
	WBGene00005655	srr-4	1.66184	4.55838	17.8284	1.02047e-11	1.09546e-09	17.2561		WBGene00012125	T28D6.5	-0.311416	4.16827	-3.22595	0.00548249	0.0155937	-3.30764
	WBGene00002023	hsp-25	1.6604	7.40682	28.1926	1.0583e-14	1.0286e-11	24.0982		WBGene00013176	Y53F4B.39	-0.311522	5.10223	-4.95926	0.000157489	0.0007535	0.0165951
	WBGene00013989	ZK512.11	1.65739	1.68368	6.23538	1.80702e-05	0.000115284	3.06898		WBGene00006048	ssp-31	-0.311532	3.78954	-2.70023	0.0161354	0.0384509	-4.30218
	WBGene00010345	F59F5.7	1.65217	0.30338	4.38012	0.000504169	0.00205212	-0.0186105		WBGene00007143	B0334.3	-0.31161	6.92151	-6.84183	4.78444e-06	3.67599e-05	3.39327
	WBGene00001432	fkb-7	1.64959	0.539739	5.93663	2.41908e-05	0.00014854	2.85548		WBGene00017996	F33D4.4	-0.311961	6.3024	-6.28302	1.28397e-05	8.60213e-05	2.41242
	WBGene00020891	T28C12.4	1.64572	4.98543	13.8269	2.5112e-09	7.00203e-08	11.7234		WBGene00001630	gly-5	-0.312023	6.42124	-6.45296	9.46689e-06	6.59242e-05	2.7181
	WBGene00005291	srh-70	1.64377	1.75775	8.74258	2.2684e-07	2.74855e-06	7.38068		WBGene00020012	R11G1.6	-0.312053	4.93033	-3.93413	0.00126026	0.00443914	-2.03982
	WBGene00015110	B0281.3	1.63834	3.38544	14.9424	1.35411e-10	6.82421e-09	14.6909		WBGene00002183	kat-1	-0.312368	8.33995	-5.17423	0.000103222	0.000524475	0.211879
	WBGene00044034	Y38E10A.28	1.63366	0.727046	6.01721	2.08459e-05	0.000130474	3.00597		WBGene00017283	F09E5.3	-0.312778	6.83463	-6.23258	1.40658e-05	9.33556e-05	2.27635
	WBGene00020551	T17H7.7	1.63318	2.5268	5.01161	0.000351742	0.00150745	0.128467		WBGene00016539	madd-2	-0.312956	3.06658	-2.57205	0.0208899	0.047749	-4.32465
	WBGene00044811	F12E12.11	1.63138	1.31813	8.53003	3.11926e-07	3.59998e-06	7.06713		WBGene00020738	T23F2.5	-0.313408	5.29998	-4.73676	0.000245243	0.00110133	-0.47478
	WBGene00006760	unc-23	1.63126	6.36422	13.292	2.69753e-08	4.77313e-07	9.31785		WBGene00011398	qdpr-1	-0.313443	6.1758	-5.7101	3.69312e-05	0.000214259	1.33761
	WBGene00001436	fkh-4	1.62907	0.295704	4.58785	0.000330839	0.00142868	0.376979		WBGene00017648	ddo-3	-0.313454	6.39401	-5.61447	4.42447e-05	0.000251583	1.12274
	WBGene00017908	F28H1.1	1.6289	3.64804	12.0623	2.88456e-09	7.83439e-08	11.6028		WBGene00004182	prk-1	-0.31346	4.20892	-3.98837	0.00112661	0.00403098	-1.75282
	WBGene00009212	atz-1	1.62686	0.0708974	4.81671	0.000209027	0.000961215	0.77946		WBGene00017131	E04F6.15	-0.313495	2.90759	-2.59675	0.0198797	0.0458558	-4.23384
	WBGene00013173	Y53F4B.27	1.62464	1.01651	3.45472	0.00463649	0.0135471	-2.14108		WBGene00044296	F10C1.9	-0.313576	4.63138	-3.97706	0.00115322	0.00411321	-1.89153
	WBGene00009803	F47B8.2	1.62212	2.65578	8.34502	6.92599e-07	7.04876e-06	6.19992		WBGene00017153	E_BE45912.2	-0.314365	2.8066	-2.93963	0.0099009	0.0256808	-3.57943
	WBGene00000046	acr-7	1.61712	0.100321	4.96935	0.000154376	0.000741472	1.13225		WBGene00007196	B0513.4	-0.314615	5.53768	-5.76617	3.32377e-05	0.000195956	1.52787
	WBGene00013695	epg-8	1.61574	6.17853	20.5266	1.28223e-12	3.03083e-10	19.2455		WBGene00011719	T11G6.4	-0.314748	3.69708	-3.32549	0.00445936	0.0130942	-2.97136
	WBGene00014836	T09F5.12	1.61318	2.85436	9.86895	4.56637e-08	7.38379e-07	8.91227		WBGene00013557	Y75B8A.24	-0.314885	7.32016	-4.63331	0.000301871	0.00131948	-0.902061
	WBGene00044166	C54C6.7	1.60376	0.793419	7.74167	1.06654e-06	1.01985e-05	5.87328		WBGene00018710	F52G3.1	-0.314937	5.64021	-4.09075	0.000912154	0.00337917	-1.85005
	WBGene00012171	W01B6.4	1.60324	0.562211	6.42926	9.87546e-06	6.83844e-05	3.73043		WBGene00021895	clec-84	-0.315309	4.96141	-3.74831	0.00185217	0.00617708	-2.40455
	WBGene00010822	M01G12.9	1.59863	4.46562	12.128	6.71005e-09	1.57149e-07	10.7409		WBGene00050943	ZC412.10	-0.315338	3.19799	-3.30525	0.00465084	0.0135832	-2.94077
	WBGene00018702	F52E4.5	1.59769	3.17493	9.73114	8.76213e-08	1.25182e-06	8.21657		WBGene00021005	ule-1	-0.316032	5.92165	-3.93938	0.00133233	0.00465445	-2.32135
	WBGene00004394	rol-1	1.59761	3.99072	3.68483	0.00523985	0.0150292	-2.75812		WBGene00012812	Y43F8B.1	-0.316734	6.44171	-4.46316	0.000425822	0.00177735	-1.20952
	WBGene00014132	ZK896.1	1.59741	0.903116	4.35448	0.000658994	0.00255759	-0.334527		WBGene00001333	erm-1	-0.317004	8.61038	-5.99777	2.1606e-05	0.000134305	1.83433
	WBGene00003674	nhr-84	1.59432	3.40055	18.0217	8.70197e-12	1.02963e-09	17.3816		WBGene00044779	T10H9.8	-0.317038	2.43782	-2.58996	0.0201529	0.0463535	-4.09444
	WBGene00013923	ghi-1	1.59329	1.55819	8.57992	2.89317e-07	3.38499e-06	7.13859		WBGene00000198	art-1	-0.317195	7.56189	-6.60039	7.291e-06	5.28267e-05	2.94291
	WBGene00022673	ZK177.8	1.5927	7.30978	26.268	3.08802e-14	2.00089e-11	23.0127		WBGene00000754	col-181	-0.317373	11.1681	-4.50053	0.000394744	0.00167018	-1.0748
	WBGene00001754	gst-6	1.59122	4.83637	11.3949	5.00293e-08	7.91568e-07	8.73754		WBGene00000941	ddp-1	-0.317595	5.6155	-3.73772	0.00195489	0.00646107	-2.63655
	WBGene00001760	gst-12	1.58648	1.5793	8.78939	2.11623e-07	2.60357e-06	7.42948		WBGene00015074	natc-2	-0.317963	6.21265	-5.3034	8.02998e-05	0.000423176	0.522141
	WBGene00009982	F53F1.4	1.58576	4.56923	3.7155	0.00530335	0.015173	-2.91968		WBGene00000984	dhs-21	-0.318038	4.78247	-3.5115	0.00302963	0.00940117	-2.82253
	WBGene00020725	cnp-3	1.58478	4.03437	12.7268	1.3536e-09	4.22442e-08	12.3448		WBGene00019294	K02A6.3	-0.318361	3.68367	-3.21413	0.0056184	0.015927	-3.2096
	WBGene00010899	M28.8	1.58381	3.82828	10.4903	2.66828e-08	4.73985e-07	9.37995		WBGene00022427	spl-3	-0.319179	5.78791	-5.54428	5.05583e-05	0.000282408	1.05122
	WBGene00010661	tyr-2	1.57616	5.57072	14.762	4.95756e-10	1.92187e-08	13.3094		WBGene00007308	C04G2.9	-0.31955	8.01605	-4.50657	0.000393141	0.00166443	-1.16355
	WBGene00019885	R05D8.7	1.575	0.730347	4.85615	0.000234202	0.00105979	0.624955		WBGene00014139	nstp-5	-0.320047	6.30293	-6.61297	7.1313e-06	5.18352e-05	3.02288
	WBGene00008922	F17C11.11	1.57315	5.53389	14.0105	2.33608e-09	6.59483e-08	11.7655		WBGene00013560	zip-12	-0.320068	3.99945	-4.43375	0.000452037	0.00186616	-0.766183
	WBGene00022337	pals-16	1.57225	1.57806	5.78014	3.23791e-05	0.000191962	2.50854		WBGene00015248	mai-2	-0.320758	7.45317	-2.70693	0.0204149	0.0468363	-4.99648
	WBGene00016717	math-22	1.57073	3.68363	12.7596	1.30515e-09	4.13003e-08	12.3692		WBGene00020661	smz-2	-0.321006	5.49126	-4.35492	0.000530751	0.0021392	-1.31072
	WBGene00010086	F55B11.4	1.56961	5.52157	6.29463	0.000130644	0.00064455	0.747892		WBGene00000281	cah-3	-0.321309	5.94425	-5.52021	5.29322e-05	0.0002935	1.00554
	WBGene00009595	cbp-3	1.56805	5.14783	16.8436	2.35673e-11	2.00043e-09	16.3503		WBGene00004902	snf-3	-0.321508	5.54831	-4.08547	0.000922122	0.00340682	-1.85753
	WBGene00008303	C54D10.9	1.567	-0.266127	4.67457	0.00027783	0.00122981	0.572658		WBGene00014088	ZK809.8	-0.322147	5.40452	-3.99001	0.0011228	0.00401839	-2.03954
	WBGene00016958	ilys-4	1.55486	2.18825	9.14587	1.25742e-07	1.67743e-06	7.93259		WBGene00006592	dpy-31	-0.322315	4.49472	-3.79467	0.00168231	0.00567879	-2.22079
	WBGene00018352	fbxc-20	1.55287	0.483899	4.64065	0.000297442	0.00130558	0.438029		WBGene00004363	ric-3	-0.322546	2.74	-2.60525	0.0195431	0.0451789	-4.17689
	WBGene00021389	Y38A10A.2	1.55187	0.35182	3.18145	0.00697323	0.0191069	-2.45433		WBGene00004112	pqn-22	-0.323116	8.08186	-3.3924	0.00500061	0.0144343	-3.63926
	WBGene00000705	col-131	1.55132	1.41402	3.02125	0.0116369	0.02941	-3.06173		WBGene00006772	unc-36	-0.323825	3.72895	-3.1278	0.00671791	0.0184855	-3.37699
	WBGene00018807	fbxa-146	1.5507	1.99769	10.9052	1.173e-08	2.45177e-07	10.2843		WBGene00006752	unc-13	-0.324377	4.86521	-3.39277	0.00387777	0.011612	-3.11611
	WBGene00017748	F23F1.7	1.54832	3.08594	11.3218	6.98675e-09	1.60861e-07	10.7732		WBGene00013284	daf-22	-0.324884	5.69178	-5.08885	0.000121999	0.000606739	0.171091
	WBGene00007598	C15A11.4	1.54176	2.48851	11.9731	3.20131e-09	8.57485e-08	11.5658		WBGene00012423	Y10G11A.1	-0.325193	5.98328	-6.58738	7.46009e-06	5.39083e-05	3.00367
	WBGene00044294	C01B10.11	1.54072	4.92885	18.4963	5.92323e-12	8.05975e-10	17.7694		WBGene00020511	immt-1	-0.325952	6.36107	-5.02346	0.000138741	0.000677565	-0.0538122
	WBGene00206502	T01B7.13	1.53748	-0.978462	3.3486	0.00425039	0.0125592	-1.88824		WBGene00018467	sdpn-1	-0.326062	4.19383	-3.23236	0.00541009	0.0154329	-3.30944
	WBGene00013555	fbxa-89	1.53718	-0.260984	3.66042	0.00222306	0.00722454	-1.38203		WBGene00020146	got-1.2	-0.326188	6.0966	-5.49474	5.55709e-05	0.00030564	0.919596
	WBGene00022419	Y102A11A.9	1.53499	1.88154	9.51317	7.46422e-08	1.09328e-06	8.4668		WBGene00020940	W02D7.4	-0.326282	2.94472	-3.31831	0.00452637	0.013253	-2.84738
	WBGene00011393	T03D8.6	1.53101	4.25475	15.0158	1.26114e-10	6.47558e-09	14.7142		WBGene00022515	ttr-48	-0.326609	5.38228	-2.86845	0.0131032	0.0323233	-4.38871
	WBGene00016663	C45E1.4	1.52945	2.48227	8.89942	1.79933e-07	2.26909e-06	7.54069		WBGene00015096	B0261.8	-0.326647	3.2269	-3.047	0.00793793	0.0213124	-3.43398
	WBGene00015798	C15H9.2	1.52662	-0.826177	4.45918	0.000429279	0.00178849	0.178112		WBGene00020339	ttr-59	-0.326815	5.539	-5.29766	8.11963e-05	0.000427238	0.657562
	WBGene00000689	col-115	1.52653	0.222272	3.98598	0.00113217	0.00404979	-0.756117		WBGene00045275	F18E3.12	-0.327073	4.12881	-3.17351	0.00611171	0.0170904	-3.41615
	WBGene00006727	ubq-1	1.52399	10.6438	29.7457	4.68941e-15	6.38087e-12	24.9194		WBGene00022970	CD4.10	-0.327175	3.67956	-3.37276	0.00404238	0.0120281	-2.91037
	WBGene00023519	Y60A3A.24	1.52102	2.41656	7.62121	1.29585e-06	1.19543e-05	5.57968		WBGene00000673	col-98	-0.327283	8.89934	-3.48632	0.0039974	0.0119178	-3.40177
	WBGene00013569	bath-36	1.52017	2.22104	14.2097	2.80057e-10	1.22139e-08	13.9569		WBGene00020867	shc-2	-0.327412	3.51109	-3.61184	0.00245923	0.00788471	-2.32473
	WBGene00007913	cyp-36A1	1.51544	3.98333	10.0629	1.03273e-07	1.43245e-06	8.00665		WBGene00000289	cam-1	-0.328387	5.41761	-5.83453	2.9248e-05	0.000175707	1.67406
	WBGene00009964	fip-6	1.5151	0.490977	2.80576	0.0162407	0.0386611	-3.28075		WBGene00016531	pcyt-2.2	-0.328489	3.74702	-3.78456	0.00171797	0.00578339	-2.05307
	WBGene00006923	vhp-1	1.50985	6.00529	19.7611	2.21785e-12	4.25047e-10	18.7035		WBGene00021210	Y18H1A.4	-0.32881	4.43125	-3.66655	0.00219493	0.00714508	-2.49512
	WBGene00021711	wago-11	1.50964	0.762294	6.92373	4.15486e-06	3.27931e-05	4.55083		WBGene00003609	nhr-10	-0.328915	4.2408	-4.44869	0.000438527	0.00181922	-0.799699
	WBGene00021044	W05H7.1	1.50583	2.57489	9.62188	6.41446e-08	9.64437e-07	8.56433		WBGene00003434	msp-38	-0.329003	5.4016	-2.70185	0.0191873	0.0444774	-4.78589
	WBGene00015692	ugt-25	1.50292	3.66985	11.4889	5.69935e-09	1.36294e-07	10.8985		WBGene00010703	K09A9.6	-0.329627	4.9024	-3.77255	0.00176131	0.00590737	-2.36974
	WBGene00001757	gst-9	1.49909	1.70207	7.59832	1.345e-06	1.23408e-05	5.6066		WBGene00011679	ucr-2.2	-0.329967	6.2383	-4.9466	0.000161484	0.000769635	-0.199958
	WBGene00018297	F41F3.3	1.49713	5.21501	3.62154	0.00622578	0.0173808	-3.19941		WBGene00008395	D1086.8	-0.330113	2.99168	-3.06685	0.00761948	0.0206171	-3.36715
	WBGene00018268	F41C3.2	1.49673	3.42595	7.7399	4.08946e-06	3.23166e-05	4.37283		WBGene00016102	C25F6.1	-0.330324	2.86853	-2.69021	0.016466	0.0391085	-4.06423
	WBGene00009026	F21G4.5	1.49631	1.54249	6.97798	3.78609e-06	3.01447e-05	4.57072		WBGene00022191	Y71H2B.1	-0.330486	3.03073	-2.6945	0.0163236	0.0388314	-4.13946
	WBGene00012622	Y38H6C.9	1.49431	-0.172051	4.56768	0.000344594	0.00148148	0.376099		WBGene00012019	dkf-2	-0.331491	5.82589	-5.47143	5.81047e-05	0.000317905	0.905369
	WBGene00194815	Y43F8B.23	1.49357	-0.402635	3.95804	0.00119947	0.00425289	-0.781671		WBGene00000936	dbl-1	-0.331507	3.08884	-3.06431	0.00765955	0.0207039	-3.37624
	WBGene00013499	Y70G10A.3	1.49138	5.25893	18.4198	6.29808e-12	8.38393e-10	17.6859		WBGene00010904	ugt-62	-0.331896	7.4419	-6.07154	1.88651e-05	0.000119561	1.95653
	WBGene00013254	tag-276	1.48772	0.432915	6.24415	1.37743e-05	9.1786e-05	3.37562		WBGene00004198	prx-13	-0.332427	2.90335	-2.75083	0.0145616	0.0353505	-3.94966
	WBGene00077636	Y46G5A.43	1.48745	2.18479	11.1273	8.88141e-09	1.95908e-07	10.5585		WBGene00013103	Y51H4A.7	-0.333104	5.14763	-3.85267	0.00149174	0.00512716	-2.24529
	WBGene00003252	mig-21	1.48693	0.901927	6.04948	1.96446e-05	0.000123752	3.04422		WBGene00008677	F11A5.9	-0.333492	4.97758	-2.91578	0.0115506	0.0292299	-4.22005
	WBGene00022346	pals-17	1.48507	3.01797	5.54678	0.000150996	0.000728199	0.848136		WBGene00000877	cyn-1	-0.333541	7.21816	-4.42771	0.000503784	0.00205116	-1.39767
	WBGene00018418	F44E2.4	1.48019	3.09406	3.9523	0.00284676	0.008913	-2.04693		WBGene00014194	ZK1037.6	-0.333751	3.25315	-2.82816	0.0124395	0.0309725	-3.86143
	WBGene00021690	Y48G8AL.12	1.47783	1.71001	3.22506	0.00763286	0.0206441	-2.68886		WBGene00015185	mrpl-41	-0.333818	5.21287	-3.40035	0.00402279	0.0119803	-3.23973
	WBGene00015921	C17H11.1	1.47578	-0.1815	6.77275	5.39292e-06	4.06997e-05	4.30515		WBGene00019537	K08D12.3	-0.334247	8.1711	-4.3309	0.000629275	0.00245838	-1.60945
	WBGene00012898	Y46G5A.6	1.47392	1.70158	8.66558	2.5443e-07	3.02361e-06	7.25831		WBGene00022554	duxl-1	-0.334598	2.95397	-3.05361	0.00783045	0.0210721	-3.41449
	WBGene00001723	grl-14	1.47216	-0.659061	4.93692	0.000164608	0.000781241	1.06796		WBGene00004213	ptp-1	-0.335525	3.44073	-2.96395	0.00941851	0.0246031	-3.66204
	WBGene00017422	F13C5.1	1.47169	1.07258	8.30016	4.42896e-07	4.82119e-06	6.72723		WBGene00017980	F32B5.7	-0.336534	3.70168	-3.0329	0.00817205	0.0218462	-3.58786
	WBGene00000247	bec-1	1.47102	5.45539	20.5329	1.25281e-12	3.03083e-10	19.3142		WBGene00003965	pdk-1	-0.336944	2.68258	-2.91464	0.0104221	0.0268242	-3.58785
	WBGene00015932	C17H12.6	1.46662	1.35896	3.48482	0.00476474	0.0138475	-2.29322		WBGene00011474	aldo-1	-0.337071	6.80539	-3.62898	0.00307379	0.00951179	-3.15092
	WBGene00000968	dhs-4	1.46569	1.76627	6.65233	6.65476e-06	4.87952e-05	4.00661		WBGene00019727	zig-12	-0.337636	6.71401	-6.71702	5.94263e-06	4.42591e-05	3.18142
	WBGene00303363	R03H10.12	1.46524	-0.735818	3.72965	0.00192535	0.00637892	-1.18708		WBGene00001169	eef-1A.2	-0.338124	9.40497	-4.67856	0.000275612	0.00122158	-0.771087
	WBGene00004093	ppw-1	1.46098	6.38777	27.0659	1.9634e-14	1.49229e-11	23.4789		WBGene00011923	chhy-1	-0.338261	2.86883	-3.05805	0.00775905	0.0209147	-3.32863
	WBGene00022330	fbxa-80	1.46088	1.43391	6.48941	8.8725e-06	6.23918e-05	3.76795		WBGene00022474	zig-9	-0.338309	3.71487	-2.62368	0.0188321	0.0437657	-4.35147
	WBGene00018069	F35H10.3	1.45656	0.510388	5.63507	4.25516e-05	0.000242869	2.31711		WBGene00013358	abhd-3.1	-0.338471	5.07937	-5.36734	7.09675e-05	0.000379581	0.834922
	WBGene00001031	dnj-13	1.45049	8.13817	23.8748	1.30558e-13	5.73065e-11	21.542		WBGene00015407	C03H5.5	-0.339088	3.65338	-4.15472	0.000799681	0.00301838	-1.28418
	WBGene00000746	col-173	1.44555	1.37369	3.22659	0.00737383	0.0200351	-2.65343		WBGene00013541	lonp-2	-0.339139	3.92092	-3.53691	0.00287373	0.00898091	-2.6
	WBGene00019858	R03H10.6	1.44223	1.35868	4.935	0.00016841	0.000798139	0.911072		WBGene00012289	W05H12.1	-0.339347	2.79058	-2.60338	0.0196166	0.0453256	-4.18916
	WBGene00006987	zmp-1	1.4419	0.650338	3.85271	0.00158581	0.00539182	-1.14926		WBGene00007969	acs-19	-0.339735	8.7674	-6.94798	3.98556e-06	3.15666e-05	3.5981
	WBGene00007303	rnh-1.3	1.44122	3.19358	11.8044	3.90536e-09	1.01027e-07	11.3342		WBGene00000067	act-5	-0.34004	9.43413	-4.51021	0.000404675	0.00170424	-1.15075
	WBGene00008964	mltn-9	1.43906	3.07481	5.36754	0.000220057	0.00100582	0.442937		WBGene00020099	R144.11	-0.340211	4.26092	-4.27505	0.000624807	0.00244399	-1.1816
	WBGene00022861	dve-1	1.43703	4.52779	9.54161	2.95106e-07	3.44088e-06	6.92431		WBGene00001910	C50F4.6	-0.340362	2.4779	-2.92776	0.0101452	0.0262124	-3.53134
	WBGene00045096	K01A6.7	1.43586	-1.50201	2.65013	0.0178547	0.0418372	-3.11782		WBGene00012880	Y45F10C.4	-0.340476	5.96293	-4.85777	0.000192614	0.000894384	-0.339529
	WBGene00194650	C36A4.14	1.43519	1.61686	7.14606	2.84582e-06	2.3497e-05	4.86997		WBGene00022176	Y71H2AM.11	-0.340748	6.08777	-6.57455	7.63075e-06	5.49664e-05	2.97387
	WBGene00019352	K03A1.4	1.43374	-0.484061	3.27171	0.00498611	0.0143986	-2.07369		WBGene00002261	ldb-1	-0.340763	4.25029	-4.10962	0.000877401	0.00326553	-1.50447
	WBGene00021745	Y50D4B.6	1.42802	2.43763	7.88793	8.44062e-07	8.4202e-06	6.01483		WBGene00002039	hum-6	-0.341034	4.63883	-3.02248	0.00834954	0.0222725	-3.76819
	WBGene00008494	F01D5.3	1.4274	1.87371	7.85803	8.85211e-07	8.75368e-06	5.96873		WBGene00010263	wago-4	-0.341219	7.39088	-5.96322	2.30292e-05	0.000142257	1.74883
	WBGene00021885	Y54G2A.20	1.42334	-0.327832	5.59655	4.57747e-05	0.000258661	2.27182		WBGene00019007	ucr-11	-0.341347	6.30622	-4.67777	0.00027605	0.00122285	-0.754253
	WBGene00011060	R06C1.6	1.42304	2.57307	9.7625	5.28229e-08	8.25214e-07	8.75961		WBGene00000667	col-92	-0.341353	7.5829	-3.91931	0.00167094	0.005646	-2.5657
	WBGene00009292	F31D4.5	1.42301	-0.0230542	5.11958	0.000114866	0.000576745	1.39388		WBGene00019895	aagr-2	-0.34142	8.12583	-6.54115	8.09468e-06	5.78505e-05	2.84092
	WBGene00021264	fbxa-13	1.41967	1.24938	6.248	1.36786e-05	9.12378e-05	3.33445		WBGene00010471	cdr-6	-0.341767	4.89713	-3.898	0.00135806	0.00473844	-2.11163
	WBGene00021489	Y40B10A.4	1.41188	0.605576	3.56157	0.00331229	0.0101385	-1.881		WBGene00001099	dsc-4	-0.3418	6.18618	-3.5876	0.00319869	0.00984275	-3.14198
	WBGene00010149	F56D5.5	1.41157	0.256314	3.84204	0.00174331	0.00585131	-1.2766		WBGene00020106	R151.1	-0.342067	2.36141	-2.86139	0.0116228	0.0293799	-3.57214
	WBGene00044384	F11G11.14	1.41119	-0.288402	4.63468	0.00030104	0.00131712	0.48693		WBGene00001187	egl-19	-0.342113	4.93501	-3.25896	0.0054201	0.0154518	-3.47663
	WBGene00015933	C17H12.8	1.4108	6.23137	4.67899	0.00138588	0.00481062	-1.88924		WBGene00003723	nhr-133	-0.342566	2.4991	-2.68258	0.0167219	0.0396264	-3.96867
	WBGene00185118	K02E2.11	1.41005	1.56806	6.09473	1.80802e-05	0.000115284	3.01873		WBGene00007583	C14B4.2	-0.343261	4.69102	-2.75092	0.0158871	0.0379722	-4.44252
	WBGene00008296	cdr-2	1.40616	5.32548	12.0333	1.61163e-08	3.1828e-07	9.77482		WBGene00016294	C31H2.4	-0.343993	3.22633	-3.02549	0.00829798	0.0221437	-3.48653
	WBGene00011238	ugt-59	1.40587	-0.206992	3.66302	0.00221111	0.00719604	-1.38501		WBGene00021372	ugt-45	-0.344144	3.06053	-3.51856	0.00298547	0.00928124	-2.48844
	WBGene00019847	R03G5.6	1.40438	2.82004	9.46982	7.93206e-08	1.15188e-06	8.3299		WBGene00021879	clec-83	-0.344164	5.92636	-5.5136	5.36042e-05	0.000296742	0.992993
	WBGene00014135	ZK896.4	1.39939	2.36514	9.7431	5.42505e-08	8.44607e-07	8.77585		WBGene00004196	prx-11	-0.344253	3.16271	-2.70332	0.0160347	0.0382645	-4.07138
	WBGene00044761	pals-19	1.39666	0.663441	6.06608	1.90551e-05	0.00012047	3.08156		WBGene00019270	H41C03.3	-0.344602	3.74245	-2.8294	0.0124082	0.0309114	-3.95725
	WBGene00019490	K07E3.1	1.39338	5.40119	17.3105	1.57621e-11	1.49015e-09	16.7369		WBGene00009885	F49E2.1	-0.344655	3.56107	-3.32183	0.00449343	0.0131727	-2.98381
	WBGene00007216	C01A2.4	1.39111	4.99052	16.3876	3.52502e-11	2.56497e-09	15.9443		WBGene00015954	C18B2.3	-0.344763	5.16577	-4.80705	0.000213095	0.000977279	-0.306528
	WBGene00016265	trhr-1	1.39088	1.96572	7.30364	2.18506e-06	1.85826e-05	5.11703		WBGene00006584	tni-1	-0.344801	5.89931	-6.58315	7.51583e-06	5.42823e-05	3.01924
	WBGene00010519	K03A11.1	1.38951	1.0125	6.12619	1.70693e-05	0.000110025	3.12599		WBGene00004364	ric-4	-0.344993	3.83414	-3.56699	0.00269952	0.00851666	-2.50721
	WBGene00001787	gst-39	1.38741	4.02479	7.48323	8.82329e-06	6.21396e-05	3.52896		WBGene00020884	T28B4.1	-0.345618	4.22439	-4.77019	0.000229373	0.00103932	-0.127285
	WBGene00009225	fbxa-94	1.38613	-0.869286	4.63893	0.000298473	0.00130884	0.494377		WBGene00023419	F53F4.16	-0.345768	3.82782	-3.49196	0.00315522	0.00974201	-2.7034
	WBGene00017068	D2092.8	1.38454	1.09637	2.94278	0.0120529	0.0302256	-3.06168		WBGene00000239	bas-1	-0.346363	4.69103	-5.49665	5.53682e-05	0.000304895	1.1799
	WBGene00011108	R07E3.7	1.38341	2.05887	9.68123	5.90816e-08	9.07362e-07	8.69574		WBGene00003404	mpz-1	-0.346393	5.01426	-3.98492	0.00113465	0.00405491	-1.94256
	WBGene00010320	F59B10.4	1.38118	3.49658	11.4514	5.96458e-09	1.41888e-07	10.8755		WBGene00011155	rbm-3.1	-0.346767	8.17238	-3.34221	0.0059036	0.016619	-3.77739
	WBGene00249815	F20D12.12	1.38108	-0.0655698	4.27667	0.000622743	0.00243917	-0.223867		WBGene00002879	let-754	-0.347246	7.51791	-7.63451	1.26817e-06	1.17308e-05	4.76616
	WBGene00007903	lgc-21	1.37812	1.89379	3.17487	0.00845571	0.0225204	-2.84958		WBGene00017374	ttr-41	-0.347358	5.77856	-4.47448	0.000416151	0.0017434	-1.09622
	WBGene00015311	C01G5.9	1.37517	1.71208	5.7743	3.2735e-05	0.000193411	2.43817		WBGene00006555	tbx-36	-0.34753	2.90144	-3.54885	0.00280325	0.00879296	-2.35839
	WBGene00009927	F52B11.5	1.37286	0.906333	5.53368	5.15899e-05	0.00028711	2.09522		WBGene00008200	C49C3.10	-0.347531	2.85816	-2.7092	0.0158448	0.0378977	-4.01586
	WBGene00010702	usp-33	1.36333	4.34962	18.7083	5.00266e-12	7.24161e-10	17.9701		WBGene00000210	asg-2	-0.347902	6.83475	-3.93515	0.00161084	0.00546286	-2.5111
	WBGene00021331	glrx-10	1.36163	5.70957	9.70634	9.25069e-07	9.06221e-06	5.67275		WBGene00010951	M199.2	-0.348348	2.38763	-2.80272	0.013102	0.0323233	-3.74285
	WBGene00021435	Y39A3A.4	1.36059	0.0470503	5.12693	0.000113224	0.000569339	1.42267		WBGene00006827	unc-98	-0.349052	3.8436	-4.07892	0.000934656	0.00344005	-1.47128
	WBGene00020482	T13C2.7	1.36021	0.389769	4.74253	0.000242423	0.00109046	0.645766		WBGene00011374	T02D1.8	-0.350194	5.11293	-4.27465	0.000625321	0.00244504	-1.35786
	WBGene00000704	col-130	1.35969	4.62813	5.04521	0.000531193	0.00214034	-0.576992		WBGene00009377	F34D10.8	-0.351235	3.8621	-2.9511	0.00967042	0.0251501	-3.82943
	WBGene00077750	W01B6.11	1.35914	-0.343503	4.14929	0.000808649	0.00304463	-0.444169		WBGene00019955	R08C7.12	-0.351377	3.19316	-3.57111	0.00267652	0.00846568	-2.35699
	WBGene00013331	Y57G11C.42	1.35355	2.58354	5.35244	0.000116176	0.000582892	1.13801		WBGene00006836	unc-112	-0.351668	6.70672	-6.14599	1.64635e-05	0.000106926	2.12393
	WBGene00011672	cyp-13A5	1.35341	1.44416	4.87568	0.000233306	0.00105679	0.519631		WBGene00003235	mif-2	-0.351745	4.97451	-4.27001	0.000631289	0.00246483	-1.36103
	WBGene00013685	Y105E8A.28	1.35301	0.574319	5.1088	0.000117318	0.000587108	1.30616		WBGene00010444	magi-1	-0.352219	5.23734	-5.53837	5.1131e-05	0.000284789	1.15538
	WBGene00022649	ZK84.1	1.35058	5.14036	3.41789	0.00843695	0.0224837	-3.53187		WBGene00004091	pps-1	-0.352245	6.42194	-6.97392	3.81247e-06	3.0337e-05	3.66713
	WBGene00014136	ZK896.5	1.34373	2.63869	5.85106	3.96434e-05	0.000227895	2.17471		WBGene00014262	ZK1321.4	-0.352703	6.65241	-4.84658	0.000200544	0.000926901	-0.451055
	WBGene00012607	Y38F1A.4	1.34361	0.395771	4.92524	0.000168461	0.000798139	0.990043		WBGene00004245	puf-9	-0.352737	5.68381	-5.46985	5.82808e-05	0.000318485	0.948345
	WBGene00000190	arf-1.1	1.3397	2.04496	7.52698	1.51106e-06	1.35527e-05	5.46855		WBGene00008741	ctsa-1.2	-0.352854	7.08198	-3.17153	0.00850723	0.0226355	-4.1311
	WBGene00219373	F01E11.18	1.32794	0.0852103	5.10091	0.000119145	0.000594502	1.36202		WBGene00008951	F19C6.2	-0.353043	3.67635	-4.43708	0.000448993	0.00185529	-0.690616
	WBGene00016507	abhd-5.2	1.3266	4.41296	14.0901	3.1632e-10	1.3367e-08	13.7612		WBGene00001157	ech-8	-0.353082	3.30111	-3.28308	0.00486979	0.0141136	-2.9882
	WBGene00013009	fbxc-23	1.31998	0.308887	3.78945	0.00170063	0.00573494	-1.21382		WBGene00012134	T28F3.8	-0.353182	4.91733	-2.96479	0.0103896	0.0267546	-4.06329
	WBGene00001755	gst-7	1.31483	7.2008	7.73212	2.3309e-05	0.000143579	2.28437		WBGene00000181	ard-1	-0.353526	7.40584	-4.57924	0.000392017	0.0016607	-1.13115
	WBGene00016450	clec-5	1.31205	6.79466	7.35585	3.43545e-05	0.000201579	1.91952		WBGene00007993	idhb-1	-0.353768	6.56965	-6.87361	4.52906e-06	3.51953e-05	3.47333
	WBGene00015324	C02B8.6	1.30814	3.21674	12.5205	1.70591e-09	5.0793e-08	12.1495		WBGene00012476	Y18D10A.3	-0.353924	2.15508	-2.75317	0.0144923	0.0352012	-3.77257
	WBGene00008053	cdc-48.2	1.30774	9.54753	28.236	1.03392e-14	1.0286e-11	24.1269		WBGene00017923	F29B9.8	-0.353952	5.58045	-4.91113	0.00017324	0.000817365	-0.168611
	WBGene00194651	C33D9.13	1.301	1.51541	7.97629	7.33775e-07	7.41788e-06	6.22613		WBGene00008273	C53B4.3	-0.353985	3.95031	-3.3771	0.00400606	0.0119396	-2.95411
	WBGene00004195	prx-6	1.29977	3.60906	6.2816	3.90545e-05	0.00022508	2.07308		WBGene00004981	spl-1	-0.354331	6.5537	-7.54406	1.46943e-06	1.32502e-05	4.64315
	WBGene00018543	ugt-32	1.2978	1.05917	3.35576	0.00536024	0.0153068	-2.40909		WBGene00000114	alh-8	-0.354765	10.2085	-4.5273	0.000397551	0.00167892	-1.10305
	WBGene00004400	rom-1	1.29508	3.71569	10.7353	1.45568e-08	2.94316e-07	9.94542		WBGene00010793	LLC1.2	-0.354805	6.63388	-5.36489	7.1304e-05	0.000381081	0.614292
	WBGene00003903	pab-2	1.29366	6.5893	21.1897	7.82606e-13	2.36643e-10	19.72		WBGene00015472	C05D9.3	-0.355158	5.08161	-4.21116	0.000712182	0.00273438	-1.48555
	WBGene00009801	ipla-2	1.29126	4.79684	13.8371	4.10412e-10	1.63768e-08	13.4488		WBGene00006572	tin-9.1	-0.355242	4.61901	-4.31878	0.000571373	0.00227596	-1.18587
	WBGene00017640	F20D6.11	1.28856	5.2991	15.0011	1.27928e-10	6.54406e-09	14.5748		WBGene00006820	unc-89	-0.355433	8.44189	-3.05505	0.0107512	0.0275087	-4.34808
	WBGene00044211	Y60A3A.25	1.28597	1.56295	7.33332	2.07976e-06	1.78095e-05	5.19679		WBGene00018024	F35A5.1	-0.35619	6.29211	-3.84303	0.00192661	0.00638154	-2.64846
	WBGene00007338	C05C12.6	1.28512	0.925399	5.90506	2.56495e-05	0.000156789	2.76082		WBGene00005153	srf-3	-0.356383	4.27137	-5.33022	7.62388e-05	0.00040428	0.96595
	WBGene00004222	ptr-8	1.28293	4.96454	14.2308	2.74139e-10	1.20053e-08	13.8636		WBGene00001853	hil-2	-0.357127	5.13845	-5.7249	3.5917e-05	0.000209572	1.54679
	WBGene00015218	B0507.1	1.28053	0.425026	4.19109	0.000742123	0.00283221	-0.456212		WBGene00011920	T22C1.11	-0.357136	3.00191	-3.6225	0.00240532	0.00772096	-2.21581
	WBGene00018788	shc-1	1.27492	3.66998	9.42434	8.45625e-08	1.21632e-06	8.15381		WBGene00022366	Y92H12BL.5	-0.35751	4.03399	-4.38394	0.000500262	0.00203988	-0.89079
	WBGene00001547	gcy-22	1.27264	0.0945035	4.4103	0.000474123	0.00194612	0.0150343		WBGene00020445	T12B3.2	-0.357581	4.59362	-4.52145	0.000378361	0.00160836	-0.748386
	WBGene00019584	set-12	1.2705	1.22701	5.98423	2.21526e-05	0.000137326	2.87333		WBGene00000752	col-179	-0.357839	8.03384	-4.44464	0.000532823	0.00214437	-1.42504
	WBGene00008779	F14B4.1	1.26986	1.4781	8.46021	3.46739e-07	3.92519e-06	6.95636		WBGene00021367	Y37E11AM.3	-0.358139	4.76796	-4.85049	0.000195422	0.000905692	-0.108711
	WBGene00219374	C25A11.10	1.26976	3.96067	15.4517	8.32106e-11	4.86326e-09	15.1574		WBGene00021352	pcyt-2.1	-0.358733	5.93817	-6.26293	1.33142e-05	8.90254e-05	2.40898
	WBGene00003733	nhx-5	1.26894	4.7005	13.5396	5.60399e-10	2.10645e-08	13.1369		WBGene00004999	spp-14	-0.358754	7.65262	-2.825	0.0171718	0.0405091	-4.80611
	WBGene00002271	lec-8	1.26192	6.76111	8.82622	4.20948e-06	3.31089e-05	4.04669		WBGene00022910	C05D2.11	-0.358783	2.90694	-3.5917	0.00256438	0.00817753	-2.26117
	WBGene00009554	F39B2.3	1.26186	5.31589	20.0426	1.79648e-12	3.70374e-10	18.9525		WBGene00004789	sgk-1	-0.359392	5.06657	-4.6836	0.000272832	0.00121005	-0.497734
	WBGene00003610	nhr-11	1.26125	1.70601	6.82046	4.96466e-06	3.79731e-05	4.29527		WBGene00020869	T28A11.2	-0.359634	3.52751	-2.92771	0.0101463	0.0262124	-3.76752
	WBGene00013364	Y60A3A.16	1.26106	0.0323048	4.4109	0.000473543	0.00194433	-0.0124863		WBGene00017480	nstp-2	-0.359757	6.33739	-6.71052	6.01039e-06	4.46904e-05	3.20277
	WBGene00016250	hsp-110	1.25905	9.88024	22.6272	2.9261e-13	1.18084e-10	20.7348		WBGene00019658	K11H12.1	-0.361319	3.79474	-3.39058	0.00389542	0.0116571	-2.90786
	WBGene00010573	K04H4.2	1.25702	-0.455843	3.9935	0.00111474	0.00399374	-0.747406		WBGene00003467	msp-81	-0.361375	6.61011	-3.53884	0.00397412	0.0118509	-3.37022
	WBGene00017481	F15B10.3	1.257	-0.152302	4.03446	0.00102437	0.00372589	-0.722226		WBGene00016314	C32D5.6	-0.361835	4.09204	-3.69016	0.00208987	0.00684732	-2.3332
	WBGene00017434	F13H8.1	1.2563	1.73822	5.53237	5.17185e-05	0.00028766	1.95656		WBGene00009126	pyk-1	-0.362705	8.82815	-6.28447	1.2806e-05	8.58631e-05	2.38434
	WBGene00022423	nhr-41	1.25356	3.38685	11.7622	4.10588e-09	1.0452e-07	11.2512		WBGene00003624	nhr-28	-0.363344	3.36144	-2.96636	0.00937183	0.0245094	-3.62397
	WBGene00004232	ptr-18	1.25214	2.45827	4.89186	0.000265308	0.00117898	0.308		WBGene00003567	ncx-2	-0.364794	5.95334	-3.58175	0.00331271	0.0101385	-3.12657
	WBGene00008843	arrd-9	1.2507	1.16946	4.88703	0.000181727	0.000851796	0.862155		WBGene00015509	C06A6.4	-0.365056	7.50105	-6.69213	6.20668e-06	4.58991e-05	3.11056
	WBGene00006372	syx-2	1.24937	2.42269	6.89334	4.37771e-06	3.4225e-05	4.34911		WBGene00003766	nlp-28	-0.36557	4.72207	-3.19524	0.00596682	0.0167541	-3.45539
	WBGene00019404	K05B2.4	1.24733	0.797335	2.8721	0.0126968	0.031492	-3.10149		WBGene00010813	pitp-1	-0.365829	5.01558	-3.56376	0.00279404	0.0087681	-2.80727
	WBGene00009943	F52G2.3	1.24227	3.88496	12.1968	2.46818e-09	6.91039e-08	11.6995		WBGene00007520	C11E4.6	-0.365887	3.5795	-3.84812	0.00150587	0.00516651	-1.87752
	WBGene00008509	F01G10.6	1.23925	-0.712143	3.01315	0.00851162	0.0226383	-2.52323		WBGene00013860	ZC247.2	-0.366573	3.07929	-2.90781	0.0105691	0.0271141	-3.6819
	WBGene00022324	fbxa-26	1.23748	0.77785	3.2026	0.00633443	0.0176335	-2.49634		WBGene00002267	lec-4	-0.366678	5.80999	-4.70258	0.000262636	0.00116902	-0.644135
	WBGene00018000	F33D11.1	1.22986	-0.231146	3.09428	0.00719985	0.0196369	-2.49991		WBGene00000698	col-124	-0.36744	11.9036	-4.732	0.000247593	0.00111005	-0.564455
	WBGene00017858	F27C1.11	1.22814	0.89342	5.71631	3.65023e-05	0.000212078	2.43288		WBGene00009562	flp-22	-0.367554	2.86798	-2.70665	0.015927	0.0380409	-4.0189
	WBGene00004057	pmk-3	1.22532	4.45332	11.4498	5.97607e-09	1.41913e-07	10.751		WBGene00007756	C27A7.5	-0.368265	6.50597	-5.83249	2.93596e-05	0.000176169	1.53401
	WBGene00219699	linc-22	1.22322	3.46116	10.0522	3.56318e-08	5.9507e-07	9.06419		WBGene00019361	clik-3	-0.36832	4.52214	-3.03795	0.00862433	0.0228755	-3.81325
	WBGene00017571	jmjd-3.1	1.21856	4.10052	14.9635	1.3267e-10	6.76118e-09	14.6683		WBGene00016943	acdh-1	-0.368339	10.6772	-5.31481	7.85448e-05	0.00041473	0.558024
	WBGene00007317	C05A9.2	1.218	2.38048	6.39398	1.05182e-05	7.232e-05	3.47597		WBGene00016746	C48B6.10	-0.36834	5.5334	-3.81595	0.00189562	0.00630192	-2.55593
	WBGene00010294	fbxa-129	1.21583	2.76257	6.65663	8.58528e-06	6.07804e-05	3.58584		WBGene00000093	agt-1	-0.368815	3.77705	-3.65441	0.00225102	0.00730493	-2.3584
	WBGene00015716	sox-4	1.21459	2.09391	6.57876	7.57431e-06	5.46177e-05	3.82242		WBGene00017734	F23C8.5	-0.368997	7.44405	-5.42582	6.34147e-05	0.000342959	0.700903
	WBGene00007153	clec-41	1.21416	6.76372	6.87151	6.04565e-05	0.000328658	1.28759		WBGene00021321	Y34B4A.5	-0.369764	2.82996	-2.97931	0.00912557	0.0239952	-3.46379
	WBGene00017315	ugt-36	1.2123	0.415025	4.98566	0.00014948	0.000722034	1.10394		WBGene00006784	unc-49	-0.369989	4.4565	-3.54192	0.00284394	0.00890826	-2.74154
	WBGene00012629	slc-36.3	1.21174	0.220996	4.55489	0.000353616	0.00151405	0.261663		WBGene00020082	gcp-2.1	-0.370096	6.23432	-6.42074	1.00268e-05	6.92917e-05	2.68535
	WBGene00011045	gpx-2	1.20762	6.8557	19.8681	2.04656e-12	4.03588e-10	18.7176		WBGene00010943	M176.4	-0.371024	3.9914	-4.34586	0.00054065	0.00217395	-0.955841
	WBGene00044527	Y39H10B.2	1.20107	3.96425	13.6304	5.09276e-10	1.95203e-08	13.2974		WBGene00002038	hum-5	-0.37117	6.59404	-4.0445	0.00129128	0.00452874	-2.24181
	WBGene00017445	sid-5	1.19755	2.25896	10.8997	1.18121e-08	2.46515e-07	10.2555		WBGene00021146	lgc-45	-0.371489	4.5013	-3.4743	0.00327321	0.0100425	-2.89234
	WBGene00016468	C36B7.5	1.19514	2.12221	4.57381	0.000410131	0.00172295	-0.0848199		WBGene00014258	ZK1320.9	-0.371818	7.0505	-8.04308	6.60515e-07	6.8117e-06	5.45867
	WBGene00014181	ZK1010.8	1.19315	1.38137	5.11041	0.000116948	0.000585688	1.22698		WBGene00007480	glna-1	-0.371949	3.318	-3.5569	0.00275676	0.00867111	-2.39786
	WBGene00013739	spin-4	1.19296	4.37199	17.1237	1.8492e-11	1.6339e-09	16.6497		WBGene00020149	T01D1.4	-0.372007	4.56786	-3.89309	0.00137196	0.00477203	-2.0582
	WBGene00001770	gst-22	1.19267	2.94844	5.85495	4.36237e-05	0.000248571	1.98461		WBGene00006594	tom-1	-0.372032	4.71588	-5.63994	4.2161e-05	0.000240846	1.49974
	WBGene00021397	Y38C1AA.6	1.1924	0.600878	4.86609	0.000189452	0.000882858	0.843178		WBGene00007521	C11E4.7	-0.372059	3.90441	-3.69467	0.00207039	0.00679328	-2.31366
	WBGene00006533	tba-7	1.19183	3.96418	8.55767	3.40736e-07	3.86689e-06	6.71484		WBGene00010196	F57C2.4	-0.372684	4.3133	-2.92338	0.0111741	0.0284091	-4.05933
	WBGene00008270	C53A5.13	1.19088	4.45218	7.64652	4.64355e-06	3.59413e-05	4.06815		WBGene00003424	msp-3	-0.3731	5.68703	-4.733	0.000247098	0.00110856	-0.55499
	WBGene00016144	mmab-1	1.18844	5.23937	12.3686	3.89201e-09	1.01015e-07	11.0879		WBGene00003957	pcp-2	-0.373351	6.20258	-3.16015	0.00859238	0.0228174	-4.06851
	WBGene00007453	fbxa-98	1.18771	1.46204	4.6279	0.000305174	0.00133056	0.248122		WBGene00014294	C53C7.5	-0.374129	3.49478	-3.69219	0.0020811	0.0068268	-2.18495
	WBGene00014148	ZK909.3	1.18698	4.82048	7.55315	7.04646e-06	5.13832e-05	3.63169		WBGene00006663	twk-8	-0.374173	3.85838	-4.1506	0.00080648	0.0030373	-1.30253
	WBGene00009752	F46A8.9	1.18327	-0.157802	3.47625	0.00326	0.0100088	-1.79542		WBGene00022199	pfk-1.1	-0.374217	6.96833	-5.53186	5.1769e-05	0.00028766	0.921186
	WBGene00016662	C45B2.8	1.1822	0.444549	2.96432	0.010022	0.0259356	-2.89159		WBGene00017864	pcca-1	-0.374244	7.33161	-5.23436	9.58733e-05	0.000492468	0.284691
	WBGene00009428	F35E12.4	1.17803	2.0803	4.42294	0.000542737	0.00217847	-0.346945		WBGene00002135	inx-13	-0.374416	5.81172	-5.28365	8.34311e-05	0.000437676	0.545746
	WBGene00004821	skr-15	1.17351	1.45157	5.23298	9.20577e-05	0.000475381	1.35534		WBGene00007592	C14H10.2	-0.374522	3.71027	-3.17381	0.00610791	0.017088	-3.29495
	WBGene00014472	MTCE.33	1.1705	4.84465	4.08498	0.00269866	0.00851666	-2.38122		WBGene00021835	Y54E10A.17	-0.374563	5.59187	-5.93436	2.42929e-05	0.000149032	1.86883
	WBGene00007253	C01H6.3	1.17049	-0.707318	2.68229	0.0167317	0.0396428	-3.13707		WBGene00000286	cal-2	-0.374769	2.60077	-2.9793	0.00912584	0.0239952	-3.40887
	WBGene00011090	R07B7.6	1.16606	3.34053	10.3691	2.33899e-08	4.27203e-07	9.51756		WBGene00019663	K11H12.7	-0.3749	5.25427	-5.44451	6.11807e-05	0.000332065	0.977491
	WBGene00020004	R11E3.2	1.16485	1.52078	4.73696	0.000245145	0.00110125	0.452818		WBGene00011444	T04F8.6	-0.374943	3.97548	-4.63631	0.000300049	0.00131363	-0.342596
	WBGene00010585	K05C4.9	1.1633	0.496128	3.65312	0.00225706	0.0073193	-1.56084		WBGene00022773	ZK616.3	-0.375201	3.03393	-3.59916	0.00252491	0.00807059	-2.29402
	WBGene00003644	nhr-54	1.16177	-0.286705	5.07925	0.000124319	0.000618052	1.28778		WBGene00017924	mrps-21	-0.375563	4.34712	-5.26731	8.6118e-05	0.000449485	0.823569
	WBGene00008117	gsr-1	1.15863	8.03804	19.5751	2.55297e-12	4.75867e-10	18.478		WBGene00022072	cpg-9	-0.375848	6.05376	-4.96443	0.000155887	0.000747645	-0.135057
	WBGene00008975	F20D1.3	1.15817	6.32437	18.163	7.75291e-12	9.60869e-10	17.3624		WBGene00015944	C18A3.7	-0.375916	2.42083	-2.59323	0.0200207	0.0461106	-4.15599
	WBGene00008493	F01D5.2	1.15525	0.93568	5.44348	6.1302e-05	0.00033259	1.85016		WBGene00003997	pgp-3	-0.376142	4.17256	-3.87558	0.00142261	0.00491556	-1.9387
	WBGene00015335	acdh-6	1.15255	0.524292	2.89827	0.0111966	0.0284452	-2.97859		WBGene00004347	rgs-4	-0.376255	2.31972	-2.90118	0.0107135	0.0274329	-3.52047
	WBGene00011292	allo-1	1.15168	7.07057	19.0831	3.72719e-12	5.96657e-10	18.0903		WBGene00019263	H35B03.1	-0.376258	3.45444	-3.73756	0.00189396	0.00629794	-2.08528
	WBGene00021556	Y45G5AM.3	1.14938	4.20302	11.1261	8.89467e-09	1.95908e-07	10.3845		WBGene00001190	egl-23	-0.377025	2.64152	-2.85014	0.0118934	0.0299358	-3.67427
	WBGene00001781	gst-33	1.14799	0.519022	3.73831	0.00189105	0.00628978	-1.34853		WBGene00002071	ile-2	-0.377215	5.33615	-6.29363	1.25962e-05	8.47241e-05	2.57511
	WBGene00018487	F46C8.8	1.14728	0.981051	3.29977	0.0047625	0.0138468	-2.23336		WBGene00006746	unc-6	-0.377241	2.77812	-3.68616	0.00210732	0.00689784	-2.00794
	WBGene00016469	C36B7.6	1.14287	5.6253	16.3756	3.56318e-11	2.5653e-09	15.858		WBGene00000072	add-1	-0.377547	3.59915	-3.39291	0.00387663	0.0116111	-2.77512
	WBGene00007007	mak-2	1.14203	5.08888	14.506	2.0794e-10	9.82445e-09	14.1047		WBGene00003982	pes-9	-0.37765	8.31029	-7.41569	1.81446e-06	1.58164e-05	4.40587
	WBGene00018804	lido-15	1.14051	1.51964	6.06589	1.90617e-05	0.00012047	2.98709		WBGene00007064	rga-9	-0.378006	3.44993	-3.86028	0.0014684	0.00505451	-1.83355
	WBGene00003616	nhr-17	1.13011	3.56661	9.38354	8.95755e-08	1.27495e-06	8.07776		WBGene00019813	ger-1	-0.378583	3.89044	-4.43319	0.00045256	0.00186719	-0.734372
	WBGene00014077	ZK792.4	1.1295	0.363458	3.95378	0.00121007	0.00428343	-0.93542		WBGene00017657	F21C10.7	-0.37911	6.26231	-3.40828	0.00528456	0.0151319	-3.6077
	WBGene00000904	daf-8	1.12938	4.10388	12.9097	1.10544e-09	3.59849e-08	12.5214		WBGene00013211	Y54G9A.9	-0.379443	2.29129	-2.58922	0.0201825	0.0464079	-4.12341
	WBGene00016735	fhod-1	1.12764	5.28564	12.7207	1.36286e-09	4.2339e-08	12.1402		WBGene00021870	samt-1	-0.379573	3.80259	-3.56271	0.00272363	0.00858279	-2.53511
	WBGene00015076	B0238.12	1.12294	1.04227	4.89174	0.000180039	0.000845336	0.812614		WBGene00013866	cbs-1	-0.380548	4.63554	-4.11781	0.00086274	0.00322203	-1.5964
	WBGene00010123	F55G11.2	1.12181	4.68793	4.22716	0.00214681	0.00700857	-2.19588		WBGene00013164	Y53F4B.18	-0.380836	5.61288	-6.20492	1.47894e-05	9.74527e-05	2.34959
	WBGene00019761	M03F8.1	1.12149	-0.0352285	2.97896	0.00913225	0.0240028	-2.69582		WBGene00013477	Y69E1A.5	-0.380894	5.05486	-4.86046	0.000191586	0.000890033	-0.159329
	WBGene00001387	far-3	1.12101	2.72178	4.76985	0.000359089	0.00153604	-0.0809726		WBGene00000680	col-106	-0.380947	10.1938	-4.24523	0.000845942	0.00316577	-1.82001
	WBGene00021343	cutl-23	1.12085	2.06272	5.94103	2.39943e-05	0.000147399	2.70728		WBGene00013127	Y52B11A.8	-0.38124	4.97843	-5.17449	0.00010317	0.000524444	0.465264
	WBGene00017438	F13H8.5	1.12075	2.13933	3.09959	0.00928729	0.0243351	-3.05442		WBGene00020007	R11F4.1	-0.38161	5.82591	-3.63696	0.00311771	0.00963934	-3.05666
	WBGene00007999	tag-297	1.11973	3.29431	2.9107	0.0158663	0.0379358	-3.7696		WBGene00189949	Y48G1C.13	-0.381617	1.95798	-2.60765	0.019449	0.0449995	-4.02706
	WBGene00003692	nhr-102	1.1192	2.3244	5.87106	2.7323e-05	0.000165753	2.47758		WBGene00022783	tomm-7	-0.381643	5.01666	-5.11054	0.000116917	0.000585688	0.338883
	WBGene00020540	pals-25	1.119	1.70288	6.18754	1.52639e-05	9.9998e-05	3.16488		WBGene00000669	col-94	-0.382365	7.21118	-3.91951	0.00191595	0.00635397	-2.65944
	WBGene00011925	T22C8.4	1.11701	-0.169381	4.34476	0.000541864	0.00217698	-0.104037		WBGene00022538	ZC190.4	-0.38256	3.6456	-3.15201	0.00638985	0.0177515	-3.31367
	WBGene00013319	ccch-5	1.11388	0.631404	4.51903	0.000380222	0.00161576	0.135621		WBGene00000175	aqp-7	-0.382687	8.13581	-4.40475	0.000654273	0.0025429	-1.60135
	WBGene00009323	best-13	1.11266	3.54413	7.16698	3.09489e-06	2.5323e-05	4.51621		WBGene00019620	fah-1	-0.383066	6.82561	-7.53007	1.50345e-06	1.34943e-05	4.60534
	WBGene00019589	K09F6.6	1.11009	3.13687	8.63388	2.66793e-07	3.1458e-06	7.01613		WBGene00000616	col-39	-0.383209	8.83648	-5.43742	6.20186e-05	0.000336344	0.738445
	WBGene00010700	nipi-3	1.10967	5.76606	8.34592	3.57181e-06	2.86904e-05	4.18675		WBGene00006742	unc-2	-0.383288	4.13903	-4.10764	0.000880985	0.00327618	-1.48198
	WBGene00235387	W04C9.8	1.10967	-0.689796	3.10429	0.0070525	0.019293	-2.4508		WBGene00012930	obr-1	-0.3835	6.40444	-5.19553	9.90202e-05	0.000506339	0.297837
	WBGene00012840	grsp-1	1.10943	3.43462	6.26577	2.63382e-05	0.000160423	2.37677		WBGene00015683	C10G8.4	-0.383847	4.6924	-2.72993	0.0183477	0.0427936	-4.61128
	WBGene00008852	ubql-1	1.10927	7.8301	24.0079	1.20072e-13	5.44607e-11	21.6252		WBGene00006918	vha-9	-0.384221	6.85074	-6.18007	1.54726e-05	0.000101207	2.1782
	WBGene00022331	fbxa-19	1.1089	1.79918	5.32186	7.7482e-05	0.000409754	1.57235		WBGene00006831	unc-104	-0.385167	4.79234	-4.31854	0.000571655	0.00227641	-1.17072
	WBGene00019120	npl-4.1	1.10863	4.57816	15.3941	8.7851e-11	5.04517e-09	15.0461		WBGene00001794	gta-1	-0.385394	8.67858	-6.89283	4.38156e-06	3.4225e-05	3.4956
	WBGene00022873	ZK1240.9	1.10801	2.24976	7.7632	1.03025e-06	9.89321e-06	5.76418		WBGene00003000	lin-11	-0.385438	2.38808	-2.76177	0.0142413	0.0346904	-3.79583
	WBGene00004802	sir-2.3	1.10718	1.77952	5.80746	3.0765e-05	0.000183605	2.48981		WBGene00022307	Y77E11A.2	-0.385667	4.28419	-3.95469	0.00120779	0.00427646	-1.84029
	WBGene00019121	npl-4.2	1.10291	4.79813	16.035	4.8463e-11	3.1552e-09	15.6281		WBGene00010827	M02B1.2	-0.38595	3.09782	-3.61133	0.00246185	0.00789126	-2.24582
	WBGene00271744	K09F6.15	1.1003	2.80966	9.47614	7.86198e-08	1.14293e-06	8.32533		WBGene00003435	msp-40	-0.386709	6.42041	-3.38061	0.00576988	0.0162987	-3.69956
	WBGene00017478	F15A8.6	1.09686	3.4941	9.39997	8.75205e-08	1.25182e-06	8.15146		WBGene00004225	ptr-11	-0.386762	2.87603	-3.24302	0.00529181	0.0151479	-2.94294
	WBGene00017289	F09E5.11	1.09666	5.25156	9.30863	3.98366e-07	4.42135e-06	6.4136		WBGene00022817	upp-1	-0.387195	6.39162	-5.50575	5.44132e-05	0.000300365	0.919454
	WBGene00010714	mam-3	1.0965	-0.219678	2.54378	0.0221061	0.049983	-3.48865		WBGene00007779	C27D8.3	-0.387973	4.66669	-4.69116	0.000268723	0.00119377	-0.414456
	WBGene00006063	sto-1	1.0959	3.20191	8.34275	4.14842e-07	4.57806e-06	6.58066		WBGene00019829	R02E12.5	-0.388422	2.48188	-2.65546	0.0176635	0.0414965	-4.01216
	WBGene00000664	col-89	1.09293	2.03532	4.66615	0.000282568	0.00124681	0.299729		WBGene00008927	snx-17	-0.388649	3.33004	-2.95702	0.00955355	0.0249319	-3.62009
	WBGene00021371	nape-1	1.08961	2.86701	4.39377	0.000799011	0.00301669	-0.878946		WBGene00010059	F54E4.3	-0.388806	3.43747	-3.76828	0.00177698	0.0059555	-1.99778
	WBGene00019744	M02H5.8	1.08904	4.06992	3.29496	0.0090883	0.0239196	-3.48645		WBGene00000720	col-147	-0.388837	8.78335	-4.69164	0.000341024	0.00146752	-0.948468
	WBGene00021927	abhd-14	1.08818	2.87982	7.03618	3.42823e-06	2.76514e-05	4.53446		WBGene00006580	tlp-1	-0.38893	3.30535	-3.13466	0.00662337	0.0182869	-3.25812
	WBGene00015308	ddi-1	1.08646	6.76529	19.2516	3.27083e-12	5.49459e-10	18.2339		WBGene00010204	F57F5.1	-0.389257	9.54067	-6.09093	1.82065e-05	0.000116036	2.03651
	WBGene00020839	usp-5	1.08626	7.64713	21.5552	6.05852e-13	1.96282e-10	19.962		WBGene00017430	bcl-11	-0.389392	5.12853	-6.07425	1.87716e-05	0.000119246	2.253
	WBGene00013763	Y113G7B.14	1.08521	3.60335	9.54608	7.12856e-08	1.05433e-06	8.34477		WBGene00009678	magu-4	-0.389929	4.38311	-3.69199	0.00208194	0.00682791	-2.40051
	WBGene00004827	skr-21	1.08434	0.502878	4.77727	0.000226149	0.00102745	0.587209		WBGene00017904	lim-8	-0.390351	4.98358	-5.28954	8.24843e-05	0.000433345	0.74704
	WBGene00015541	C06E7.4	1.08314	2.54021	8.56603	2.95435e-07	3.44176e-06	7.04494		WBGene00017350	F10E7.9	-0.390499	2.09085	-2.64293	0.0181157	0.0423177	-3.93319
	WBGene00015479	wht-1	1.08292	1.02006	4.8092	0.000212181	0.000973742	0.681296		WBGene00020397	pcbd-1	-0.390791	4.63367	-4.27505	0.00062481	0.00244399	-1.27555
	WBGene00016417	C34F11.8	1.08256	3.22756	9.73698	5.47088e-08	8.49797e-07	8.65083		WBGene00015648	orai-1	-0.390952	4.45542	-4.91737	0.00017111	0.000808438	0.110401
	WBGene00012980	efhd-1	1.08038	4.78661	14.3815	2.35513e-10	1.06466e-08	14.0166		WBGene00010597	K06A4.7	-0.391048	5.41595	-2.70737	0.0202623	0.046549	-4.78203
	WBGene00017361	F10E9.12	1.08018	2.83847	5.84146	3.13174e-05	0.000186379	2.28191		WBGene00077761	zip-9	-0.391238	5.86205	-4.55108	0.000383929	0.00162948	-0.982909
	WBGene00011008	R04B5.11	1.07772	0.320192	4.20407	0.00072261	0.00276956	-0.406409		WBGene00001636	gly-11	-0.391352	2.50885	-3.06172	0.00770061	0.0207819	-3.22334
	WBGene00007875	dod-24	1.07657	6.43378	5.42801	0.000419813	0.00175625	-0.762846		WBGene00018407	F44B9.2	-0.39185	4.70349	-5.09082	0.000121527	0.000604614	0.383234
	WBGene00012923	fbxa-128	1.07574	0.872563	4.77047	0.000229244	0.00103908	0.617126		WBGene00022868	ZK1240.3	-0.392284	3.25861	-2.69243	0.016392	0.0389599	-4.13342
	WBGene00008500	F01D5.10	1.07543	-0.473479	2.97623	0.00918359	0.0241238	-2.63638		WBGene00003409	mrp-3	-0.392481	5.04129	-4.75539	0.000236264	0.0010677	-0.374
	WBGene00019592	K09F6.9	1.07394	3.43988	8.03503	6.68926e-07	6.86431e-06	6.02554		WBGene00009876	F49C12.6	-0.392512	1.88265	-2.85731	0.0117204	0.0295661	-3.48894
	WBGene00044358	Y71G12B.33	1.07299	0.486965	4.41092	0.00047352	0.00194433	-0.051345		WBGene00020195	T03G6.3	-0.39362	5.85762	-6.52064	8.39418e-06	5.96759e-05	2.92246
	WBGene00008309	nhr-170	1.07084	1.23332	3.78277	0.00172436	0.00580202	-1.36569		WBGene00010868	somi-1	-0.394008	4.55238	-4.08887	0.000915691	0.0033884	-1.60886
	WBGene00009804	F47B8.3	1.06716	2.06704	6.16407	1.59301e-05	0.000103813	3.09144		WBGene00011768	oac-46	-0.394309	4.72918	-3.58093	0.0026862	0.00848644	-2.69304
	WBGene00002005	hsp-1	1.06522	12.2401	17.7979	1.04664e-11	1.09551e-09	17.1012		WBGene00001911	his-37	-0.395026	4.91092	-3.6305	0.00265782	0.00841632	-2.76074
	WBGene00000611	col-34	1.06484	4.7852	5.00016	0.000496067	0.00202581	-0.674285		WBGene00004228	ptr-14	-0.395129	4.18808	-4.40898	0.000475394	0.00195075	-0.828056
	WBGene00006699	uba-1	1.06472	9.90869	24.2013	1.06401e-13	4.99243e-11	21.768		WBGene00022045	mrpl-55	-0.395201	4.0733	-3.41283	0.00371936	0.0112092	-2.9203
	WBGene00010092	F55C5.2	1.06166	3.06646	7.48007	1.6319e-06	1.44943e-05	5.20402		WBGene00015391	sdha-1	-0.395841	7.0277	-5.84222	2.88314e-05	0.000173588	1.5254
	WBGene00015442	C04F1.1	1.05697	-0.020418	3.92904	0.00127359	0.00448216	-0.878506		WBGene00019207	fgt-1	-0.395904	6.59493	-7.29325	2.22324e-06	1.88955e-05	4.21031
	WBGene00003472	mtk-1	1.05606	6.77861	15.1422	1.11664e-10	5.97971e-09	14.564		WBGene00009958	madd-4	-0.396299	3.07588	-3.1598	0.00628763	0.0175391	-3.18132
	WBGene00044457	C18H7.11	1.05587	3.24999	8.73287	2.30138e-07	2.78602e-06	7.235		WBGene00019060	acox-3	-0.396511	4.50066	-4.34041	0.000546697	0.00219243	-1.09534
	WBGene00009653	F43D9.1	1.0553	2.12853	6.57919	7.56864e-06	5.46058e-05	3.81869		WBGene00004202	pry-1	-0.397063	3.63038	-4.15161	0.000804814	0.00303271	-1.27178
	WBGene00020593	ugt-11	1.05453	2.94313	6.91359	4.22786e-06	3.32038e-05	4.25347		WBGene00010725	erv-46	-0.397249	4.51312	-5.18832	0.000100423	0.000512167	0.616915
	WBGene00011099	nhr-208	1.05441	0.0520029	4.09549	0.000903299	0.00334854	-0.614668		WBGene00002179	jph-1	-0.39777	5.25176	-5.05369	0.000130723	0.000644709	0.193582
	WBGene00012624	fbxa-150	1.05175	2.44427	5.53188	5.17674e-05	0.00028766	1.83743		WBGene00011128	R07H5.8	-0.39799	9.23835	-6.1389	1.66779e-05	0.000108116	2.11869
	WBGene00003970	pek-1	1.05055	5.86494	16.1385	4.41115e-11	2.91583e-09	15.6058		WBGene00022608	madf-9	-0.398131	2.55928	-2.85822	0.0116984	0.0295271	-3.63219
	WBGene00019983	sti-1	1.04911	7.85161	20.7026	1.10791e-12	2.74098e-10	19.3397		WBGene00020114	pde-4	-0.399058	5.69024	-5.61084	4.455e-05	0.000253213	1.21617
	WBGene00007552	C13C12.2	1.04875	-0.374057	2.67163	0.0170962	0.0403517	-3.28944		WBGene00019875	mca-2	-0.399717	6.25356	-3.95292	0.00174157	0.00584691	-2.50544
	WBGene00016259	C30F8.3	1.04763	0.29539	2.79733	0.0132469	0.0326362	-3.12054		WBGene00012100	sipa-1	-0.399885	4.538	-3.53195	0.00298552	0.00928124	-2.78174
	WBGene00019929	R07C3.13	1.04636	2.88782	6.03182	2.09931e-05	0.000131094	2.6491		WBGene00077690	mtp-18	-0.399963	2.74451	-3.83096	0.00156039	0.0053227	-1.73071
	WBGene00194926	K08D8.12	1.04624	-0.271451	3.4503	0.00344068	0.0104807	-1.81387		WBGene00021904	gtf-2H5	-0.40038	3.72756	-2.79335	0.0140536	0.0342877	-4.1263
	WBGene00004323	rde-1	1.04575	7.034	15.4766	8.12804e-11	4.82962e-09	14.8848		WBGene00004130	ketn-1	-0.400389	9.30385	-3.37855	0.00598957	0.0168007	-3.73369
	WBGene00022690	math-49	1.04457	0.394911	4.79127	0.000219915	0.0010055	0.654383		WBGene00011222	R10H10.3	-0.400527	6.39326	-7.05765	3.30532e-06	2.67871e-05	3.82196
	WBGene00004131	pqn-44	1.0405	7.07118	16.366	3.59386e-11	2.57377e-09	15.7372		WBGene00020917	W01B11.6	-0.40159	4.5171	-3.56882	0.00276725	0.00869605	-2.71028
	WBGene00004816	skr-10	1.04048	0.746519	4.93661	0.000164709	0.000781451	0.920977		WBGene00006814	unc-82	-0.401602	5.65355	-4.70016	0.000276078	0.00122285	-0.633119
	WBGene00006602	tps-1	1.03944	5.59806	17.7985	1.04605e-11	1.09551e-09	17.1224		WBGene00003687	nhr-97	-0.401854	6.33771	-6.91648	4.20696e-06	3.31089e-05	3.59053
	WBGene00020390	T10B5.4	1.03895	2.15303	5.79208	3.16631e-05	0.000188304	2.37327		WBGene00006513	rimb-1	-0.401896	3.48464	-2.61286	0.0199435	0.0459563	-4.38451
	WBGene00017854	F27C1.4	1.03451	-0.00282877	3.62424	0.00239663	0.00769488	-1.53947		WBGene00007103	crm-1	-0.402129	4.16681	-4.48011	0.000411431	0.00172735	-0.687951
	WBGene00017807	F26A1.9	1.03415	0.201789	3.08858	0.00728521	0.0198498	-2.57876		WBGene00016335	gba-1	-0.402285	4.47346	-4.02652	0.00104128	0.0037723	-1.698
	WBGene00020999	W03F9.1	1.03231	7.30628	19.0405	3.85298e-12	6.02615e-10	18.0502		WBGene00016620	dhhc-9	-0.402689	2.59827	-3.15846	0.00630505	0.0175697	-3.08569
	WBGene00005271	srh-48	1.02658	-0.0242988	2.83722	0.0122115	0.0305725	-3.06199		WBGene00016325	C32E8.9	-0.40288	4.228	-5.0213	0.000139333	0.000679537	0.355096
	WBGene00011248	R11D1.10	1.02656	4.66047	14.3988	2.3145e-10	1.06272e-08	14.0476		WBGene00017487	F15E6.6	-0.403667	4.73824	-5.03671	0.000135167	0.000662779	0.285597
	WBGene00008425	D2045.8	1.02617	2.68186	6.36446	1.10896e-05	7.58004e-05	3.34765		WBGene00017759	sucl-2	-0.403731	7.27364	-9.79689	5.03882e-08	7.95397e-07	8.14273
	WBGene00020534	fbxc-49	1.02613	-0.281137	3.71975	0.00196533	0.00649316	-1.31751		WBGene00008089	C44C10.9	-0.403748	4.73099	-4.75196	0.000237892	0.00107394	-0.26371
	WBGene00044631	bus-18	1.02573	-0.754734	3.82782	0.00157058	0.00535067	-1.0223		WBGene00003580	ndx-3	-0.404716	3.79925	-3.93481	0.00125848	0.00443516	-1.75495
	WBGene00014884	Y39E4B.14	1.01502	0.455683	4.5946	0.000326366	0.00141159	0.311132		WBGene00003956	pcp-1	-0.405115	6.97579	-4.99706	0.000185631	0.000867703	-0.334926
	WBGene00044488	Y54G2A.45	1.01464	4.02782	8.08683	6.16723e-07	6.43046e-06	6.03203		WBGene00001955	hlh-11	-0.405549	5.75206	-4.84399	0.000207711	0.000956133	-0.361397
	WBGene00007765	C27B7.9	1.01301	3.16311	8.19316	5.22533e-07	5.56782e-06	6.31916		WBGene00000109	alh-3	-0.405738	6.55479	-7.8616	8.80189e-07	8.72304e-06	5.18179
	WBGene00011097	nhr-206	1.013	-0.0470292	4.36596	0.00051893	0.00210089	-0.0312779		WBGene00001945	his-71	-0.405751	4.22175	-5.14985	0.000108259	0.000548018	0.643698
	WBGene00015660	catp-3	1.01093	6.63752	6.31016	0.000103178	0.000524444	0.664646		WBGene00015981	elt-7	-0.405974	1.9235	-2.66228	0.0174221	0.0410142	-3.84606
	WBGene00013055	Y50E8A.12	1.01084	1.39246	4.72275	0.000252222	0.00112783	0.436768		WBGene00020490	tmc-1	-0.406016	2.65772	-3.15864	0.00630277	0.0175669	-3.05122
	WBGene00011300	R107.5	1.00978	6.81045	17.1419	1.82062e-11	1.6339e-09	16.4495		WBGene00013587	Y80D3A.9	-0.40639	3.57351	-4.19343	0.000738566	0.00282215	-1.16341
	WBGene00022229	Y73B6A.2	1.00938	0.0931564	3.5728	0.00266712	0.00843988	-1.63526		WBGene00010524	K03B8.6	-0.406783	3.81702	-4.7497	0.000238969	0.00107706	-0.0766887
	WBGene00004858	sma-4	1.00821	4.4824	12.4949	1.75602e-09	5.18311e-08	11.9843		WBGene00018701	pccb-1	-0.406855	7.48494	-7.28737	2.24516e-06	1.90579e-05	4.17038
	WBGene00000075	adm-4	1.00782	4.43669	15.4463	8.36337e-11	4.86326e-09	15.0932		WBGene00002272	lec-9	-0.407291	6.78125	-6.43928	9.70056e-06	6.7276e-05	2.67018
	WBGene00021097	cdc-37	1.00635	7.08309	17.1654	1.78417e-11	1.63335e-09	16.4611		WBGene00013326	anoh-2	-0.407452	2.1722	-2.8475	0.0119577	0.0300423	-3.57115
	WBGene00002057	ifd-1	1.00555	4.84961	8.81661	3.7775e-07	4.23049e-06	6.44481		WBGene00017681	slc-17.5	-0.407585	3.25174	-3.44342	0.00349028	0.0106081	-2.62318
	WBGene00043097	C02D5.4	1.00348	5.76744	10.0601	1.06839e-07	1.46993e-06	7.65464		WBGene00001650	gon-1	-0.40785	5.92789	-5.78305	3.22029e-05	0.00019118	1.5312
	WBGene00022736	ZK418.7	1.0031	1.96748	5.12713	0.000113178	0.000569323	1.15613		WBGene00007185	nlp-36	-0.408058	5.71614	-5.17227	0.000103618	0.000526288	0.333858
	WBGene00008880	F16B12.4	1.00248	2.88972	5.82866	2.95698e-05	0.000177171	2.30109		WBGene00006369	sym-4	-0.4082	5.62561	-5.01872	0.000140043	0.000682021	0.0521665
	WBGene00007689	C18E9.9	1.0006	4.81805	5.42518	0.000210876	0.000968078	0.14615		WBGene00001520	gas-1	-0.408525	7.04661	-7.11316	3.00846e-06	2.47199e-05	3.87213
	WBGene00019183	npr-30	0.999634	0.448715	4.04993	0.000992201	0.00362557	-0.877709		WBGene00045063	Y37A1A.4	-0.408611	3.84353	-4.63854	0.00029871	0.00130946	-0.287631
	WBGene00017471	F14H12.3	0.998704	1.66725	4.39662	0.000487512	0.00199626	-0.226549		WBGene00019153	H04M03.3	-0.409023	3.62526	-4.35009	0.000536006	0.00215655	-0.883954
	WBGene00006932	vps-34	0.995765	6.26578	21.0375	8.7167e-13	2.52358e-10	19.6232		WBGene00016210	C29F5.1	-0.409285	5.66761	-6.84209	4.78229e-06	3.67599e-05	3.53126
	WBGene00007772	egrh-1	0.995428	4.23514	10.6764	1.56956e-08	3.10874e-07	9.77173		WBGene00016030	C24A1.3	-0.409667	3.70208	-3.4592	0.00337762	0.0103164	-2.71911
	WBGene00017785	F25E5.4	0.994623	2.42195	7.20418	2.58059e-06	2.16353e-05	4.82006		WBGene00003697	nhr-107	-0.409919	1.86947	-2.58917	0.0201847	0.0464079	-3.93442
	WBGene00010175	F56H11.2	0.994587	1.30777	4.34421	0.000542471	0.00217847	-0.304376		WBGene00004145	pqn-62	-0.410141	3.64546	-4.41679	0.000467903	0.00192524	-0.723349
	WBGene00022951	C30E1.9	0.993975	7.18592	5.92499	0.000189285	0.000882823	0.012008		WBGene00019612	gpcp-1	-0.410173	3.74022	-4.16691	0.000779893	0.00295599	-1.24272
	WBGene00011178	R09E10.9	0.993321	0.230048	3.57095	0.00267737	0.00846641	-1.68261		WBGene00015756	C14C6.2	-0.410487	2.89166	-3.17367	0.0061096	0.017088	-3.12141
	WBGene00001817	haf-7	0.991302	4.35766	8.71906	2.34915e-07	2.8287e-06	6.98401		WBGene00004774	sem-5	-0.410494	5.06605	-7.66227	1.21236e-06	1.12836e-05	5.06125
	WBGene00021309	Y32G9B.1	0.990424	0.417497	3.0662	0.0076296	0.0206394	-2.65739		WBGene00020131	gcy-28	-0.410598	7.4932	-7.29049	2.23347e-06	1.89706e-05	4.17623
	WBGene00011303	R166.3	0.988001	3.88145	9.23854	1.10086e-07	1.50245e-06	7.81237		WBGene00004921	snt-1	-0.410682	3.00765	-2.83064	0.0123768	0.0308559	-3.79571
	WBGene00017513	F16F9.1	0.983451	1.778	5.23433	9.18149e-05	0.000474487	1.33052		WBGene00015547	ain-1	-0.410961	6.08306	-7.44657	1.72434e-06	1.51767e-05	4.53845
	WBGene00004013	pha-4	0.983148	2.53042	6.36173	1.1144e-05	7.60846e-05	3.38145		WBGene00006588	tnt-3	-0.411885	6.88543	-4.41536	0.000702093	0.00270175	-1.63506
	WBGene00010736	istr-1	0.982765	7.03745	20.7068	1.10454e-12	2.74098e-10	19.3463		WBGene00020160	igcm-3	-0.412024	4.09662	-4.94894	0.000160736	0.000766339	0.27608
	WBGene00017733	ubxn-1	0.981744	6.43858	18.1606	7.76773e-12	9.60869e-10	17.3518		WBGene00006468	rhgf-1	-0.412072	3.47673	-4.25899	0.000645698	0.00251244	-0.992888
	WBGene00007652	C17G1.5	0.980532	2.73703	8.43983	3.57658e-07	4.03872e-06	6.80248		WBGene00008443	pde-3	-0.41212	3.1547	-3.42496	0.00362678	0.0109763	-2.65756
	WBGene00018351	F42G2.2	0.979749	3.47281	5.16115	0.000179783	0.000844426	0.4426		WBGene00001396	fat-4	-0.412189	7.94924	-6.99986	3.64715e-06	2.92094e-05	3.66922
	WBGene00014678	C15H7.2	0.978504	0.369854	4.19225	0.000740357	0.0028274	-0.470024		WBGene00012202	W02B12.4	-0.412199	2.84637	-3.06401	0.00766429	0.0207085	-3.3047
	WBGene00020710	T23B3.2	0.97673	4.11399	7.83765	1.10363e-06	1.04503e-05	5.40642		WBGene00015293	C01C4.3	-0.412347	2.86633	-3.64668	0.00228748	0.00739327	-2.11499
	WBGene00021516	Y41D4B.14	0.975005	-0.115462	3.71969	0.00196556	0.00649316	-1.33407		WBGene00008228	C50B8.6	-0.412633	2.90864	-2.94937	0.00970489	0.0252253	-3.51726
	WBGene00016340	gba-2	0.973049	0.376273	2.9993	0.00875779	0.0231663	-2.8368		WBGene00001622	glt-4	-0.413048	3.51396	-4.4526	0.000435058	0.00180703	-0.605162
	WBGene00015569	C07D10.5	0.971862	2.62101	9.20179	1.16034e-07	1.57259e-06	7.90608		WBGene00009812	suca-1	-0.413789	7.1282	-4.95852	0.000217738	0.000996893	-0.48747
	WBGene00007887	gadr-2	0.970215	0.417756	4.23933	0.000672225	0.00260301	-0.414321		WBGene00017077	D2096.10	-0.413851	1.97493	-2.7493	0.0146068	0.0354475	-3.70051
	WBGene00016520	C39B5.2	0.970185	1.45182	5.20604	9.70127e-05	0.000496799	1.33875		WBGene00003107	mab-10	-0.414714	3.80367	-4.13462	0.00083341	0.00312402	-1.34207
	WBGene00001489	frm-2	0.968867	4.7639	7.97237	1.17981e-06	1.10259e-05	5.3126		WBGene00008171	C48B4.8	-0.415793	3.38487	-3.9516	0.00121555	0.00429945	-1.63622
	WBGene00000985	dhs-22	0.967872	6.95849	16.0377	4.83446e-11	3.1552e-09	15.4288		WBGene00017900	F28E10.1	-0.415825	3.10527	-3.3362	0.00436133	0.0128382	-2.81874
	WBGene00017651	F21A9.2	0.967108	1.6619	5.58695	4.66166e-05	0.000262438	2.07429		WBGene00011462	vap-2	-0.415833	5.07048	-4.49415	0.000399882	0.00168667	-0.862932
	WBGene00017735	did-2	0.966248	6.24374	10.7235	4.80171e-08	7.66864e-07	8.41002		WBGene00006843	unc-119	-0.415928	2.53529	-3.17442	0.00610017	0.0170722	-3.03644
	WBGene00016247	C30B5.6	0.960878	0.420524	2.93408	0.0100145	0.0259259	-2.88799		WBGene00003056	lon-2	-0.416524	3.74899	-4.07023	0.00095154	0.00349841	-1.45514
	WBGene00011590	bus-19	0.960107	2.01071	3.99051	0.00115717	0.00412426	-1.14328		WBGene00008582	F08G5.3	-0.416547	2.37728	-2.76641	0.0141076	0.0343895	-3.7651
	WBGene00010275	acc-1	0.958157	-0.286613	3.00092	0.00872866	0.0231023	-2.74173		WBGene00002189	kin-1	-0.416642	6.41102	-5.41768	6.84206e-05	0.000367403	0.698278
	WBGene00020342	fbxa-201	0.956472	0.146393	3.73636	0.00189871	0.00630756	-1.31407		WBGene00015181	B0416.5	-0.416676	6.6521	-7.99893	7.08035e-07	7.18436e-06	5.40051
	WBGene00006781	unc-45	0.95376	6.76047	20.9614	9.2017e-13	2.55526e-10	19.5403		WBGene00014643	B0391.8	-0.416925	1.63244	-2.97409	0.00922413	0.0241975	-3.18998
	WBGene00017583	F19B10.1	0.951294	2.3301	7.6085	1.32289e-06	1.21708e-05	5.49857		WBGene00002234	kqt-2	-0.417106	3.49439	-4.26521	0.000637522	0.00248617	-0.975514
	WBGene00004506	rpt-6	0.95106	7.87441	19.6019	2.50163e-12	4.72773e-10	18.4973		WBGene00016208	C29E4.11	-0.41774	1.92529	-2.95988	0.00949754	0.0247953	-3.28453
	WBGene00006412	nlg-1	0.949894	3.15945	7.96026	7.52606e-07	7.59696e-06	5.96511		WBGene00001708	grk-1	-0.418081	4.55996	-5.7978	3.13256e-05	0.000186379	1.82068
	WBGene00016961	vps-32.1	0.948857	7.27708	18.8349	4.52674e-12	6.76872e-10	17.8851		WBGene00008924	F17E5.2	-0.418486	3.60162	-5.0033	0.000144365	0.000700311	0.47963
	WBGene00015355	C02F12.5	0.948273	2.60105	6.08967	1.82487e-05	0.00011625	2.89597		WBGene00011498	T05G5.1	-0.418999	4.13592	-4.82137	0.000207093	0.00095458	-0.0207473
	WBGene00011517	cgt-1	0.947355	0.779956	4.02185	0.00105135	0.00380574	-0.818563		WBGene00015148	hpo-28	-0.419011	2.49218	-3.29862	0.00471529	0.013736	-2.74199
	WBGene00001633	gly-8	0.947242	5.71195	9.30796	3.2942e-07	3.76357e-06	6.48939		WBGene00022745	ZK470.2	-0.419107	5.99335	-4.84567	0.000234074	0.00105956	-0.489825
	WBGene00014254	cyp-13A10	0.946748	0.509947	4.29921	0.000594689	0.00235299	-0.28136		WBGene00001241	elo-3	-0.420156	6.83382	-7.69568	1.14862e-06	1.07929e-05	4.8866
	WBGene00013654	Y105C5B.15	0.944618	6.08564	7.3796	1.39984e-05	9.30568e-05	2.68733		WBGene00013633	Y105C5A.8	-0.420925	4.33164	-4.47614	0.000414751	0.00173861	-0.772482
	WBGene00020360	math-41	0.944027	3.03643	6.80858	5.06785e-06	3.86537e-05	3.9912		WBGene00006640	tsp-14	-0.421032	3.61393	-4.16075	0.000789834	0.00299081	-1.20145
	WBGene00012005	2019-06-01	0.942282	4.39024	10.9091	1.16725e-08	2.44351e-07	10.0568		WBGene00006634	tsp-8	-0.4211	3.7451	-4.54688	0.000359388	0.00153683	-0.495394
	WBGene00008255	C51E3.10	0.94138	2.6785	4.46432	0.000509988	0.00207059	-0.478215		WBGene00007801	trpa-1	-0.422037	2.98552	-3.50964	0.00304136	0.00943112	-2.43584
	WBGene00010657	K08D8.3	0.94126	5.47803	12.149	2.60852e-09	7.21425e-08	11.4137		WBGene00011232	pck-2	-0.422142	10.1233	-6.18989	1.51988e-05	9.96674e-05	2.23885
	WBGene00001127	dyf-11	0.935002	-0.0901061	2.76328	0.0141975	0.0345963	-3.19387		WBGene00000232	avr-14	-0.422213	2.37322	-3.40968	0.00374385	0.011268	-2.48876
	WBGene00021237	crtc-1	0.934606	4.32063	7.37603	2.4923e-06	2.09467e-05	4.57397		WBGene00015138	B0310.2	-0.423426	1.90165	-2.69274	0.0163818	0.0389513	-3.79365
	WBGene00001608	R07B1.8	0.934267	0.866057	3.29512	0.00474964	0.0138154	-2.33088		WBGene00019403	K05B2.2	-0.423718	2.70995	-3.6277	0.00237947	0.00765064	-2.13442
	WBGene00009137	bath-39	0.934152	1.99505	5.4646	5.887e-05	0.000321318	1.76593		WBGene00000140	anc-1	-0.424956	6.39385	-2.8894	0.0160608	0.0383066	-4.66714
	WBGene00000858	cwn-2	0.933828	2.03219	4.01653	0.00109717	0.00394432	-1.11829		WBGene00001453	flp-10	-0.425185	3.74155	-4.72698	0.000250097	0.00112017	-0.0939693
	WBGene00017536	F17A9.4	0.931496	5.98368	12.6003	1.5592e-09	4.74633e-08	11.8746		WBGene00010386	H12D21.10	-0.425324	2.34523	-2.79639	0.0132724	0.0326755	-3.71989
	WBGene00045508	D1081.10	0.931396	0.606552	4.77911	0.00022532	0.00102539	0.656098		WBGene00019407	lect-2	-0.425537	2.99097	-2.57552	0.0208241	0.0476303	-4.29121
	WBGene00010293	fbxa-108	0.93112	3.33463	7.91479	8.08803e-07	8.11242e-06	5.85213		WBGene00015359	C02G6.1	-0.42603	2.39259	-2.9646	0.00940582	0.0245747	-3.41272
	WBGene00012162	sek-6	0.929122	1.70874	3.06828	0.00866014	0.0229513	-3.02991		WBGene00020453	fbxa-55	-0.42614	2.56191	-2.57533	0.0207529	0.047504	-4.19591
	WBGene00044210	Y51A2D.21	0.927982	2.27036	6.79848	5.15734e-06	3.92044e-05	4.18693		WBGene00010749	K10D11.5	-0.426574	4.04553	-4.01424	0.001068	0.00385471	-1.60694
	WBGene00044743	crb-3	0.927963	2.55362	7.48228	1.62599e-06	1.44512e-05	5.30594		WBGene00001709	grk-2	-0.426789	2.9161	-3.92605	0.0012815	0.00450578	-1.56439
	WBGene00001768	gst-20	0.927028	3.3809	4.91782	0.000299157	0.00131015	-0.0958525		WBGene00045405	D1086.18	-0.427308	1.46572	-2.56782	0.0210678	0.0480666	-3.973
	WBGene00017803	F26A1.4	0.926974	0.991909	4.79221	0.000219499	0.00100394	0.634859		WBGene00000768	cor-1	-0.42763	4.49749	-4.70393	0.000261924	0.00116623	-0.362666
	WBGene00020338	T08A9.6	0.926707	1.73754	5.38604	6.84562e-05	0.000367449	1.60939		WBGene00020214	attf-5	-0.427831	3.45226	-3.18361	0.0059851	0.0167951	-3.22962
	WBGene00015048	faah-2	0.923874	5.55226	10.8465	1.26345e-08	2.60876e-07	9.7837		WBGene00001078	dpy-19	-0.427905	2.02878	-2.67631	0.0169353	0.0400694	-3.88888
	WBGene00013027	Y49A3A.4	0.922612	0.154453	2.61326	0.019231	0.0445559	-3.48424		WBGene00019097	F59B1.2	-0.42798	6.19611	-6.06415	1.91227e-05	0.000120739	2.02178
	WBGene00007324	C05B5.8	0.920074	2.36776	4.76647	0.000235734	0.00106566	0.27906		WBGene00021320	Y34B4A.4	-0.428381	3.42436	-3.91693	0.0013059	0.0045715	-1.66923
	WBGene00012144	T28H10.3	0.91952	5.62077	6.49615	3.55733e-05	0.0002078	1.81501		WBGene00016995	acly-1	-0.42889	7.57163	-7.50775	1.55943e-06	1.39142e-05	4.55184
	WBGene00000543	clp-2	0.919497	5.90639	15.7767	6.14345e-11	3.83459e-09	15.2423		WBGene00020516	T15B7.1	-0.4289	7.07496	-6.14421	1.65172e-05	0.000107177	2.10152
	WBGene00044270	F35E2.10	0.91944	1.91809	5.28374	8.34158e-05	0.000437676	1.40164		WBGene00007122	B0250.5	-0.429687	6.70877	-5.27103	0.000111569	0.000562686	0.200334
	WBGene00011831	T19B10.2	0.919071	4.99477	3.37841	0.00804378	0.0215679	-3.56723		WBGene00003149	mbk-1	-0.429866	4.39472	-4.01846	0.00105875	0.00383039	-1.74187
	WBGene00014454	MTCE.7	0.9187	4.31313	5.64893	8.97039e-05	0.000464991	1.01204		WBGene00019282	mps-2	-0.429889	2.45706	-2.71157	0.0157688	0.0377491	-3.92014
	WBGene00020947	W02F12.2	0.917328	2.32303	4.18771	0.000852961	0.00318765	-0.952861		WBGene00018217	F40A3.2	-0.4299	4.71242	-5.58474	4.68124e-05	0.000263105	1.3586
	WBGene00021334	vps-4	0.916037	6.73518	17.8771	9.80192e-12	1.067e-09	17.0943		WBGene00018281	tbc-18	-0.430004	1.89221	-3.02764	0.0082613	0.0220631	-3.11974
	WBGene00017841	F26G1.5	0.91571	3.36322	2.71502	0.0220977	0.0499724	-4.22154		WBGene00021420	trap-3	-0.430158	7.57453	-7.08038	3.1802e-06	2.59275e-05	3.80802
	WBGene00018981	F56F4.4	0.915275	-0.208161	3.20435	0.00573342	0.0162024	-2.32619		WBGene00021647	Y47G6A.22	-0.430178	5.47454	-6.12975	1.69589e-05	0.00010952	2.25005
	WBGene00004466	rpn-10	0.913937	7.57539	22.0176	4.40821e-13	1.53801e-10	20.2885		WBGene00020509	hex-1	-0.430358	5.30102	-7.18141	2.68125e-06	2.23552e-05	4.18724
	WBGene00012785	Y43C5B.2	0.913643	1.48636	4.14315	0.00081892	0.00307819	-0.792141		WBGene00010065	F54F7.3	-0.431116	5.99077	-7.3311	2.08745e-06	1.78529e-05	4.36704
	WBGene00015857	C16D9.1	0.912827	2.50051	4.60923	0.000333723	0.00143929	-0.0644728		WBGene00006745	unc-5	-0.431157	3.47834	-4.62173	0.000308994	0.00134458	-0.230595
	WBGene00011888	cutl-15	0.911108	2.16827	3.74829	0.00199301	0.00657402	-1.70014		WBGene00008690	F11C1.1	-0.431218	2.09943	-3.17208	0.00612982	0.017134	-2.91878
	WBGene00017163	dnpp-1	0.909575	7.96509	19.2073	3.38479e-12	5.54902e-10	18.1836		WBGene00000110	alh-4	-0.431968	7.5936	-8.08145	6.21944e-07	6.47497e-06	5.5113
	WBGene00019554	K09C4.10	0.907586	4.33665	9.80024	5.0158e-08	7.92683e-07	8.5346		WBGene00010630	ttll-15	-0.432119	3.3962	-4.07702	0.000938317	0.00345259	-1.32562
	WBGene00018145	F37C4.5	0.906274	8.11202	13.6837	4.81582e-10	1.87762e-08	13.019		WBGene00014091	ZK822.4	-0.432276	4.92936	-3.62526	0.00275791	0.00867271	-2.72751
	WBGene00009518	clec-166	0.905729	2.5611	5.63117	4.28671e-05	0.000244567	1.88557		WBGene00019074	cpd-1	-0.432516	4.77254	-5.29481	8.16467e-05	0.000429442	0.790031
	WBGene00012758	Y41C4A.12	0.902676	2.48798	6.22125	1.43578e-05	9.50483e-05	3.0902		WBGene00004894	sms-3	-0.432623	3.07922	-4.05016	0.000991736	0.00362557	-1.336
	WBGene00019014	F57C12.2	0.901767	1.20006	3.99743	0.00110571	0.00396935	-1.00714		WBGene00020842	nmrk-1	-0.432793	4.64051	-5.18161	0.000101746	0.000517944	0.579046
	WBGene00012449	nhr-231	0.900718	-0.0302785	3.1902	0.00590404	0.016619	-2.35772		WBGene00007405	C07A9.9	-0.433197	3.22598	-3.81945	0.00159807	0.00542589	-1.84544
	WBGene00016455	C35E7.3	0.899981	-0.108734	3.5529	0.00277975	0.00872929	-1.68206		WBGene00016896	nep-4	-0.433391	3.3167	-3.1957	0.00583718	0.0164649	-3.14064
	WBGene00021058	vps-18	0.898295	5.9957	15.3276	9.35617e-11	5.32675e-09	14.8002		WBGene00006765	unc-29	-0.433617	1.79445	-3.13214	0.00665785	0.0183499	-2.91307
	WBGene00015211	B0496.2	0.897423	-0.252463	2.95492	0.00959488	0.0250158	-2.7994		WBGene00012352	dkf-1	-0.434566	3.00007	-4.06538	0.000961106	0.00352641	-1.31351
	WBGene00004218	ptr-3	0.89682	2.07734	4.91283	0.000172657	0.000814894	0.737557		WBGene00006803	unc-70	-0.435563	8.14228	-6.53016	8.25373e-06	5.88619e-05	2.82162
	WBGene00044490	pudl-2	0.895844	-0.0685444	3.15508	0.00634934	0.0176678	-2.54566		WBGene00001995	hpl-1	-0.435989	1.59665	-2.61963	0.0189859	0.0440856	-3.88462
	WBGene00013359	Y60A3A.8	0.894943	4.03474	10.3364	2.44175e-08	4.4182e-07	9.33017		WBGene00006999	zyx-1	-0.436099	7.72965	-5.6232	5.5319e-05	0.000304747	0.894005
	WBGene00045108	H01G02.4	0.892829	-0.266249	3.63203	0.00235815	0.00758747	-1.49173		WBGene00004194	prx-5	-0.436315	3.95977	-4.11184	0.000873405	0.00325333	-1.41216
	WBGene00018005	nlp-62	0.890733	-0.208221	2.67406	0.0170125	0.0401966	-3.28553		WBGene00017301	hach-1	-0.436851	8.74809	-5.77899	3.63091e-05	0.000211046	1.32356
	WBGene00015559	npr-17	0.890491	0.445617	4.12599	0.00084833	0.00317296	-0.618084		WBGene00045507	F10A3.17	-0.437062	4.74991	-4.20904	0.000715291	0.00274555	-1.35955
	WBGene00017786	F25E5.5	0.889382	3.65706	7.95218	7.62278e-07	7.68889e-06	5.87309		WBGene00013740	hut-1	-0.437618	5.24233	-7.3939	1.88099e-06	1.63544e-05	4.56777
	WBGene00001612	glr-1	0.888913	-0.110768	2.89921	0.010757	0.0275123	-2.97524		WBGene00012781	nspd-7	-0.43799	5.47132	-4.24081	0.000878052	0.00326617	-1.72945
	WBGene00008265	kcnl-4	0.887722	0.769468	4.00722	0.0010836	0.00390294	-0.95375		WBGene00022270	Y73E7A.3	-0.438437	3.13383	-4.71137	0.000258046	0.00115047	-0.0337386
	WBGene00008199	C49C3.9	0.886884	5.07277	7.26184	4.18754e-06	3.29935e-05	3.98644		WBGene00012545	Y37D8A.3	-0.439075	4.37057	-5.48055	5.70994e-05	0.000313161	1.25091
	WBGene00003868	ooc-3	0.884603	6.15947	14.4297	2.24405e-10	1.04273e-08	13.8559		WBGene00009558	F39B2.8	-0.439098	2.29444	-3.39827	0.00383366	0.0114976	-2.49649
	WBGene00015991	C18H2.4	0.883643	1.85151	5.24116	9.06045e-05	0.000468944	1.33887		WBGene00008333	C55A6.4	-0.440033	3.36358	-4.6061	0.000318884	0.00138187	-0.294413
	WBGene00008422	D2045.2	0.883591	7.86097	17.1291	1.84068e-11	1.6339e-09	16.4247		WBGene00011736	T12D8.9	-0.440296	6.87898	-4.55041	0.000587786	0.00233178	-1.43362
	WBGene00044070	set-18	0.883482	4.35923	10.2281	2.81755e-08	4.94051e-07	9.12446		WBGene00001202	egl-36	-0.441558	1.97295	-2.96711	0.00935737	0.0244763	-3.26544
	WBGene00021020	W04B5.3	0.88193	5.90523	13.2135	7.93874e-10	2.77932e-08	12.5945		WBGene00009917	glb-18	-0.441927	1.97961	-3.03814	0.00808434	0.0216585	-3.13689
	WBGene00004744	scp-1	0.880643	6.2379	9.01782	5.54022e-07	5.84839e-06	5.90625		WBGene00018757	tag-304	-0.442423	3.87875	-4.74466	0.000241392	0.00108726	-0.0963977
	WBGene00004503	rpt-3	0.879842	8.28379	20.7042	1.10658e-12	2.74098e-10	19.3446		WBGene00010356	famk-1	-0.442978	4.96032	-5.59668	4.57634e-05	0.000258661	1.34825
	WBGene00010028	F54B11.5	0.87952	3.36725	8.49401	3.29404e-07	3.76357e-06	6.7865		WBGene00001986	hot-1	-0.443087	2.03187	-3.03176	0.00819134	0.0218891	-3.16394
	WBGene00016316	C32D5.8	0.87838	6.22939	4.66279	0.00105492	0.00381764	-1.71042		WBGene00008353	D1025.1	-0.443322	2.45758	-3.34035	0.00432386	0.0127458	-2.66258
	WBGene00011014	hpo-30	0.878269	-0.116142	2.72568	0.0153243	0.0368823	-3.23847		WBGene00006913	vha-4	-0.444167	7.51055	-9.52132	7.37957e-08	1.08501e-06	7.74215
	WBGene00016704	hosl-1	0.877924	4.39899	12.1069	2.73903e-09	7.54453e-08	11.5202		WBGene00017926	cox-6C	-0.444225	6.80767	-5.72996	4.3852e-05	0.000249767	1.14143
	WBGene00002274	lec-11	0.876594	4.6713	3.4441	0.00676994	0.0186136	-3.34232		WBGene00010130	vha-14	-0.444759	7.89508	-9.80866	4.95826e-08	7.85414e-07	8.1621
	WBGene00022497	Y119D3B.21	0.876403	7.92465	5.94792	0.000151131	0.000728199	0.199956		WBGene00009493	hrg-4	-0.446364	2.01949	-2.81732	0.0127177	0.0315324	-3.63114
	WBGene00017708	F22E5.9	0.874333	3.91398	9.44283	8.23883e-08	1.18882e-06	8.1		WBGene00020625	mrrf-1	-0.447683	3.37047	-4.06531	0.00096123	0.00352641	-1.38173
	WBGene00002989	lim-7	0.873601	3.36727	9.12444	1.29688e-07	1.71659e-06	7.72906		WBGene00011849	T19H5.4	-0.447848	5.03503	-5.25218	8.86845e-05	0.000460408	0.634591
	WBGene00009165	gpx-1	0.871867	4.66811	8.78419	2.13258e-07	2.61895e-06	6.97182		WBGene00010272	amph-1	-0.448111	5.42635	-7.68972	1.15972e-06	1.08752e-05	5.06341
	WBGene00003710	nhr-120	0.871783	2.58389	5.74541	3.45585e-05	0.000202601	2.17731		WBGene00015220	B0507.3	-0.448118	2.87202	-3.83102	0.00156019	0.0053227	-1.73733
	WBGene00000915	hsp-90	0.871635	12.1912	16.8117	2.42331e-11	2.02422e-09	16.2331		WBGene00017775	F25B5.3	-0.448249	7.58918	-8.29208	4.48436e-07	4.87369e-06	5.8536
	WBGene00007010	alx-1	0.870228	7.21003	17.9323	9.3657e-12	1.04292e-09	17.1288		WBGene00018367	F42H10.3	-0.448328	3.96506	-4.57123	0.000342129	0.00147182	-0.461241
	WBGene00284852	M04F3.7	0.87021	0.385236	3.53559	0.00288165	0.00900359	-1.79036		WBGene00006826	unc-97	-0.448732	5.78973	-7.77766	1.00662e-06	9.70768e-06	5.13604
	WBGene00019593	K09F6.10	0.868694	3.12193	5.12928	0.000140128	0.000682189	0.654883		WBGene00017310	F09G2.1	-0.448936	4.32775	-4.88334	0.000183065	0.000857179	0.0754823
	WBGene00013039	scav-3	0.868295	6.39726	15.039	1.23327e-10	6.38065e-09	14.4813		WBGene00011337	T01G1.2	-0.448941	2.13899	-2.90456	0.0106396	0.0272643	-3.44409
	WBGene00044756	F58F12.4	0.867767	1.79232	5.23148	9.23266e-05	0.000476228	1.33663		WBGene00011773	ttr-53	-0.449557	5.26091	-5.99149	2.18576e-05	0.000135806	2.04306
	WBGene00015229	fbxa-125	0.866011	1.12224	3.90781	0.00133079	0.00465023	-1.17694		WBGene00017576	cdh-8	-0.449812	1.93458	-3.22882	0.0054499	0.015514	-2.74997
	WBGene00017905	F28F5.6	0.865751	2.24657	5.09633	0.00012022	0.000599427	0.971949		WBGene00022129	lron-11	-0.451088	2.62814	-3.30116	0.00469049	0.0136755	-2.77946
	WBGene00219570	linc-82	0.86274	1.42149	5.09442	0.000120674	0.000601027	1.11762		WBGene00021645	Y47G6A.19	-0.451816	5.96487	-6.45333	9.46063e-06	6.59144e-05	2.78775
	WBGene00008572	F08B12.4	0.862253	6.24612	5.04064	0.000564168	0.00225187	-1.08946		WBGene00014095	gdh-1	-0.452693	10.4758	-6.56983	7.6946e-06	5.53394e-05	2.95885
	WBGene00003948	pbs-2	0.860563	7.66067	17.1843	1.7555e-11	1.62497e-09	16.4725		WBGene00050913	T12B5.14	-0.452756	2.68597	-2.82266	0.01258	0.0312937	-3.76109
	WBGene00016920	C54E4.5	0.859	3.97283	8.75731	2.2193e-07	2.69942e-06	7.06357		WBGene00018717	F52H2.5	-0.453139	2.40448	-3.17712	0.00606614	0.0169805	-2.97669
	WBGene00004460	rpn-3	0.857365	8.84527	20.8392	1.00419e-12	2.67923e-10	19.4527		WBGene00006777	unc-41	-0.453245	2.70139	-3.12847	0.00670861	0.0184711	-3.1307
	WBGene00015176	vps-51	0.857328	6.49419	15.5422	7.64197e-11	4.60107e-09	14.97		WBGene00011587	anp-1	-0.453334	6.76637	-5.25567	0.000128175	0.000634901	0.0920055
	WBGene00009393	clec-62	0.857326	5.07641	6.942	9.10198e-06	6.3742e-05	3.17171		WBGene00015087	B0252.1	-0.453742	2.38426	-3.59766	0.0025328	0.0080901	-2.11671
	WBGene00008375	D1054.8	0.856499	5.37832	8.6328	4.92239e-07	5.27809e-06	6.04249		WBGene00006367	sym-2	-0.454224	2.87164	-3.89335	0.00137122	0.00477192	-1.62484
	WBGene00003258	cogc-1	0.855315	6.14421	15.04	1.2321e-10	6.38065e-09	14.4973		WBGene00000776	cpl-1	-0.454403	9.93142	-6.47084	9.17027e-06	6.41872e-05	2.7626
	WBGene00003978	pes-4	0.854868	4.57841	13.2574	7.57188e-10	2.66919e-08	12.8003		WBGene00000789	cpz-2	-0.454559	6.55775	-5.43997	8.08716e-05	0.000425733	0.561827
	WBGene00016617	C43H6.4	0.853391	3.1321	6.92124	4.17269e-06	3.28956e-05	4.20112		WBGene00011564	ugt-50	-0.454694	4.42031	-5.71947	3.6286e-05	0.000211046	1.7262
	WBGene00010147	F56D5.2	0.853268	1.14604	4.778	0.000225821	0.00102699	0.567173		WBGene00003762	nlp-24	-0.454716	6.49673	-4.33799	0.000926395	0.00341704	-1.84976
	WBGene00003952	pbs-6	0.852686	8.00742	17.9243	9.42746e-12	1.04292e-09	17.1216		WBGene00013666	Y105E8A.1	-0.455288	2.46283	-2.58726	0.0202623	0.046549	-4.17969
	WBGene00010047	F54D1.6	0.852409	6.047	5.07391	0.000500445	0.00204001	-0.949254		WBGene00004830	slo-1	-0.455461	3.1201	-3.92213	0.00129192	0.00452954	-1.62318
	WBGene00007281	C03E10.3	0.852084	0.201241	3.04852	0.00791315	0.0212585	-2.67967		WBGene00014562	Y17D7B.7	-0.455615	1.76961	-3.01341	0.00850706	0.0226355	-3.13678
	WBGene00014755	F40F12.8	0.850668	1.32929	4.20328	0.000723788	0.00277191	-0.657859		WBGene00012213	W02D9.7	-0.455714	5.80521	-4.80015	0.00030406	0.0013273	-0.718261
	WBGene00007667	fbxa-97	0.850231	0.757561	3.97528	0.00115748	0.00412426	-0.979053		WBGene00014030	glb-1	-0.455927	2.14751	-2.55064	0.0218049	0.0494582	-4.1829
	WBGene00003694	nhr-104	0.849632	3.5029	6.89316	4.37911e-06	3.4225e-05	4.12552		WBGene00022093	Y69A2AR.22	-0.456459	2.60777	-2.71943	0.0155196	0.0372705	-3.91015
	WBGene00019743	nhr-203	0.848784	2.31459	4.40851	0.00047585	0.00195203	-0.420404		WBGene00000178	aqp-10	-0.457536	5.92548	-6.29625	1.25368e-05	8.44498e-05	2.49659
	WBGene00008940	F18H3.4	0.848285	4.02102	11.4189	6.20524e-09	1.46639e-07	10.7624		WBGene00011522	srap-1	-0.457863	5.6049	-2.7782	0.0192801	0.044662	-4.72664
	WBGene00003953	pbs-7	0.846304	8.14024	11.5292	6.77291e-09	1.57806e-07	10.2816		WBGene00000741	col-168	-0.458024	4.2051	-3.43258	0.00383889	0.0115072	-2.90844
	WBGene00005649	srp-8	0.845711	0.539201	3.43973	0.00351717	0.0106731	-1.99883		WBGene00004126	pqn-39	-0.458101	4.40675	-5.81272	3.04637e-05	0.000181887	1.89944
	WBGene00012388	Y6B3B.3	0.845243	-0.198664	3.24515	0.00526846	0.0150985	-2.28289		WBGene00017975	F32B5.1	-0.458451	3.66463	-4.27928	0.00061943	0.00243109	-1.03734
	WBGene00009842	igeg-2	0.844929	0.849852	3.56197	0.00272783	0.00859402	-1.80041		WBGene00007267	C03A3.2	-0.459092	5.45774	-6.18999	1.51962e-05	9.96674e-05	2.38144
	WBGene00010579	K05C4.2	0.844688	6.92364	10.8018	2.39374e-08	4.34289e-07	9.01505		WBGene00013297	Y57G11B.5	-0.459242	7.27013	-5.01208	0.000242538	0.00109062	-0.552223
	WBGene00019768	M04F3.2	0.843305	2.28743	5.38903	6.80629e-05	0.000365771	1.52722		WBGene00003375	mlp-1	-0.459378	6.40853	-6.08753	1.89634e-05	0.000120016	2.01634
	WBGene00004464	rpn-8	0.842922	8.30982	15.3171	9.45061e-11	5.3581e-09	14.7261		WBGene00003597	nhl-1	-0.459532	4.21327	-5.26807	8.5991e-05	0.000449339	0.862303
	WBGene00007894	C33D3.3	0.842662	0.583565	4.08501	0.000922994	0.00340819	-0.694563		WBGene00003621	nhr-22	-0.459637	3.58418	-5.07138	0.000126257	0.000627229	0.634919
	WBGene00235281	Y4C6A.68	0.841936	1.21648	4.069	0.000953944	0.00350535	-0.895647		WBGene00007116	B0198.3	-0.459871	1.99814	-2.9647	0.009404	0.0245747	-3.26646
	WBGene00043948	ZC262.7	0.839533	0.616599	4.39119	0.000492929	0.0020142	-0.126694		WBGene00011571	ttr-46	-0.460276	6.81145	-6.98401	3.74724e-06	2.99054e-05	3.662
	WBGene00019588	K09F6.5	0.838373	0.311412	3.43522	0.00355029	0.0107616	-1.97383		WBGene00011139	R08B4.3	-0.460338	2.25669	-3.44953	0.00344623	0.0104953	-2.39637
	WBGene00003954	pcm-1	0.838215	2.56886	7.24908	2.39346e-06	2.01784e-05	4.84658		WBGene00016749	C48E7.1	-0.460744	6.00783	-8.20949	5.09466e-07	5.44564e-06	5.82679
	WBGene00004727	sax-1	0.836852	4.72188	10.4815	2.01931e-08	3.78989e-07	9.42477		WBGene00044736	gfrp-1	-0.461738	2.20225	-3.12985	0.00668953	0.0184292	-2.99428
	WBGene00011793	T16A9.3	0.83587	2.54385	6.54114	8.0949e-06	5.78505e-05	3.68343		WBGene00000908	daf-12	-0.46181	4.8197	-6.18917	1.52188e-05	9.97506e-05	2.50918
	WBGene00016981	rpn-13	0.834576	7.70202	19.2124	3.37148e-12	5.54902e-10	18.1862		WBGene00018112	F36H9.4	-0.462031	3.24912	-2.71834	0.0164714	0.0391147	-4.13953
	WBGene00016180	C28C12.4	0.833624	1.00929	3.89391	0.00136963	0.00476913	-1.12807		WBGene00009620	fip-5	-0.46268	3.29423	-4.3241	0.000565206	0.00225535	-0.837786
	WBGene00013273	2019-03-05	0.833359	1.85509	5.28072	8.39055e-05	0.000439962	1.36834		WBGene00003561	ncr-1	-0.462924	4.11495	-3.76432	0.00182197	0.0060883	-2.1899
	WBGene00004377	rme-6	0.83199	4.86245	11.1868	8.25026e-09	1.84944e-07	10.3048		WBGene00021779	Y51H7C.1	-0.463532	4.80493	-3.63043	0.00318267	0.00980897	-2.89202
	WBGene00017178	atg-16.1	0.830461	3.62488	8.65633	2.57973e-07	3.05268e-06	6.96664		WBGene00018886	npr-28	-0.463606	2.6318	-3.92589	0.00128191	0.00450606	-1.4768
	WBGene00020580	T19D12.5	0.830295	2.96883	7.25519	2.36914e-06	1.9998e-05	4.84664		WBGene00006508	tns-1	-0.464004	5.73406	-7.32607	2.10497e-06	1.79689e-05	4.36249
	WBGene00017286	F09E5.8	0.829829	5.39264	12.6888	1.41222e-09	4.37725e-08	12.0529		WBGene00010541	ttr-1	-0.464182	2.28983	-3.41223	0.00372407	0.0112174	-2.47857
	WBGene00007365	C06B3.6	0.829567	4.88954	6.45056	2.0944e-05	0.000130968	2.33192		WBGene00019213	H20E11.1	-0.464318	3.6047	-4.03185	0.0010299	0.00374101	-1.42233
	WBGene00010009	F53H4.4	0.828844	1.14942	3.79218	0.00169103	0.00570399	-1.42203		WBGene00003828	nuc-1	-0.464377	6.02528	-4.41397	0.000770557	0.00292386	-1.64218
	WBGene00004161	pqn-80	0.828184	5.57671	13.9243	3.75009e-10	1.51676e-08	13.4043		WBGene00006919	vha-10	-0.464581	7.97583	-9.0495	1.44539e-07	1.88928e-06	7.04299
	WBGene00009942	F52F12.9	0.827232	0.852048	4.30761	0.000584571	0.00232106	-0.318623		WBGene00164968	K08H2.10	-0.465052	2.04132	-3.71292	0.00199341	0.00657402	-1.82129
	WBGene00007761	rad-26	0.826175	7.0956	12.835	1.20045e-09	3.8616e-08	12.0643		WBGene00021975	Y58A7A.1	-0.465342	3.60117	-2.78791	0.0147867	0.0358266	-4.09114
	WBGene00017462	F14D2.14	0.824734	2.49992	6.58191	7.5324e-06	5.43731e-05	3.69715		WBGene00003736	nhx-9	-0.465528	3.47117	-3.53236	0.00290103	0.00905375	-2.46708
	WBGene00001068	dpy-6	0.81824	3.01815	7.22992	2.4715e-06	2.07847e-05	4.77067		WBGene00013658	Y105C5B.19	-0.46566	2.51055	-3.58417	0.00260479	0.0082773	-2.18609
	WBGene00004462	rpn-6.1	0.818051	7.86035	19.5234	2.65559e-12	4.88306e-10	18.4346		WBGene00017584	F19B10.2	-0.465786	1.42158	-2.85191	0.0118504	0.0298552	-3.44249
	WBGene00017220	F07F6.8	0.817842	5.67554	10.9818	1.06517e-08	2.2583e-07	9.89706		WBGene00008886	F16C3.2	-0.465878	2.41784	-3.2102	0.00566433	0.016035	-2.8795
	WBGene00021959	Y57E12AL.6	0.81734	6.91109	11.6998	4.42281e-09	1.10222e-07	10.7065		WBGene00002977	lev-10	-0.46611	4.1716	-4.96875	0.000154559	0.00074209	0.269004
	WBGene00011981	T24C2.2	0.816465	0.52704	3.91785	0.00130342	0.00456473	-1.13511		WBGene00008246	C50H2.13	-0.466172	1.92799	-2.83043	0.0123821	0.0308578	-3.53741
	WBGene00016273	C30G12.1	0.816465	0.0288022	3.22804	0.00545877	0.015536	-2.35769		WBGene00012478	mxt-1	-0.46618	3.79495	-5.50634	5.43529e-05	0.000300154	1.42388
	WBGene00019893	sgt-1	0.815899	8.18304	17.4915	1.35223e-11	1.34305e-09	16.7495		WBGene00017961	nhr-180	-0.466962	1.16388	-2.66477	0.0173346	0.0408224	-3.6305
	WBGene00016968	epg-5	0.815797	5.34402	5.40949	0.000227197	0.00103118	-0.126591		WBGene00006911	vha-2	-0.467939	9.35304	-7.50106	1.57662e-06	1.40508e-05	4.57738
	WBGene00004820	skr-14	0.815793	1.52079	4.86607	0.000189457	0.000882858	0.590519		WBGene00016258	vha-16	-0.46842	8.28065	-10.3274	2.47078e-08	4.46271e-07	8.89884
	WBGene00015305	C01G5.3	0.814719	2.4253	5.5545	4.9584e-05	0.000277307	1.81011		WBGene00003772	nlr-1	-0.470745	2.49213	-3.1684	0.00617666	0.0172508	-3.02362
	WBGene00219436	C49H3.16	0.813466	-0.0798948	2.69998	0.0161435	0.0384629	-3.23709		WBGene00018797	ept-1	-0.470782	6.53623	-10.5119	1.94109e-08	3.67349e-07	9.17414
	WBGene00003922	pas-1	0.811287	7.96611	17.4038	1.45622e-11	1.42552e-09	16.6691		WBGene00013672	catp-1	-0.470807	4.59934	-4.65497	0.000288994	0.00127137	-0.473312
	WBGene00017035	D1065.3	0.810095	2.60636	4.19855	0.000828166	0.00310724	-1.03036		WBGene00008177	C48D1.1	-0.470883	0.725356	-2.67224	0.0170752	0.0403091	-3.56562
	WBGene00006856	usp-14	0.807327	8.09764	16.5432	3.06905e-11	2.3461e-09	15.8952		WBGene00004925	snt-5	-0.471071	3.62853	-3.33797	0.00434531	0.0128063	-2.86728
	WBGene00003585	ndx-8	0.806572	2.02614	5.42718	6.32497e-05	0.000342202	1.68		WBGene00008806	mboa-7	-0.471121	3.48286	-4.70039	0.000263793	0.00117302	-0.101648
	WBGene00006722	ubh-2	0.805703	4.47875	8.53932	3.07579e-07	3.55887e-06	6.62662		WBGene00044082	D1086.12	-0.471486	2.91836	-3.92299	0.00128963	0.00452501	-1.57998
	WBGene00050944	C14A11.9	0.805698	3.31391	7.71078	1.12095e-06	1.05849e-05	5.48331		WBGene00004788	sft-4	-0.471777	7.03192	-7.80961	9.56384e-07	9.31533e-06	5.06823
	WBGene00001118	dyf-2	0.805436	1.23963	4.39884	0.000485312	0.00198845	-0.21078		WBGene00011824	T18D3.7	-0.472521	2.40239	-2.89143	0.0109298	0.0278871	-3.5095
	WBGene00013215	Y54G11A.4	0.804893	0.854982	2.93032	0.0100919	0.0260967	-3.09685		WBGene00019188	H11E01.3	-0.472688	3.94045	-4.31526	0.000575503	0.00228973	-0.977918
	WBGene00003927	pas-6	0.804635	8.10659	14.5206	2.04954e-10	9.71712e-09	13.9135		WBGene00009686	ent-7	-0.472755	3.80792	-4.0526	0.000986742	0.00361124	-1.47995
	WBGene00019831	R02F2.1	0.801945	8.29203	16.5046	3.17603e-11	2.38179e-09	15.863		WBGene00003603	nhr-4	-0.472892	3.40374	-4.8203	0.000207538	0.000955656	0.155057
	WBGene00019101	F59B1.10	0.801883	0.312102	3.07367	0.00751292	0.0203764	-2.73787		WBGene00020268	hpo-19	-0.473562	7.31852	-11.0313	1.00107e-08	2.15873e-07	9.8365
	WBGene00020478	T13C2.2	0.800967	0.508866	2.88091	0.0111678	0.0284091	-3.05779		WBGene00012830	mrps-28	-0.473767	4.36437	-5.88614	2.65669e-05	0.000161671	2.02377
	WBGene00001090	drh-1	0.800625	6.26665	15.5929	7.28794e-11	4.40742e-09	15.0293		WBGene00004259	pyr-1	-0.474549	6.91438	-5.9364	3.26861e-05	0.000193374	1.46301
	WBGene00008370	D1054.1	0.800609	4.14418	7.3489	2.02661e-06	1.74201e-05	4.76217		WBGene00000969	dhs-5	-0.474773	3.08297	-3.82955	0.00156495	0.00533691	-1.76785
	WBGene00010245	F58D5.6	0.799794	1.64166	5.20823	9.65996e-05	0.000495638	1.30921		WBGene00008121	C46F11.6	-0.475036	2.56719	-3.87178	0.00143385	0.0049481	-1.59675
	WBGene00011789	T15H9.4	0.798577	0.81164	3.14757	0.00644872	0.0178894	-2.63498		WBGene00017834	F26F12.3	-0.476847	6.13801	-7.86664	8.73161e-07	8.6597e-06	5.25183
	WBGene00012468	Y17G7B.17	0.79828	5.5098	12.3525	2.06441e-09	5.97669e-08	11.6432		WBGene00008634	F10A3.4	-0.476875	3.20173	-3.71726	0.00197549	0.00652282	-2.07657
	WBGene00019615	K10B4.3	0.798014	4.04314	9.2692	1.05369e-07	1.45559e-06	7.8631		WBGene00015168	pdi-6	-0.476918	7.57311	-10.0167	3.73795e-08	6.18762e-07	8.45505
	WBGene00004089	ppk-3	0.796934	6.04407	14.4556	2.18675e-10	1.02604e-08	13.9117		WBGene00014210	ZK1067.4	-0.477402	0.951983	-2.63807	0.0182939	0.0426925	-3.67105
	WBGene00014814	R03D7.3	0.796735	0.272199	3.3828	0.00395887	0.0118175	-2.11215		WBGene00014054	dbt-1	-0.477506	7.3175	-10.3596	2.36846e-08	4.3085e-07	8.93428
	WBGene00018266	nhr-183	0.793638	1.23201	3.93673	0.0012535	0.00441874	-1.0908		WBGene00000238	bar-1	-0.477842	3.77571	-4.94322	0.000162568	0.000773471	0.355111
	WBGene00004502	rpt-2	0.793616	8.58418	18.4103	6.34633e-12	8.38393e-10	17.5415		WBGene00021247	Y22D7AL.9	-0.478217	2.20644	-3.61021	0.00246758	0.00790403	-2.0524
	WBGene00011174	acs-23	0.793029	1.30378	4.49222	0.000401449	0.00169261	-0.0545251		WBGene00008220	C50B6.7	-0.478337	5.18821	-3.28471	0.0069297	0.0190067	-3.66209
	WBGene00021340	Y34F4.5	0.792045	3.2687	6.16877	1.57941e-05	0.000103124	2.81401		WBGene00010660	K08D8.6	-0.478625	5.72327	-5.11055	0.00013039	0.00064353	0.205917
	WBGene00004461	rpn-5	0.791448	8.41122	20.0133	1.83608e-12	3.72888e-10	18.8234		WBGene00007129	B0272.3	-0.479162	5.41204	-8.01693	6.88237e-07	7.02538e-06	5.58057
	WBGene00022381	ubxn-2	0.790102	6.76821	15.188	1.06874e-10	5.79376e-09	14.6047		WBGene00008415	mce-1	-0.479848	5.02192	-4.57161	0.000411878	0.00172869	-0.897302
	WBGene00019868	R04B3.3	0.79002	0.96178	3.55578	0.00276318	0.00868529	-1.81172		WBGene00020908	VC5.2	-0.480116	4.24003	-5.25416	8.83438e-05	0.00045899	0.860256
	WBGene00235294	Y69A2AR.47	0.789694	0.142859	3.58784	0.00258501	0.00822405	-1.68906		WBGene00019347	mbl-1	-0.480299	4.62694	-5.33337	7.57772e-05	0.000402145	0.907171
	WBGene00004681	rsd-2	0.789638	7.49066	15.0956	1.16778e-10	6.15891e-09	14.4961		WBGene00018795	F54C4.4	-0.480396	1.75845	-2.97995	0.00911364	0.0239755	-3.1985
	WBGene00000637	col-61	0.786045	1.23853	3.32059	0.00450503	0.0132027	-2.29728		WBGene00007112	B0035.13	-0.480567	5.10002	-5.77994	3.23911e-05	0.000191962	1.66902
	WBGene00019466	tos-1	0.78239	7.54366	13.2127	7.94557e-10	2.77932e-08	12.4911		WBGene00044323	tag-281	-0.481679	2.90735	-3.158	0.00631113	0.017583	-3.1567
	WBGene00000567	cnx-1	0.78196	8.22182	15.7708	6.17697e-11	3.8379e-09	15.1668		WBGene00003600	nhr-1	-0.481896	4.98843	-5.065	0.000127849	0.000633978	0.274958
	WBGene00011369	T02C12.4	0.781404	0.746221	3.89625	0.00136301	0.00475428	-1.135		WBGene00003627	nhr-34	-0.481958	4.40958	-6.00089	2.14821e-05	0.000133718	2.2597
	WBGene00001730	grl-21	0.779553	4.32389	3.81106	0.00263808	0.00836355	-2.32889		WBGene00009044	F22B5.6	-0.48197	1.39665	-2.54538	0.0220352	0.0498642	-3.91073
	WBGene00009052	ekl-1	0.778357	6.75027	17.1548	1.80057e-11	1.63335e-09	16.4569		WBGene00019830	hrg-1	-0.482048	2.21095	-3.46214	0.00335704	0.0102581	-2.39549
	WBGene00011619	T08G3.7	0.777257	2.51238	4.93867	0.000164039	0.000778813	0.59131		WBGene00010516	K02E11.7	-0.482357	1.64009	-2.83158	0.0123531	0.0308194	-3.44033
	WBGene00021933	Y55F3AR.2	0.776938	5.4698	14.0936	3.15199e-10	1.33611e-08	13.596		WBGene00011083	glo-1	-0.482717	1.43577	-3.09937	0.00712449	0.0194665	-2.88847
	WBGene00001207	egl-43	0.77652	1.53873	4.01454	0.00106735	0.00385471	-1.037		WBGene00007942	idh-2	-0.482796	5.11418	-7.65357	1.22958e-06	1.14126e-05	5.04643
	WBGene00002008	hsp-4	0.773704	8.87036	16.7189	2.62844e-11	2.12888e-09	16.0701		WBGene00016568	C41G11.1	-0.482979	4.20051	-5.86465	2.76511e-05	0.000167519	2.05459
	WBGene00013969	tep-1	0.772467	6.71875	10.9845	1.06155e-08	2.2583e-07	9.80335		WBGene00020120	R160.3	-0.483199	2.11251	-3.76258	0.00179814	0.00601604	-1.73854
	WBGene00015942	osta-2	0.772406	5.24857	10.6146	1.69955e-08	3.30741e-07	9.48004		WBGene00000674	col-99	-0.483756	2.64782	-4.10317	0.000889125	0.00330285	-1.15966
	WBGene00004320	rbx-1	0.771909	6.59648	12.7536	1.31386e-09	4.13403e-08	11.9893		WBGene00011573	anmt-3	-0.483811	4.074	-4.45781	0.000430474	0.00179282	-0.745176
	WBGene00004505	rpt-5	0.770526	8.36317	18.0539	8.47503e-12	1.01158e-09	17.2376		WBGene00007516	gpx-5	-0.484112	5.18686	-4.8931	0.00018932	0.000882823	-0.110873
	WBGene00006715	ubc-20	0.769746	7.48152	15.9531	5.22294e-11	3.36817e-09	15.3356		WBGene00019617	ctsa-2	-0.484481	8.96416	-5.072	0.000227442	0.00103195	-0.449427
	WBGene00021630	Y47D9A.3	0.769101	0.829158	3.58379	0.00260685	0.00828192	-1.78123		WBGene00021952	vha-19	-0.484686	8.09141	-7.23796	2.43846e-06	2.05322e-05	4.09117
	WBGene00018976	daam-1	0.767645	1.73223	2.85595	0.0119877	0.0300843	-3.34259		WBGene00020143	T01C8.2	-0.485095	4.20158	-4.18692	0.000748506	0.00285052	-1.32383
	WBGene00020562	T19C3.4	0.765886	4.56664	6.78598	6.43046e-06	4.73225e-05	3.49135		WBGene00022010	catp-7	-0.485465	6.4078	-7.27695	2.28454e-06	1.93439e-05	4.2189
	WBGene00003947	pbs-1	0.765684	7.79062	14.8659	1.4586e-10	7.27001e-09	14.2647		WBGene00010993	vha-20	-0.486608	7.2937	-8.05175	6.51584e-07	6.75255e-06	5.4657
	WBGene00044501	C55C3.8	0.762808	1.04054	3.70711	0.00201759	0.00663925	-1.5657		WBGene00012258	W04G3.5	-0.487152	5.57394	-8.56483	2.95969e-07	3.44222e-06	6.43001
	WBGene00008404	D2013.6	0.762741	5.10829	13.2934	7.28471e-10	2.58133e-08	12.7886		WBGene00006942	wrk-1	-0.487281	5.76729	-8.13126	5.75361e-07	6.04551e-06	5.72589
	WBGene00017385	F11G11.5	0.762325	5.57211	11.9931	3.12745e-09	8.41013e-08	11.1957		WBGene00002190	kin-2	-0.487771	7.03776	-8.26886	4.64778e-07	5.03522e-06	5.82615
	WBGene00009218	acs-20	0.761124	3.50343	5.2124	9.58189e-05	0.000492375	0.972294		WBGene00011269	R17.3	-0.488053	3.98557	-4.95821	0.000157814	0.000754525	0.328588
	WBGene00018782	cct-3	0.760771	9.12036	15.292	9.67824e-11	5.41942e-09	14.7159		WBGene00021156	Y4C6B.2	-0.488406	1.84783	-2.83372	0.0122992	0.0307244	-3.48242
	WBGene00003374	mlk-1	0.760525	4.96262	6.92739	5.77284e-06	4.30889e-05	3.57157		WBGene00008515	F02C12.1	-0.488571	3.70009	-5.56615	4.84967e-05	0.000271561	1.58636
	WBGene00007323	fbxa-155	0.760434	1.93124	4.4427	0.000443892	0.00183811	-0.2839		WBGene00011505	pzf-1	-0.488616	2.74504	-4.28862	0.000607703	0.00239751	-0.788375
	WBGene00009064	F22G12.4	0.759607	6.19473	12.8424	1.1907e-09	3.84082e-08	12.1197		WBGene00008691	mff-1	-0.488969	2.01144	-2.9098	0.0105259	0.0270317	-3.41636
	WBGene00010507	K02E2.6	0.759402	2.99042	4.3222	0.000621493	0.00243638	-0.811312		WBGene00000740	col-167	-0.489223	5.82328	-3.2486	0.00829612	0.0221431	-3.9153
	WBGene00022802	ZK688.7	0.758844	2.0353	4.30113	0.000592362	0.00234514	-0.629346		WBGene00017292	F09E5.16	-0.489318	1.4725	-2.69124	0.0164315	0.0390333	-3.68693
	WBGene00008366	tpra-1	0.75795	3.84207	6.79055	5.22882e-06	3.97256e-05	3.82648		WBGene00001501	ftn-2	-0.489664	7.48488	-3.13613	0.0111502	0.0283705	-4.32361
	WBGene00006523	tam-1	0.757234	7.71331	8.34789	1.35449e-06	1.23945e-05	4.89005		WBGene00006910	vha-1	-0.489928	7.48481	-8.47584	3.38608e-07	3.84594e-06	6.1476
	WBGene00019778	M57.2	0.756878	6.53237	13.8073	4.23323e-10	1.67934e-08	13.178		WBGene00000509	cka-1	-0.491655	6.00927	-8.00809	6.97888e-07	7.08669e-06	5.4974
	WBGene00015025	mrpl-9	0.755707	6.63702	14.1026	3.12319e-10	1.33279e-08	13.494		WBGene00019277	sgcb-1	-0.49188	2.42847	-4.10262	0.000890128	0.00330567	-1.09187
	WBGene00002881	let-756	0.755039	3.98576	9.18499	1.18866e-07	1.60298e-06	7.71438		WBGene00006832	unc-105	-0.492137	3.23118	-3.48135	0.00322564	0.00991895	-2.55267
	WBGene00009899	efl-3	0.754836	2.40866	4.87846	0.00018485	0.000864347	0.499644		WBGene00000055	acr-16	-0.492174	2.03578	-3.35858	0.00416319	0.0123337	-2.51665
	WBGene00021826	txl-1	0.753304	7.00171	13.1991	8.06303e-10	2.80597e-08	12.4842		WBGene00006066	sto-4	-0.492202	3.44425	-5.14831	0.000108585	0.000549264	0.815688
	WBGene00003388	moe-3	0.753222	2.7887	6.32153	1.19786e-05	8.11744e-05	3.21949		WBGene00011531	rsbp-1	-0.492599	4.0151	-4.4335	0.000452271	0.00186656	-0.765328
	WBGene00004504	rpt-4	0.75064	8.42367	16.2126	4.12503e-11	2.81522e-09	15.592		WBGene00044191	F43D2.6	-0.49276	4.74001	-6.73864	5.72275e-06	4.27855e-05	3.54071
	WBGene00017161	rabn-5	0.750196	6.04412	14.8058	1.54689e-10	7.49058e-09	14.2687		WBGene00010083	xdh-1	-0.492999	5.6413	-3.5884	0.00410874	0.0121989	-3.20239
	WBGene00006212	str-168	0.747569	0.167255	3.58593	0.00259527	0.00825283	-1.76867		WBGene00021814	Y53G8AR.7	-0.493301	3.70366	-4.48417	0.000408053	0.00171635	-0.529783
	WBGene00006735	ula-1	0.747523	5.9902	14.8496	1.48211e-10	7.36025e-09	14.3138		WBGene00006518	bckd-1B	-0.493926	7.13341	-9.58859	6.71829e-08	1.00347e-06	7.84493
	WBGene00020972	trpl-2	0.746292	1.71717	3.61939	0.00242094	0.00776745	-1.83638		WBGene00015519	doxa-1	-0.493996	3.56709	-4.27986	0.000618697	0.00242961	-0.947566
	WBGene00044229	T03F6.8	0.745879	1.57363	3.05358	0.00798281	0.0214203	-3.0328		WBGene00006407	lim-9	-0.494826	6.36821	-8.7306	2.30916e-07	2.79296e-06	6.6082
	WBGene00006578	tli-1	0.744674	3.80433	7.72997	1.08682e-06	1.03331e-05	5.46169		WBGene00007649	C17G1.2	-0.494904	4.39188	-4.84513	0.00019752	0.000914481	-0.0342234
	WBGene00019968	R08F11.4	0.744638	0.746236	3.00789	0.00860433	0.0228358	-2.88912		WBGene00012421	Y9C2UA.1	-0.495265	2.18252	-3.27693	0.00493234	0.0142736	-2.69784
	WBGene00018260	cyp-33C7	0.743468	2.7299	5.19007	0.00010008	0.0005108	1.06037		WBGene00019914	clec-150	-0.495518	6.58735	-5.9379	3.36944e-05	0.000198133	1.4636
	WBGene00021271	spe-47	0.742591	2.52092	4.84155	0.000198932	0.00092039	0.391908		WBGene00219609	linc-7	-0.495649	4.63584	-3.57066	0.00371534	0.011202	-2.99582
	WBGene00012219	W03C9.1	0.742497	2.23425	4.3116	0.000579824	0.00230557	-0.609059		WBGene00008770	F13G3.12	-0.495746	1.84136	-3.37214	0.0040476	0.012041	-2.43618
	WBGene00008118	madf-8	0.741798	4.67441	8.34929	4.10703e-07	4.53976e-06	6.27812		WBGene00044019	C55A6.12	-0.495872	5.05116	-5.80082	3.11495e-05	0.000185655	1.73776
	WBGene00004467	rpn-11	0.741231	7.81557	14.1678	2.92246e-10	1.26241e-08	13.5389		WBGene00022647	slc-17.1	-0.495986	2.82793	-4.2936	0.000601551	0.00237669	-0.77876
	WBGene00012216	W02D9.10	0.740275	3.57291	5.01705	0.000152988	0.000735846	0.467467		WBGene00019915	tbc-10	-0.496289	2.8976	-4.88125	0.000183827	0.000860154	0.389088
	WBGene00008419	wdr-23	0.739217	6.53029	13.9872	3.51486e-10	1.44491e-08	13.3743		WBGene00000531	clh-4	-0.496515	1.53896	-2.65244	0.0177716	0.0416784	-3.79148
	WBGene00044448	ZK783.6	0.739214	1.99892	3.45182	0.00352126	0.0106831	-2.35006		WBGene00018221	F40A3.6	-0.496597	4.77112	-6.74763	5.63383e-06	4.21902e-05	3.54653
	WBGene00012533	fbxa-209	0.739192	1.1474	3.64937	0.00227469	0.00736013	-1.72403		WBGene00017201	grsp-4	-0.496938	4.6932	-4.09442	0.00121755	0.00430316	-1.92776
	WBGene00003758	nlp-20	0.737831	3.74254	3.38096	0.0056897	0.0160889	-3.04556		WBGene00011093	R07B7.9	-0.497349	1.74994	-3.6537	0.00225434	0.00731397	-1.8298
	WBGene00007380	C06C6.6	0.736741	1.06649	3.55446	0.00277079	0.00870518	-1.90331		WBGene00001392	far-8	-0.497353	5.40277	-3.3842	0.00594134	0.0166998	-3.51619
	WBGene00003554	nas-38	0.736624	2.12756	3.04208	0.00828452	0.0221164	-3.08955		WBGene00010911	M106.3	-0.497917	6.11219	-9.22179	1.12755e-07	1.53273e-06	7.36738
	WBGene00019170	H06I04.6	0.73659	4.43905	9.58758	6.72773e-08	1.00377e-06	8.22934		WBGene00022146	Y71G12B.6	-0.497993	4.2314	-6.68323	6.30407e-06	4.65181e-05	3.54012
	WBGene00008534	F02H6.1	0.736565	1.45551	4.67094	0.00027986	0.00123799	0.259969		WBGene00006922	vhl-1	-0.498051	1.90617	-3.66197	0.00221591	0.00720648	-1.87545
	WBGene00004169	pqn-89	0.736212	4.70812	4.59164	0.00061145	0.0024063	-1.01897		WBGene00021637	Y47G6A.7	-0.498086	4.17634	-5.68348	3.88315e-05	0.00022408	1.68768
	WBGene00007547	nhr-154	0.735259	2.56125	4.86946	0.000188187	0.000878443	0.444094		WBGene00020930	hlh-30	-0.498711	5.89775	-7.54263	1.47288e-06	1.32725e-05	4.73605
	WBGene00018358	erp-44.3	0.735149	1.14028	3.63415	0.0023478	0.00755773	-1.73395		WBGene00001177	egl-8	-0.498798	6.49156	-8.30645	4.38627e-07	4.78237e-06	5.92986
	WBGene00015056	B0222.5	0.734941	5.82048	12.2723	2.26282e-09	6.43175e-08	11.5063		WBGene00003932	pat-6	-0.501144	5.27595	-8.751	2.24018e-07	2.72162e-06	6.78525
	WBGene00007461	C08F11.14	0.73491	2.20265	3.2758	0.00541217	0.0154356	-2.78986		WBGene00016655	acbp-1	-0.501319	7.11224	-4.36943	0.00106785	0.00385471	-1.98734
	WBGene00195176	Y43F8B.24	0.734791	0.365589	2.60945	0.019379	0.0448529	-3.49005		WBGene00018257	F41B4.1	-0.50193	3.87213	-5.4788	5.72906e-05	0.000314082	1.37837
	WBGene00012228	W03H9.2	0.734289	0.389651	3.18183	0.00600731	0.01684	-2.51134		WBGene00018349	F42C5.9	-0.502376	5.30008	-7.62758	1.28252e-06	1.18474e-05	4.99
	WBGene00011798	T16G1.4	0.732845	2.38145	3.43485	0.00380249	0.0114167	-2.45608		WBGene00003124	mai-1	-0.502579	3.52318	-4.61318	0.000314364	0.00136445	-0.277679
	WBGene00012566	fbxa-211	0.731697	3.60869	9.25741	1.07157e-07	1.47281e-06	7.87453		WBGene00018805	F54D10.4	-0.502791	1.6804	-2.78414	0.0136076	0.0333947	-3.59099
	WBGene00018144	F37C4.4	0.730387	2.03507	4.46238	0.000426502	0.00177964	-0.251914		WBGene00006749	unc-9	-0.502835	3.15206	-3.65461	0.00225005	0.00730354	-2.16227
	WBGene00004826	skr-20	0.729901	3.22473	6.62216	7.01688e-06	5.1195e-05	3.66449		WBGene00021532	Y42G9A.2	-0.5035	1.46024	-2.55216	0.0217384	0.0493365	-3.92358
	WBGene00018904	F55G1.9	0.727293	5.39804	10.4882	2.002e-08	3.76932e-07	9.27832		WBGene00015107	viro-2	-0.504394	2.36086	-3.10112	0.00709889	0.0194004	-3.08644
	WBGene00022791	ZK686.1	0.727197	5.00607	9.84552	4.71461e-08	7.57399e-07	8.44741		WBGene00020230	nep-2	-0.505171	4.79456	-4.92691	0.00017447	0.000822312	0.0146154
	WBGene00015955	C18B2.4	0.726842	5.62436	11.0182	1.01767e-08	2.18759e-07	9.95866		WBGene00010340	slcf-1	-0.50529	3.45521	-4.15795	0.000794395	0.00300259	-1.18372
	WBGene00010788	sulp-4	0.725959	2.65719	6.43553	9.76563e-06	6.76928e-05	3.45799		WBGene00002081	ina-1	-0.506151	5.32705	-7.52663	1.51194e-06	1.35527e-05	4.80639
	WBGene00017084	E01A2.1	0.725135	5.7483	8.15573	8.99147e-07	8.83942e-06	5.32168		WBGene00009130	F25H5.8	-0.506546	4.45938	-4.62892	0.000304553	0.00132865	-0.478312
	WBGene00022630	fbxa-223	0.725118	0.582648	2.89267	0.010902	0.0278212	-3.12601		WBGene00019351	lron-7	-0.50676	7.02201	-10.0792	3.43638e-08	5.79415e-07	8.55684
	WBGene00003950	pbs-4	0.724012	7.71955	8.6626	6.01707e-07	6.29137e-06	5.68047		WBGene00008860	romo-1	-0.50706	5.13279	-5.14774	0.00012908	0.000638687	0.253573
	WBGene00004459	rpn-2	0.723708	9.21724	15.2362	1.02066e-10	5.60005e-09	14.6628		WBGene00003632	nhr-42	-0.507418	2.39645	-4.03286	0.00102776	0.00373622	-1.1949
	WBGene00000380	cct-5	0.723426	9.77589	16.2037	4.15859e-11	2.81522e-09	15.6098		WBGene00010001	F53F8.4	-0.507937	3.96336	-5.04734	0.000132368	0.000651401	0.505583
	WBGene00017563	F18C5.10	0.723367	5.09788	8.48656	3.33144e-07	3.79974e-06	6.42105		WBGene00009142	F26A3.4	-0.508401	5.51877	-6.26176	1.33423e-05	8.91691e-05	2.48028
	WBGene00001030	dnj-12	0.722749	8.62454	16.5049	3.17507e-11	2.38179e-09	15.8692		WBGene00000597	col-8	-0.508405	9.68844	-7.06566	3.26068e-06	2.64974e-05	3.83363
	WBGene00013917	cdk-11.2	0.721971	4.44525	8.3153	4.32699e-07	4.7291e-06	6.2398		WBGene00008254	C51E3.9	-0.50854	4.32354	-7.88139	8.52897e-07	8.48966e-06	5.60082
	WBGene00004855	sma-1	0.721698	7.45084	9.27865	1.79089e-07	2.26054e-06	6.89621		WBGene00007565	clec-48	-0.508918	5.85965	-4.31634	0.00102323	0.00372275	-1.86115
	WBGene00219218	Y73B6BL.288	0.720636	1.99857	5.68295	3.88703e-05	0.000224208	2.13629		WBGene00003214	mel-32	-0.50979	9.19152	-9.666	6.03398e-08	9.20977e-07	7.98499
	WBGene00006713	ubc-18	0.720376	7.14152	10.3129	2.5187e-08	4.51541e-07	8.87366		WBGene00020491	T13G4.4	-0.510407	2.7153	-3.76947	0.00177261	0.00594232	-1.82199
	WBGene00018226	F40B5.2	0.720313	3.81933	7.949	7.6613e-07	7.72202e-06	5.82639		WBGene00017160	F01F1.3	-0.510987	3.0795	-4.07993	0.000932704	0.00343472	-1.2725
	WBGene00020448	fbxa-51	0.719954	2.05338	3.36898	0.00407425	0.0121071	-2.45277		WBGene00001994	hpk-1	-0.511262	5.79084	-6.38932	1.06062e-05	7.28149e-05	2.70792
	WBGene00015278	C01B10.3	0.719508	5.18222	9.2546	1.07588e-07	1.47576e-06	7.58475		WBGene00007943	C34F6.9	-0.512101	3.36715	-5.05311	0.000130873	0.000645214	0.641354
	WBGene00013979	ZK507.3	0.719358	2.41198	5.16474	0.000105154	0.000533096	1.08511		WBGene00000253	bli-3	-0.512151	4.62244	-6.51323	8.50519e-06	6.03389e-05	3.18303
	WBGene00000378	cct-2	0.718651	9.10311	14.8871	1.42883e-10	7.14785e-09	14.309		WBGene00018400	F43H9.4	-0.512546	3.93586	-3.62504	0.0025526	0.00814378	-2.43566
	WBGene00015006	B0041.1	0.716415	0.729563	3.27094	0.004994	0.0144183	-2.35281		WBGene00009881	F49C12.12	-0.512569	5.98599	-6.36902	1.2128e-05	8.20617e-05	2.52911
	WBGene00016490	C36E6.2	0.716325	3.53251	6.21329	1.45666e-05	9.62641e-05	2.84684		WBGene00016068	C24H10.2	-0.512916	3.18301	-4.11132	0.000874333	0.0032559	-1.22361
	WBGene00009110	F25D1.5	0.716282	2.35914	4.62085	0.000309544	0.00134568	0.00536601		WBGene00020207	T04B8.5	-0.513109	5.75377	-10.3762	2.31733e-08	4.24387e-07	9.07889
	WBGene00007717	C25D7.5	0.715142	2.41502	3.75761	0.00181678	0.00607244	-1.6855		WBGene00001331	erd-2.1	-0.514782	5.56537	-7.36145	1.98486e-06	1.71479e-05	4.45951
	WBGene00016146	C26F1.1	0.714551	1.99904	3.88677	0.00139	0.00482002	-1.31892		WBGene00015476	C05D9.9	-0.514827	3.54563	-4.23293	0.0006811	0.00263138	-1.03997
	WBGene00014024	ZK637.4	0.714289	0.0094435	2.66893	0.0171897	0.040539	-3.37995		WBGene00015752	C14B9.2	-0.515633	5.45952	-6.61709	7.07971e-06	5.15981e-05	3.18062
	WBGene00003924	pas-3	0.712692	8.38376	10.4162	2.19906e-08	4.05456e-07	9.02438		WBGene00017427	acp-5	-0.515987	2.74267	-3.20819	0.00568799	0.0160889	-2.89546
	WBGene00010636	K07F5.8	0.712457	1.40534	4.37001	0.000514662	0.00208547	-0.311008		WBGene00004083	pph-1	-0.516755	4.2357	-6.75762	5.53673e-06	4.16464e-05	3.70488
	WBGene00022613	sek-3	0.711931	5.05448	10.4165	2.19825e-08	4.05456e-07	9.26792		WBGene00009434	F35E12.10	-0.516947	5.9884	-10.0555	3.54763e-08	5.93758e-07	8.60827
	WBGene00012859	Y45F3A.1	0.710635	3.22183	4.96475	0.000155786	0.000747453	0.488007		WBGene00019819	aass-1	-0.516976	7.85954	-7.78781	9.90371e-07	9.59828e-06	5.02728
	WBGene00003928	pas-7	0.709679	8.05405	11.8443	3.72528e-09	9.75322e-08	10.8779		WBGene00005003	spp-18	-0.516989	2.81985	-3.05473	0.00782032	0.0210507	-3.32029
	WBGene00004458	rpn-1	0.709091	9.14535	15.0278	1.24668e-10	6.4256e-09	14.4522		WBGene00019185	H10E21.5	-0.517618	2.42458	-3.17148	0.00613742	0.0171518	-2.97539
	WBGene00018786	hmbx-1	0.708772	2.67998	3.95682	0.00128606	0.00451599	-1.52286		WBGene00014989	best-23	-0.517637	1.12629	-2.61428	0.0191915	0.0444794	-3.74469
	WBGene00044570	T22B7.8	0.708731	1.30321	3.88735	0.00138834	0.00481671	-1.23548		WBGene00008830	nhr-176	-0.517783	1.40294	-2.79097	0.0134195	0.0330079	-3.52216
	WBGene00002124	inx-2	0.708599	2.83719	5.02034	0.000139597	0.00068058	0.646637		WBGene00014003	ZK593.3	-0.518239	4.67559	-3.86487	0.00178055	0.00596601	-2.19199
	WBGene00002980	lgg-1	0.707807	7.95132	7.31945	7.30754e-06	5.29184e-05	3.16252		WBGene00000784	cpr-4	-0.518362	7.57664	-3.11037	0.0119312	0.0300089	-4.38179
	WBGene00009079	F23B12.1	0.706409	2.47468	5.49577	5.5461e-05	0.000305159	1.70695		WBGene00303011	F17C11.26	-0.518551	4.79936	-5.46601	5.87111e-05	0.000320707	1.15053
	WBGene00007932	zip-5	0.706258	2.34499	3.9972	0.00110624	0.00396935	-1.24912		WBGene00017126	E04F6.6	-0.518648	4.3529	-6.78542	5.27556e-06	4.00136e-05	3.72987
	WBGene00003143	max-1	0.7056	2.69352	3.62471	0.00254301	0.00811701	-2.13089		WBGene00019911	R06A10.4	-0.518864	2.34363	-3.55305	0.00277892	0.00872871	-2.16586
	WBGene00003951	pbs-5	0.705496	8.08311	14.4164	2.27409e-10	1.04949e-08	13.8039		WBGene00022475	Y119C1B.10	-0.519295	2.63953	-3.94718	0.00122669	0.00433355	-1.46524
	WBGene00020391	cct-7	0.705272	8.91356	13.581	5.36464e-10	2.03901e-08	12.9246		WBGene00011423	ipla-7	-0.519452	5.42594	-5.20219	0.000129429	0.000639485	0.234418
	WBGene00013736	gtf-2A2	0.704078	2.88827	4.74339	0.000242005	0.00108894	0.15621		WBGene00019284	K01A2.10	-0.519555	1.25686	-2.66146	0.0174509	0.0410678	-3.68478
	WBGene00219286	C04F12.16	0.703516	2.2636	4.95753	0.000158029	0.00075502	0.677469		WBGene00020577	T19D12.2	-0.519785	3.89862	-5.0928	0.000121058	0.00060272	0.616328
	WBGene00017737	F23C8.8	0.703439	2.76831	5.14719	0.000108823	0.000550263	0.957083		WBGene00003659	nhr-69	-0.519947	3.71493	-5.4985	5.51722e-05	0.000304061	1.45568
	WBGene00011476	T05D4.3	0.70336	0.573783	2.65603	0.0176432	0.0414559	-3.53967		WBGene00021531	Y42G9A.1	-0.520004	1.62553	-3.19856	0.00580269	0.0163778	-2.69859
	WBGene00011520	nhr-213	0.70325	0.630272	2.99615	0.00881489	0.0233037	-2.84641		WBGene00022060	dmd-9	-0.520342	2.8011	-4.24231	0.000668128	0.00259009	-0.920083
	WBGene00016453	vet-2	0.702466	1.54743	3.68365	0.00211832	0.00692552	-1.76743		WBGene00010567	K04G2.9	-0.520935	4.14196	-5.77737	3.25475e-05	0.000192806	1.90026
	WBGene00000267	bre-2	0.702383	2.26584	4.19094	0.000742347	0.00283221	-0.825499		WBGene00000991	dhs-28	-0.521229	6.79584	-9.06819	1.40674e-07	1.84585e-06	7.08884
	WBGene00003949	pbs-3	0.702045	7.6368	11.7617	4.10825e-09	1.0452e-07	10.77		WBGene00010550	K04B12.2	-0.521356	2.99427	-4.37652	0.000507878	0.00206413	-0.657142
	WBGene00013955	kri-1	0.700767	1.30642	4.28995	0.000606061	0.00239242	-0.438887		WBGene00022858	ZK1193.2	-0.52151	5.79145	-5.70235	5.11236e-05	0.000284789	1.11705
	WBGene00018294	atg-18	0.700454	7.30992	13.5355	5.62847e-10	2.10983e-08	12.8514		WBGene00014207	ZK1058.9	-0.521577	6.07924	-7.73937	1.07049e-06	1.02219e-05	5.02458
	WBGene00017050	D2024.1	0.699974	0.894764	3.06556	0.00763973	0.0206585	-2.83631		WBGene00016147	cyp-32A1	-0.522294	2.34998	-3.4907	0.00316352	0.0097632	-2.23955
	WBGene00018356	islo-1	0.699493	2.54825	4.66612	0.000282586	0.00124681	0.0457022		WBGene00044061	tbc-12	-0.522382	4.53288	-7.13468	2.90101e-06	2.39236e-05	4.29517
	WBGene00044989	Y37A1B.17	0.699411	6.36863	11.0461	9.82801e-09	2.12607e-07	9.90835		WBGene00000783	cpr-3	-0.52256	3.13116	-2.67871	0.0177077	0.0415715	-4.06271
	WBGene00011290	R102.3	0.699186	1.35524	3.92328	0.00128886	0.00452348	-1.17989		WBGene00002891	let-767	-0.522769	8.07003	-10.6173	1.69372e-08	3.30526e-07	9.29165
	WBGene00004501	rpt-1	0.69895	8.52141	15.4971	7.97251e-11	4.75798e-09	14.9073		WBGene00016914	C54D1.7	-0.522883	1.45842	-2.81819	0.0126952	0.031492	-3.41414
	WBGene00015791	C15C7.5	0.698101	5.20422	7.59961	1.41114e-06	1.27839e-05	4.90121		WBGene00001976	hmg-11	-0.52309	2.73428	-3.38274	0.00395944	0.0118175	-2.62907
	WBGene00004508	rrf-1	0.69797	6.03941	9.95877	4.04196e-08	6.61841e-07	8.44739		WBGene00012712	ttm-1	-0.523162	4.05929	-5.86119	2.78298e-05	0.000168452	2.07833
	WBGene00011617	T08G3.4	0.697777	3.69517	5.38772	6.82348e-05	0.00036655	1.22163		WBGene00015777	sfxn-2	-0.523303	2.93862	-4.49573	0.000398598	0.00168282	-0.406511
	WBGene00015540	sams-4	0.695749	6.5462	11.0033	1.03685e-08	2.21831e-07	9.83924		WBGene00020166	T02G5.7	-0.52336	7.51365	-10.1471	3.13817e-08	5.37797e-07	8.63857
	WBGene00021610	nhr-237	0.694799	0.564514	3.5383	0.00286543	0.00896113	-1.84874		WBGene00022490	Y119D3B.13	-0.523686	3.77678	-4.42428	0.000460825	0.00189783	-0.749407
	WBGene00020887	hic-1	0.694474	0.438369	2.85015	0.0118932	0.0299358	-3.06003		WBGene00010836	M03B6.4	-0.524069	1.91993	-3.68629	0.00210675	0.00689762	-1.8237
	WBGene00015030	B0207.7	0.694244	2.63994	4.08876	0.000915892	0.0033884	-1.16402		WBGene00012107	T27F6.8	-0.52437	1.69267	-3.06082	0.00771483	0.020812	-2.99982
	WBGene00015287	osta-1	0.692512	1.62974	3.48366	0.00321017	0.00987583	-2.15762		WBGene00004179	prg-2	-0.524636	8.10178	-9.19655	1.16909e-07	1.5813e-06	7.26689
	WBGene00018994	F56H1.3	0.69251	2.48499	3.00326	0.0100023	0.0259052	-3.43493		WBGene00012149	VF13D12L.3	-0.52472	7.34081	-11.0242	1.01009e-08	2.17474e-07	9.82778
	WBGene00017865	F27D9.7	0.692343	1.67094	3.72708	0.00193564	0.00640835	-1.6701		WBGene00000006	aat-5	-0.524742	3.36666	-4.71594	0.000255689	0.00114146	-0.0355576
	WBGene00018586	ubxn-3	0.692192	7.98139	14.2299	2.74393e-10	1.20053e-08	13.6072		WBGene00012680	Y39B6A.21	-0.524859	3.19184	-2.94529	0.0105413	0.0270582	-3.66415
	WBGene00004334	ref-1	0.691739	1.03633	3.31824	0.00452708	0.013253	-2.35208		WBGene00007463	vgln-1	-0.525242	10.533	-7.56107	1.42919e-06	1.29216e-05	4.71474
	WBGene00000549	cls-2	0.691659	6.76225	15.2951	9.64958e-11	5.41942e-09	14.7112		WBGene00014153	vab-23	-0.525728	1.53597	-3.28353	0.00486525	0.0141092	-2.51418
	WBGene00009749	F46A8.6	0.68988	0.658742	2.84813	0.0119422	0.0300208	-3.21594		WBGene00000100	ajm-1	-0.526173	6.95106	-7.63871	1.25956e-06	1.16749e-05	4.79065
	WBGene00004271	rab-7	0.689266	6.83658	10.0142	3.75059e-08	6.201e-07	8.47065		WBGene00004129	pqn-42	-0.527125	0.994125	-3.09838	0.0071391	0.0194985	-2.78381
	WBGene00004903	snf-4	0.68883	1.75895	3.07951	0.0075552	0.0204788	-3.05322		WBGene00010648	K08C7.6	-0.527343	3.53247	-4.49748	0.000397188	0.00167843	-0.527258
	WBGene00004468	rpn-12	0.688666	7.274	11.4129	6.25053e-09	1.47402e-07	10.3319		WBGene00010370	ctg-1	-0.527374	5.39414	-8.44443	3.55158e-07	4.01382e-06	6.29306
	WBGene00018993	nhr-266	0.687783	0.73952	2.80349	0.0130815	0.0322814	-3.29813		WBGene00016513	C38C3.4	-0.52748	1.98865	-3.60646	0.00248686	0.00796017	-1.99518
	WBGene00007479	C09F9.2	0.686709	1.41447	2.98276	0.00906104	0.0238571	-3.07072		WBGene00011307	mpst-7	-0.527704	1.9497	-2.88399	0.0110975	0.0282621	-3.42544
	WBGene00020799	T25D10.1	0.686512	3.2822	3.9134	0.00149176	0.00512716	-1.71852		WBGene00009342	fasn-1	-0.527938	8.71563	-7.68319	1.17203e-06	1.09682e-05	4.86993
	WBGene00009178	uggt-2	0.685583	3.06254	3.88621	0.00157489	0.00536273	-1.76934		WBGene00020294	T06F4.1	-0.528024	2.64734	-4.5644	0.000346886	0.00148804	-0.177932
	WBGene00020156	T02B11.4	0.684714	2.57695	5.2842	8.33415e-05	0.000437676	1.30437		WBGene00018657	acl-4	-0.528885	6.175	-9.91285	4.30163e-08	6.9931e-07	8.37418
	WBGene00006650	tts-1	0.683676	4.27021	2.9641	0.0137229	0.0336326	-4.02552		WBGene00002200	kin-16	-0.530375	3.77283	-5.04491	0.000133002	0.000653815	0.542341
	WBGene00003010	lin-24	0.682583	5.94959	8.19014	6.19864e-07	6.45826e-06	5.6618		WBGene00006787	unc-52	-0.530656	9.07386	-5.83248	5.37774e-05	0.00029758	1.02692
	WBGene00007235	ahsa-1	0.681477	8.12909	11.8168	3.84845e-09	1.0051e-07	10.8446		WBGene00017010	D1007.15	-0.531149	4.1295	-6.03787	2.00684e-05	0.000126188	2.39104
	WBGene00022069	eel-1	0.681425	10.1871	11.182	8.29871e-09	1.85725e-07	10.0879		WBGene00016009	C23F12.4	-0.531314	1.97941	-3.74639	0.00185957	0.00619719	-1.71288
	WBGene00016004	C18H9.6	0.681055	5.10155	4.41713	0.00092212	0.00340682	-1.52061		WBGene00020218	T04G9.7	-0.531895	5.27751	-4.59145	0.000545017	0.00218698	-1.17922
	WBGene00018724	F53A9.1	0.680706	3.14666	4.0286	0.0010868	0.0039122	-1.39592		WBGene00007878	C33A11.2	-0.53255	2.26765	-3.89581	0.00136424	0.00475736	-1.45546
	WBGene00007588	C14C10.5	0.67946	8.77719	11.2953	7.21708e-09	1.65325e-07	10.1996		WBGene00020920	set-20	-0.532632	1.99206	-3.03314	0.00816812	0.02184	-3.17426
	WBGene00021533	Y42G9A.3	0.679252	4.67712	8.99252	1.57025e-07	2.03296e-06	7.27198		WBGene00045473	F30A10.14	-0.532822	3.13114	-4.45375	0.000434044	0.00180361	-0.531639
	WBGene00002263	lea-1	0.67906	8.59156	10.2705	2.66372e-08	4.73794e-07	8.82639		WBGene00045245	ttr-34	-0.532895	4.86282	-6.51649	8.45615e-06	6.0085e-05	3.14153
	WBGene00017285	F09E5.7	0.678486	6.15551	12.2388	2.35168e-09	6.61144e-08	11.4195		WBGene00003029	lin-44	-0.532965	1.0097	-2.5505	0.0218108	0.0494632	-3.80199
	WBGene00016516	C38C3.8	0.678454	1.95583	3.78128	0.00172972	0.00581719	-1.62949		WBGene00010888	dlc-2	-0.533273	3.42584	-4.46679	0.000422695	0.00176592	-0.577977
	WBGene00016684	nlp-43	0.678264	1.70477	2.85307	0.0118223	0.0297956	-3.39604		WBGene00003681	nhr-91	-0.533718	1.59123	-3.26536	0.0050522	0.0145678	-2.58983
	WBGene00015167	B0403.3	0.677712	2.64078	4.95431	0.000159038	0.000759576	0.623748		WBGene00007679	C18D11.1	-0.533797	4.16328	-4.96037	0.000157141	0.0007525	0.283493
	WBGene00012172	W01B6.5	0.676108	2.99049	5.32848	7.64963e-05	0.000405329	1.26005		WBGene00018249	F40H3.1	-0.534045	3.89615	-6.75086	5.60218e-06	4.19994e-05	3.74727
	WBGene00012903	vps-2	0.674976	5.99809	9.14298	1.26267e-07	1.68278e-06	7.26504		WBGene00019869	cnnm-2	-0.535419	4.31013	-5.27116	8.54768e-05	0.000447577	0.853898
	WBGene00019587	K09F6.4	0.674688	3.23612	5.66185	4.04502e-05	0.000232141	1.84871		WBGene00007178	B0457.2	-0.535454	3.88801	-5.7482	3.43779e-05	0.000201629	1.90953
	WBGene00012604	nspe-2	0.671561	2.02329	3.00087	0.00895267	0.0236221	-3.23034		WBGene00007396	tiar-3	-0.535678	2.55077	-4.20576	0.000720121	0.00276097	-0.887817
	WBGene00013478	Y69E1A.8	0.671221	2.95163	4.68822	0.000270316	0.00119967	-0.0146477		WBGene00002123	inx-1	-0.536213	3.37984	-4.22995	0.000685265	0.00264522	-1.02549
	WBGene00008487	F01D4.3	0.67118	2.2061	3.47905	0.00324109	0.00995295	-2.3282		WBGene00016283	zmp-3	-0.536385	4.8725	-6.51007	8.55298e-06	6.05832e-05	3.10864
	WBGene00019090	F59A7.2	0.670491	2.67034	4.26697	0.000635234	0.00247882	-0.735261		WBGene00020569	lgc-32	-0.536652	3.41897	-4.98094	0.000150881	0.000728025	0.46981
	WBGene00018150	epg-4	0.669273	6.03277	7.99366	9.4808e-07	9.25432e-06	5.21743		WBGene00000040	aco-1	-0.536668	8.25819	-7.71306	1.11685e-06	1.05608e-05	4.91169
	WBGene00004211	ptd-2	0.668469	0.551221	2.59101	0.0201104	0.0462781	-3.61753		WBGene00009973	F53C11.3	-0.537233	5.53645	-8.78862	2.11862e-07	2.60416e-06	6.80532
	WBGene00020450	fbxa-10	0.66838	0.56533	2.65941	0.0175234	0.04121	-3.54458		WBGene00010628	ceeh-2	-0.537551	3.08385	-4.14663	0.000813089	0.00305965	-1.12007
	WBGene00007436	C08B11.9	0.66795	5.05465	9.01194	1.52645e-07	1.9895e-06	7.22018		WBGene00016423	tag-275	-0.538464	1.19916	-3.32286	0.00448387	0.0131491	-2.37402
	WBGene00000415	ced-1	0.66722	6.22412	11.7615	4.1095e-09	1.0452e-07	10.8077		WBGene00009662	F43G6.10	-0.538709	1.69744	-3.58194	0.0026169	0.00830996	-2.01208
	WBGene00015216	valv-1	0.666487	1.87758	3.4698	0.00330403	0.0101211	-2.20356		WBGene00016204	gsto-1	-0.538765	2.58336	-4.3786	0.000505733	0.00205725	-0.544481
	WBGene00022759	ZK546.2	0.666213	6.7864	14.4291	2.2453e-10	1.04273e-08	13.8286		WBGene00015780	C14F11.4	-0.53882	7.11937	-7.09192	3.94727e-06	3.12816e-05	3.63524
	WBGene00011735	hip-1	0.666119	8.36075	12.0631	2.88207e-09	7.83439e-08	11.1528		WBGene00019180	H10D18.5	-0.539586	1.49815	-2.86172	0.0116151	0.0293768	-3.35007
	WBGene00013220	ctl-3	0.666103	1.96025	4.63499	0.000300852	0.00131672	0.0995458		WBGene00012834	Y43F8C.13	-0.54004	5.09946	-7.52158	1.52448e-06	1.36292e-05	4.81608
	WBGene00010658	K08D8.4	0.665697	3.51495	3.13851	0.0085535	0.0227408	-3.44978		WBGene00008923	F17C11.12	-0.540051	3.49443	-5.70864	3.7033e-05	0.000214612	1.89562
	WBGene00021581	clec-70	0.665084	1.4936	3.42137	0.00365398	0.0110513	-2.31516		WBGene00003564	ncs-2	-0.540214	7.12641	-6.54967	1.25282e-05	8.44337e-05	2.47981
	WBGene00004825	skr-19	0.664989	4.57075	7.00075	3.64159e-06	2.91821e-05	4.05985		WBGene00016364	nhr-161	-0.540991	0.778964	-3.0557	0.00779671	0.0209954	-2.83272
	WBGene00009027	F21G4.6	0.663283	4.21714	7.10328	3.0592e-06	2.50763e-05	4.29652		WBGene00001182	egl-13	-0.54102	4.09466	-5.37343	7.01391e-05	0.000375446	1.11235
	WBGene00016158	ari-1.1	0.6626	6.35684	10.1478	3.13503e-08	5.37797e-07	8.69429		WBGene00019872	R04E5.9	-0.541154	2.19469	-4.03643	0.0010202	0.0037131	-1.17544
	WBGene00011827	T19A6.1	0.662596	6.16982	9.30018	1.0082e-07	1.40559e-06	7.48117		WBGene00012597	nhr-235	-0.541576	0.313263	-2.58498	0.0203549	0.0467222	-3.6419
	WBGene00013295	Y57G11B.2	0.661265	2.15873	3.22824	0.00555838	0.0157799	-2.83068		WBGene00019511	lido-8	-0.542044	4.94518	-5.85265	2.8276e-05	0.000170622	1.8124
	WBGene00018681	denn-4	0.661066	6.55753	10.7145	1.49487e-08	2.98688e-07	9.4501		WBGene00003024	lin-39	-0.542129	2.63246	-3.24795	0.00523802	0.0150292	-2.91582
	WBGene00021495	sqst-2	0.659341	3.6626	3.24348	0.00702626	0.019229	-3.29242		WBGene00013118	Y51H4A.24	-0.542152	3.59507	-5.7348	3.52547e-05	0.000206061	1.95557
	WBGene00000379	cct-4	0.657292	8.99312	15.0558	1.21346e-10	6.32626e-09	14.4778		WBGene00009532	ccch-1	-0.543029	5.81871	-7.4511	1.71152e-06	1.50834e-05	4.60222
	WBGene00003925	pas-4	0.656966	7.84482	10.2482	2.74342e-08	4.83546e-07	8.78214		WBGene00044773	C08A9.10	-0.543104	4.26505	-5.20259	9.76674e-05	0.000499797	0.739492
	WBGene00015608	math-3	0.65696	4.21743	5.96202	2.30805e-05	0.000142365	2.22061		WBGene00006308	sul-1	-0.544576	1.41599	-3.32446	0.00446898	0.0131167	-2.43685
	WBGene00000236	bag-1	0.656515	5.92774	9.6714	5.98904e-08	9.1565e-07	8.0568		WBGene00011433	pde-1	-0.544708	2.30577	-4.04993	0.000992191	0.00362557	-1.16418
	WBGene00000051	acr-12	0.655492	2.12035	4.00247	0.00109427	0.00393699	-1.15524		WBGene00013520	best-21	-0.544728	3.07619	-4.17723	0.000763539	0.00290128	-1.05649
	WBGene00044302	F28E10.5	0.655016	0.77995	3.12798	0.00671538	0.0184822	-2.66223		WBGene00018656	txdc-12.2	-0.544997	4.66911	-2.92426	0.0145531	0.0353362	-4.27227
	WBGene00015678	mcp-1	0.654473	2.49381	5.05781	0.000129669	0.000640438	0.799129		WBGene00000831	ctl-2	-0.545363	5.49018	-8.12561	5.80454e-07	6.08493e-06	5.77514
	WBGene00194839	C01B10.44	0.652815	1.04502	3.15484	0.00635253	0.0176731	-2.69908		WBGene00002216	klp-3	-0.545478	4.25252	-5.89276	2.62419e-05	0.000159975	2.09068
	WBGene00000088	aex-5	0.652607	4.45895	7.8706	8.67666e-07	8.61147e-06	5.53111		WBGene00007604	xbx-9	-0.54551	0.857933	-2.68539	0.0166272	0.0394158	-3.53526
	WBGene00011100	nhr-209	0.651522	1.44437	3.55924	0.00274334	0.00863889	-1.96173		WBGene00012291	W06A7.2	-0.546006	4.08595	-6.52655	8.30663e-06	5.91661e-05	3.31078
	WBGene00015169	B0403.5	0.651355	2.87769	2.75642	0.0160911	0.038364	-3.8731		WBGene00012113	T28B8.1	-0.546319	4.93787	-5.75791	3.3757e-05	0.000198415	1.66588
	WBGene00010342	F59F5.3	0.650959	0.484149	2.89755	0.0107935	0.0275963	-3.0681		WBGene00018485	F46C8.3	-0.546374	1.7229	-3.59059	0.00257026	0.00819245	-1.97659
	WBGene00000377	cct-1	0.650763	9.04106	15.3762	8.93548e-11	5.10862e-09	14.7976		WBGene00284850	Y46B2A.4	-0.546777	1.78671	-3.19003	0.00590614	0.0166212	-2.75235
	WBGene00004463	rpn-7	0.650687	8.67092	14.9527	1.34066e-10	6.78153e-09	14.3677		WBGene00012857	pbo-5	-0.547378	3.27644	-5.54591	5.04011e-05	0.000281646	1.63677
	WBGene00016950	C55C2.4	0.650474	0.655991	2.98893	0.00894677	0.0236111	-2.90395		WBGene00017691	ilys-5	-0.547709	9.00938	-7.63819	1.26061e-06	1.16768e-05	4.80006
	WBGene00004813	skr-7	0.650285	2.53575	5.63538	4.25265e-05	0.000242827	1.88024		WBGene00010770	K11D2.4	-0.547969	4.78387	-7.72961	1.08746e-06	1.03331e-05	5.26081
	WBGene00011027	R05D7.2	0.650032	0.950684	3.00789	0.00860423	0.0228358	-2.95109		WBGene00016011	C23G10.2	-0.548308	6.16137	-8.96761	1.62836e-07	2.08832e-06	6.98694
	WBGene00013835	mlt-4	0.649892	1.37871	4.01078	0.00107567	0.00387829	-1.04928		WBGene00018462	F45E1.1	-0.548719	1.81597	-3.11036	0.00696451	0.0190907	-2.90526
	WBGene00010876	M05D6.3	0.64951	1.68781	3.407	0.00376475	0.0113134	-2.34711		WBGene00219307	F56D6.17	-0.549336	1.78183	-3.25989	0.00510981	0.0147148	-2.62624
	WBGene00018803	fbxa-24	0.649461	0.835127	3.41787	0.00368067	0.0111098	-2.10275		WBGene00020215	T04G9.4	-0.549806	3.72058	-5.14512	0.000109265	0.000552289	0.745051
	WBGene00013742	sas-1	0.64695	4.83993	8.79516	2.09823e-07	2.5908e-06	6.94025		WBGene00013899	ZC443.4	-0.549833	2.21275	-3.8738	0.00142786	0.00493118	-1.48825
	WBGene00018235	F40E12.2	0.646486	3.47331	5.00228	0.000144657	0.000701231	0.498592		WBGene00022788	slc-17.7	-0.550158	3.22964	-4.90124	0.000176675	0.000830977	0.351967
	WBGene00021324	rga-8	0.646127	4.45352	8.04075	6.62939e-07	6.81954e-06	5.84656		WBGene00011725	lips-5	-0.550642	1.45057	-2.64522	0.0180321	0.0421658	-3.73017
	WBGene00007545	C13B4.1	0.646095	6.41193	9.87428	4.53329e-08	7.34339e-07	8.30425		WBGene00010780	K11H3.3	-0.550931	6.99867	-10.163	3.07233e-08	5.3062e-07	8.67097
	WBGene00015244	B0524.5	0.646004	1.54273	4.18972	0.000744218	0.00283658	-0.717648		WBGene00020340	T08B1.1	-0.552048	6.04136	-7.59423	1.35398e-06	1.23945e-05	4.81101
	WBGene00019578	K09E3.7	0.645914	2.94316	4.08193	0.000959925	0.00352352	-1.31969		WBGene00009071	F23A7.6	-0.552529	0.488547	-2.71145	0.0157727	0.0377519	-3.45514
	WBGene00015511	C06A6.7	0.645359	2.11983	4.19646	0.000733987	0.0028078	-0.819459		WBGene00012869	Y45F10A.7	-0.553127	3.79177	-5.02332	0.00013878	0.000677565	0.510115
	WBGene00003923	pas-2	0.644266	8.01028	8.51837	4.33787e-07	4.73719e-06	5.94222		WBGene00003541	nas-22	-0.553436	1.962	-3.37705	0.00400647	0.0119396	-2.41978
	WBGene00011411	sel-13	0.642675	4.91371	8.97518	1.61046e-07	2.07123e-06	7.17792		WBGene00012536	Y37A1A.3	-0.553683	2.56279	-3.89319	0.00137167	0.00477203	-1.52702
	WBGene00011528	fndc-1	0.642664	4.87676	7.73059	1.08574e-06	1.03312e-05	5.21067		WBGene00001303	emo-1	-0.553757	7.86586	-9.50052	7.5976e-08	1.11042e-06	7.71525
	WBGene00015685	C10G11.1	0.64226	0.510994	2.87715	0.0112541	0.0285592	-3.11705		WBGene00016683	C45G9.12	-0.553762	2.45936	-3.88187	0.00140419	0.00486056	-1.55667
	WBGene00015518	C06E1.1	0.641687	1.61893	3.32758	0.00444006	0.0130432	-2.46092		WBGene00004990	spp-5	-0.554261	7.80198	-5.92177	5.54312e-05	0.000305118	1.0071
	WBGene00017686	tpp-2	0.64121	8.934	14.3966	2.31959e-10	1.06272e-08	13.8005		WBGene00016706	C46C11.3	-0.554452	2.24645	-3.88102	0.00140667	0.00486666	-1.50878
	WBGene00021934	cct-8	0.640931	8.77556	14.1003	3.13025e-10	1.33279e-08	13.4843		WBGene00015378	C03B1.7	-0.555047	3.43937	-5.11083	0.000116852	0.00058568	0.743484
	WBGene00015219	B0507.2	0.640781	4.41919	8.31883	4.30355e-07	4.71485e-06	6.29206		WBGene00010117	nkb-3	-0.555828	7.04282	-7.1046	4.22887e-06	3.32038e-05	3.58557
	WBGene00006733	ufd-1	0.640415	7.02553	11.0345	9.97075e-09	2.15352e-07	9.84773		WBGene00003626	nhr-32	-0.555891	2.8623	-4.63924	0.000298287	0.00130844	-0.0990012
	WBGene00019759	M03F4.6	0.640266	1.52575	2.85879	0.011685	0.0295041	-3.31175		WBGene00010332	F59D12.5	-0.555914	1.34744	-2.88965	0.0109697	0.0279679	-3.34166
	WBGene00015861	C16D9.6	0.638361	1.43762	3.02849	0.00824683	0.0220288	-3.01003		WBGene00003771	nlp-33	-0.555989	5.10429	-3.01413	0.0127098	0.0315185	-4.18228
	WBGene00050879	D1081.11	0.637373	0.415341	2.78844	0.013489	0.0331489	-3.29149		WBGene00002178	jnk-1	-0.556175	1.68681	-3.71141	0.00199965	0.00658819	-1.71971
	WBGene00003673	nhr-83	0.636747	0.400325	2.9232	0.0102406	0.0264311	-3.00429		WBGene00000035	ace-1	-0.556186	2.76199	-3.97614	0.00115543	0.00411999	-1.41068
	WBGene00004465	rpn-9	0.636314	8.13008	13.038	9.60469e-10	3.24295e-08	12.2989		WBGene00010617	K07A1.13	-0.55621	3.63604	-5.27549	8.47623e-05	0.000444113	1.03237
	WBGene00001008	dlk-1	0.636281	5.7367	9.11447	1.31568e-07	1.73979e-06	7.26718		WBGene00012446	nhr-230	-0.556269	1.92847	-3.65262	0.00225937	0.00732391	-1.88595
	WBGene00006342	sup-37	0.634893	5.31137	6.16655	2.1596e-05	0.000134304	2.13773		WBGene00010552	K04C1.2	-0.55656	3.19876	-4.81372	0.00021028	0.000965668	0.197884
	WBGene00019741	nhr-201	0.634825	0.870109	2.67477	0.0169879	0.0401519	-3.56195		WBGene00017653	F21C10.3	-0.556748	1.12511	-3.2526	0.00518771	0.0148954	-2.49768
	WBGene00011951	T23F6.3	0.633752	3.39747	3.59719	0.00306519	0.00949203	-2.48961		WBGene00020009	R11F4.3	-0.557496	2.62545	-4.17342	0.000769535	0.0029208	-0.928767
	WBGene00010871	M05B5.3	0.632451	2.40136	4.03001	0.00103382	0.00375114	-1.23341		WBGene00004910	snf-11	-0.557531	3.43456	-6.11158	1.75312e-05	0.000112575	2.7133
	WBGene00007611	C15H7.4	0.63181	1.68982	3.88418	0.00139748	0.00484471	-1.35303		WBGene00016101	C25E10.12	-0.557736	3.66459	-6.73084	5.80105e-06	4.32757e-05	3.79459
	WBGene00206389	C29F7.10	0.631774	1.51422	3.41957	0.00366767	0.0110853	-2.31725		WBGene00045308	C37H5.14	-0.558466	1.75938	-2.9131	0.0104549	0.0268922	-3.35316
	WBGene00004356	rhi-1	0.63131	4.88282	6.78601	5.27012e-06	4.00136e-05	3.61405		WBGene00002062	ife-4	-0.558523	2.29159	-3.24577	0.00526173	0.0150824	-2.81269
	WBGene00007333	ufd-3	0.630857	8.34811	12.7543	1.31273e-09	4.13403e-08	11.9759		WBGene00004801	sir-2.2	-0.558736	4.13753	-6.52607	8.31378e-06	5.91661e-05	3.29548
	WBGene00021792	Y52D5A.1	0.63051	1.01596	3.2372	0.00535608	0.0152981	-2.51291		WBGene00010269	F58G1.7	-0.558898	1.18977	-3.13902	0.00656391	0.0181424	-2.74632
	WBGene00011529	T06D8.9	0.629973	6.53269	11.3042	7.13847e-09	1.64076e-07	10.2202		WBGene00012364	zmp-4	-0.55937	5.60844	-6.99229	3.69462e-06	2.95201e-05	3.81864
	WBGene00021922	atg-3	0.628602	5.28826	11.6457	4.71821e-09	1.16729e-07	10.7977		WBGene00003776	nmy-1	-0.560026	9.32071	-6.95852	5.589e-06	4.19237e-05	3.31847
	WBGene00005008	spr-3	0.628558	3.58385	6.17581	1.55932e-05	0.00010191	2.73976		WBGene00004876	smf-1	-0.560828	3.56084	-4.35389	0.000531859	0.00214174	-0.735372
	WBGene00020455	fbxa-59	0.628487	2.13537	3.40889	0.00374994	0.0112788	-2.43391		WBGene00000990	dhs-27	-0.560944	2.12622	-4.06684	0.000958201	0.00351909	-1.09041
	WBGene00044810	Y37E3.19	0.627373	1.94585	3.73176	0.00191692	0.00635564	-1.73546		WBGene00000437	ceh-13	-0.561315	1.78996	-3.21148	0.0056494	0.0160082	-2.76302
	WBGene00012722	Y39G8B.1	0.627077	5.7717	6.99609	5.35816e-06	4.05047e-05	3.46293		WBGene00014669	zipt-2.1	-0.56132	3.80765	-4.50569	0.000390637	0.00165537	-0.530074
	WBGene00021151	Y4C6A.1	0.626259	2.01991	3.9666	0.00117842	0.00419094	-1.27545		WBGene00011065	R06C7.6	-0.561366	0.876507	-2.83686	0.0122204	0.0305836	-3.22566
	WBGene00018466	F45E1.5	0.626074	0.483761	2.74086	0.0148594	0.0359836	-3.35837		WBGene00017440	upb-1	-0.56142	7.61293	-9.60871	6.53293e-08	9.80083e-07	7.87079
	WBGene00009489	F36G9.13	0.625251	2.42705	3.96387	0.00118509	0.00420811	-1.37556		WBGene00021043	pck-1	-0.561564	6.232	-7.56799	1.41313e-06	1.27863e-05	4.71355
	WBGene00011972	T23G11.7	0.624678	6.34583	14.7669	1.60692e-10	7.72625e-09	14.1995		WBGene00010012	saeg-1	-0.562107	6.0219	-8.66671	2.53997e-07	3.0211e-06	6.5513
	WBGene00021995	Y59E9AL.5	0.62371	1.40857	3.69844	0.00205427	0.00675015	-1.71262		WBGene00010115	aakb-1	-0.562149	3.6624	-4.78142	0.000224282	0.00102169	0.0395008
	WBGene00044744	F10G7.12	0.62328	1.25524	3.57161	0.00267372	0.00845882	-1.871		WBGene00001025	dnj-7	-0.562697	5.54636	-7.17452	2.71255e-06	2.25609e-05	4.14376
	WBGene00015362	fbxa-105	0.621346	1.63766	2.56138	0.0213411	0.0485518	-3.9112		WBGene00002266	lec-3	-0.562803	5.46155	-6.78477	5.28156e-06	4.00369e-05	3.49018
	WBGene00022358	Y92H12A.2	0.620359	5.59744	10.279	2.63397e-08	4.69731e-07	8.94946		WBGene00000526	clc-5	-0.56309	1.26814	-2.97028	0.00929671	0.0243551	-3.06506
	WBGene00000975	dhs-12	0.61929	5.65532	8.38356	3.89712e-07	4.34657e-06	6.13345		WBGene00044784	F13H10.8	-0.563497	5.36059	-7.60528	1.32985e-06	1.22182e-05	4.91291
	WBGene00014128	ZK892.4	0.618513	0.77599	3.50842	0.0030491	0.00945082	-1.92649		WBGene00021603	clec-204	-0.563636	2.66861	-5.13299	0.000111888	0.000563665	0.942458
	WBGene00235381	Y74C9A.9	0.617821	0.906968	2.95224	0.00964787	0.0251015	-3.09612		WBGene00044509	K07H8.12	-0.563814	0.977067	-2.73221	0.0151227	0.0365171	-3.48315
	WBGene00011556	vglu-3	0.617565	3.50184	4.55578	0.000352979	0.00151195	-0.389946		WBGene00045239	Y49E10.29	-0.563867	4.13907	-5.26078	8.72152e-05	0.000453993	0.880511
	WBGene00021583	clec-72	0.617122	2.14828	3.74031	0.00188319	0.00626517	-1.73916		WBGene00007331	pho-11	-0.56449	7.21267	-5.76761	7.68175e-05	0.000406714	0.689816
	WBGene00016456	C35E7.4	0.616739	1.33763	3.51016	0.0030381	0.00942318	-2.05322		WBGene00011397	T03E6.8	-0.564492	2.03723	-3.59027	0.002572	0.00819608	-2.04709
	WBGene00002120	ins-37	0.615488	2.47903	4.26118	0.000642809	0.002502	-0.80627		WBGene00016134	C26B9.5	-0.564986	6.15373	-7.75014	1.05211e-06	1.00818e-05	5.04665
	WBGene00010596	K06A4.6	0.615052	0.101617	2.67609	0.0169427	0.0400779	-3.42061		WBGene00004682	rsd-3	-0.565196	5.08365	-7.79179	9.84081e-07	9.55092e-06	5.28706
	WBGene00018744	F53B3.6	0.614673	4.1384	6.29527	1.2559e-05	8.45574e-05	2.89027		WBGene00020222	fut-6	-0.565488	1.49781	-3.43624	0.00354271	0.0107434	-2.22746
	WBGene00009193	F27E5.3	0.614513	2.33543	3.49342	0.00314569	0.00971701	-2.31355		WBGene00003412	mrp-6	-0.565687	4.01184	-7.05468	3.32207e-06	2.68742e-05	4.25364
	WBGene00010323	dhhc-12	0.614473	2.17378	3.51749	0.00299213	0.00929752	-2.22273		WBGene00006753	unc-14	-0.565734	5.34632	-7.38633	1.90471e-06	1.65395e-05	4.56155
	WBGene00022669	ZK177.1	0.613288	3.22499	4.39421	0.000489903	0.00200424	-0.713214		WBGene00011870	T20G5.8	-0.565802	2.63542	-2.76223	0.0151672	0.0365987	-3.88823
	WBGene00013887	nspa-5	0.611533	1.62177	3.21244	0.00563816	0.0159797	-2.77804		WBGene00019599	acds-10	-0.565889	5.02474	-7.68771	1.16349e-06	1.08958e-05	5.13371
	WBGene00012731	Y39G8C.2	0.61052	2.08585	4.28592	0.00061107	0.0024063	-0.644064		WBGene00007395	dcar-1	-0.565988	4.6514	-6.2055	1.4774e-05	9.7398e-05	2.57896
	WBGene00016139	ntl-9	0.610139	6.5061	10.9921	1.05149e-08	2.24609e-07	9.81226		WBGene00013920	pssy-1	-0.566434	5.2117	-9.14611	1.257e-07	1.67743e-06	7.40239
	WBGene00000814	csn-2	0.608829	7.03616	10.73	1.46545e-08	2.9501e-07	9.44292		WBGene00006445	tag-68	-0.566681	1.64961	-2.8321	0.0123398	0.0307975	-3.4739
	WBGene00018127	F36H12.14	0.608307	2.08188	3.25626	0.00514848	0.0148077	-2.75892		WBGene00001393	fat-1	-0.566831	8.63639	-10.7813	1.37265e-08	2.80446e-07	9.52412
	WBGene00020627	T20F5.5	0.606882	3.49388	3.81677	0.00183324	0.00611994	-2.0261		WBGene00020651	T21D12.12	-0.566902	4.30929	-5.70889	3.70157e-05	0.000214603	1.73826
	WBGene00010428	dcn-1	0.60592	6.87423	13.3748	6.67691e-10	2.40989e-08	12.6818		WBGene00021817	Y53G8B.1	-0.567154	2.48582	-3.54626	0.00281841	0.00883848	-2.20909
	WBGene00016326	ubr-1	0.605802	8.2257	11.9602	3.25033e-09	8.68904e-08	11.0237		WBGene00000959	dgk-2	-0.567167	4.37644	-8.71465	2.36464e-07	2.83987e-06	6.9431
	WBGene00020526	T15B7.14	0.605788	1.4335	3.89435	0.00136836	0.00476807	-1.33126		WBGene00010834	mct-3	-0.567269	6.83455	-8.56785	2.94623e-07	3.44062e-06	6.31191
	WBGene00008444	tbc-14	0.605632	6.25475	11.809	3.88423e-09	1.01015e-07	10.8849		WBGene00013603	soem-1	-0.567292	2.23464	-4.44271	0.00044388	0.00183811	-0.347311
	WBGene00302995	H06H21.37	0.605578	3.84568	5.06825	0.000127036	0.000630407	0.528405		WBGene00017303	F09F7.6	-0.567421	1.68517	-2.90645	0.0105984	0.0271792	-3.30017
	WBGene00044920	F20G2.7	0.605557	0.909029	2.60383	0.0195989	0.0452924	-3.73877		WBGene00000138	amx-2	-0.568236	4.70801	-7.23483	2.45125e-06	2.06272e-05	4.45293
	WBGene00017304	nmad-1	0.605342	4.62665	6.33685	1.16531e-05	7.92419e-05	2.82186		WBGene00015965	ugt-48	-0.568266	4.62707	-6.37107	1.09589e-05	7.50466e-05	2.95808
	WBGene00017675	F21F3.6	0.604269	7.60759	11.8441	3.72605e-09	9.75322e-08	10.8712		WBGene00013901	ugt-16	-0.568569	2.97331	-2.63249	0.0203991	0.0468079	-4.18592
	WBGene00000493	che-14	0.603798	1.3444	2.72669	0.0152928	0.0368368	-3.54339		WBGene00009657	F43G6.4	-0.568711	2.88521	-5.47644	5.75504e-05	0.000315126	1.59779
	WBGene00009953	F53A2.9	0.599935	1.77254	3.80839	0.00163513	0.00553739	-1.56468		WBGene00012941	Y47D3B.4	-0.569471	0.503196	-2.94131	0.00986694	0.0255976	-2.97099
	WBGene00016661	C45B2.6	0.597079	4.1776	8.51546	3.18879e-07	3.66159e-06	6.61657		WBGene00015956	C18B2.5	-0.569577	7.15245	-8.26141	4.70151e-07	5.08937e-06	5.81254
	WBGene00001159	eff-1	0.596893	1.93361	3.5492	0.00280122	0.0087886	-2.0384		WBGene00021185	Y9C12A.1	-0.569627	1.10135	-2.68677	0.0165807	0.0393329	-3.59549
	WBGene00018989	F56F11.2	0.596846	2.32846	3.88102	0.00140667	0.00486666	-1.56106		WBGene00009158	F26E4.3	-0.569858	4.69932	-7.5761	1.39457e-06	1.26759e-05	5.01997
	WBGene00022228	Y73B6A.1	0.596755	1.67612	2.71162	0.0157673	0.0377491	-3.69736		WBGene00009450	ugt-58	-0.570098	5.81041	-10.4656	2.06159e-08	3.85824e-07	9.2032
	WBGene00011399	T03F6.3	0.595945	6.47201	7.62923	1.59685e-06	1.42201e-05	4.60963		WBGene00022271	cpx-1	-0.570412	2.39881	-4.48774	0.000405115	0.00170557	-0.275568
	WBGene00018164	sup-36	0.595597	4.43823	4.39705	0.000652662	0.00253736	-1.16529		WBGene00003712	nhr-122	-0.570515	2.31103	-3.92357	0.00128808	0.00452192	-1.41563
	WBGene00000224	atgp-1	0.595587	5.6311	8.9931	1.56892e-07	2.03296e-06	7.10483		WBGene00008260	C52G5.2	-0.570901	4.27033	-4.65416	0.000304145	0.0013273	-0.394086
	WBGene00019150	H04J21.1	0.595062	2.59227	3.55247	0.00278226	0.00873517	-2.25976		WBGene00003523	nas-4	-0.570984	1.11489	-2.7245	0.0153609	0.0369481	-3.49801
	WBGene00014201	ZK1053.6	0.59473	1.98205	3.8703	0.00143825	0.00496079	-1.46028		WBGene00012222	W03C9.6	-0.571009	1.48331	-3.06254	0.00768755	0.0207549	-2.96161
	WBGene00011563	jmjd-4	0.59467	2.11427	4.97588	0.000152396	0.000733775	0.742501		WBGene00003735	nhx-8	-0.571548	4.76137	-8.3175	4.31235e-07	4.7169e-06	6.21792
	WBGene00019576	lido-5	0.594092	0.762223	2.57238	0.0208761	0.0477254	-3.82061		WBGene00010503	K02C4.5	-0.571717	4.26001	-5.58854	4.64763e-05	0.000262082	1.53551
	WBGene00021928	Y55F3AM.11	0.593867	2.26869	2.96827	0.00933515	0.0244417	-3.24755		WBGene00009403	F35C11.4	-0.572023	2.51532	-3.72311	0.00195165	0.00645193	-1.8544
	WBGene00000381	cct-6	0.592943	8.94325	13.5168	5.74132e-10	2.13448e-08	12.8536		WBGene00002248	lam-3	-0.572063	4.33399	-4.89003	0.000203375	0.000938393	-0.04412
	WBGene00010006	F53H2.3	0.592707	5.67208	8.23576	4.89159e-07	5.25334e-06	5.89128		WBGene00000715	col-142	-0.572071	9.08781	-7.60471	1.49761e-06	1.34597e-05	4.64795
	WBGene00022492	dss-1	0.592003	6.74255	8.68523	2.47068e-07	2.94976e-06	6.49583		WBGene00012211	ssp-37	-0.572443	2.7387	-3.97255	0.00116403	0.00414523	-1.44448
	WBGene00012684	Y39B6A.25	0.59196	2.03736	2.72832	0.0155395	0.0373119	-3.7867		WBGene00013542	lron-12	-0.573101	1.60999	-3.13408	0.00663123	0.0182931	-2.83353
	WBGene00001579	gex-2	0.59107	5.93925	9.78579	5.11607e-08	8.0479e-07	8.2176		WBGene00044350	Y73B6BL.44	-0.573769	1.84193	-3.19715	0.0058196	0.0164187	-2.79479
	WBGene00007117	spe-42	0.589765	1.49407	3.0066	0.00862714	0.0228785	-3.09114		WBGene00006321	sup-12	-0.573926	3.38559	-4.90901	0.00017397	0.000820524	0.347396
	WBGene00002273	lec-10	0.588256	7.74627	9.63802	6.27244e-08	9.48323e-07	7.91286		WBGene00006693	twk-43	-0.574268	2.19529	-4.28244	0.000615436	0.0024194	-0.666742
	WBGene00003647	nhr-57	0.587189	2.67056	4.30083	0.000592721	0.00234589	-0.746847		WBGene00006633	tsp-7	-0.574575	1.18902	-3.05355	0.00783138	0.0210721	-2.92408
	WBGene00022485	fbxa-63	0.587139	1.12074	2.65946	0.0175217	0.04121	-3.66269		WBGene00015483	C05D11.5	-0.574856	2.24741	-2.9186	0.0103376	0.0266561	-3.44677
	WBGene00021396	cutl-24	0.586257	1.46976	3.44525	0.00347701	0.0105772	-2.17522		WBGene00011487	T05E12.6	-0.575435	7.4144	-8.75824	2.21625e-07	2.69942e-06	6.59701
	WBGene00003926	pas-5	0.586182	8.20083	5.77149	8.57015e-05	0.000448171	0.601635		WBGene00018138	folt-2	-0.575664	8.89416	-5.63686	0.000104061	0.000528145	0.404899
	WBGene00013559	Y75B8A.28	0.585455	1.02702	2.84803	0.0119447	0.0300208	-3.26048		WBGene00002265	lec-2	-0.576146	8.56255	-8.17886	5.34271e-07	5.67512e-06	5.68623
	WBGene00021733	otub-2	0.585251	5.90692	10.3562	2.37902e-08	4.32193e-07	9.02871		WBGene00019609	K10B3.1	-0.576442	1.51159	-3.13917	0.00656185	0.0181404	-2.82922
	WBGene00019506	K07H8.5	0.582781	2.75725	3.27384	0.00512358	0.0147486	-2.89587		WBGene00019365	rei-2	-0.577926	3.73009	-6.20571	1.47685e-05	9.7398e-05	2.80302
	WBGene00021502	Y40D12A.1	0.582777	5.10515	8.56481	2.9598e-07	3.44222e-06	6.51783		WBGene00002173	itr-1	-0.578096	7.00545	-5.92293	5.89649e-05	0.000321706	0.970398
	WBGene00014996	ZK1251.5	0.582319	1.99109	2.83097	0.0123684	0.0308517	-3.57097		WBGene00012018	T25C12.3	-0.578167	9.50709	-7.98428	7.24577e-07	7.33581e-06	5.3898
	WBGene00020864	oac-50	0.580661	2.20735	3.01065	0.00855557	0.0227419	-3.26702		WBGene00013037	Y49E10.18	-0.578535	4.2033	-6.23361	1.40397e-05	9.32348e-05	2.7333
	WBGene00004750	sea-1	0.580514	2.68166	5.19361	9.93925e-05	0.000507861	1.0067		WBGene00019479	K07C11.7	-0.578657	5.16771	-8.96279	1.63986e-07	2.09912e-06	7.15206
	WBGene00017934	F30B5.4	0.580331	5.09498	5.94957	2.81929e-05	0.000170271	1.82123		WBGene00000068	acy-1	-0.578825	3.97564	-4.38431	0.000524824	0.00212236	-0.884867
	WBGene00003384	moc-1	0.579321	3.48125	6.38291	1.07289e-05	7.35453e-05	3.14446		WBGene00009081	F23B12.4	-0.579268	6.11937	-8.12896	5.7743e-07	6.0579e-06	5.68369
	WBGene00017744	fbxc-54	0.579202	1.57021	2.90351	0.0106626	0.0273179	-3.30008		WBGene00004310	ras-1	-0.579424	3.50965	-5.77573	3.26476e-05	0.00019323	2.04363
	WBGene00002174	itx-1	0.578724	6.1899	8.05384	6.49448e-07	6.73555e-06	5.55977		WBGene00012948	dhhc-2	-0.579685	2.56068	-3.09698	0.00715984	0.0195473	-3.09734
	WBGene00013651	Y105C5B.11	0.578698	1.57542	3.12642	0.00673721	0.0185311	-2.86902		WBGene00012810	nceh-1	-0.579745	1.3692	-3.24478	0.0052725	0.0151038	-2.56463
	WBGene00021019	W04B5.2	0.57711	0.701632	3.02186	0.00836014	0.0222921	-2.9183		WBGene00010724	K09E9.1	-0.579758	3.48045	-7.02365	3.50216e-06	2.81976e-05	4.35359
	WBGene00020408	T10D4.6	0.576806	5.05053	6.71388	5.97523e-06	4.44776e-05	3.52159		WBGene00020605	lgc-50	-0.579929	1.41671	-2.58863	0.0202066	0.0464446	-3.8625
	WBGene00002278	lep-2	0.576305	4.86822	8.11892	5.86549e-07	6.14409e-06	5.86424		WBGene00002037	hum-4	-0.580161	5.11369	-7.69475	1.15033e-06	1.07949e-05	5.1463
	WBGene00022622	ZC477.10	0.574666	1.65442	3.0641	0.00766275	0.0207084	-3.0493		WBGene00004911	snf-12	-0.580334	1.91716	-3.38152	0.00396948	0.0118449	-2.42896
	WBGene00016310	C32D5.1	0.574219	1.77329	3.95675	0.00120267	0.00426166	-1.20987		WBGene00009790	lgc-44	-0.581051	2.45831	-3.94468	0.00123306	0.00435235	-1.43475
	WBGene00015243	B0524.4	0.572756	1.43993	3.8234	0.00158504	0.00539055	-1.46157		WBGene00016006	fln-2	-0.581259	7.29263	-7.82847	1.11956e-06	1.05791e-05	4.93299
	WBGene00022628	ZC513.3	0.572164	1.99171	3.88286	0.0014013	0.00485302	-1.44736		WBGene00045297	fbxc-43	-0.581421	0.764499	-2.63804	0.018295	0.0426925	-3.56334
	WBGene00013611	Y102A5C.2	0.569362	3.819	6.74143	5.695e-06	4.26013e-05	3.74251		WBGene00015779	lrch-1	-0.581776	2.84498	-4.24433	0.000665365	0.00258011	-0.873888
	WBGene00009162	F26E4.7	0.569218	2.98805	4.86292	0.000190649	0.000887497	0.362624		WBGene00011446	T04F8.8	-0.581879	7.85774	-8.03811	7.49654e-07	7.57279e-06	5.33746
	WBGene00009143	F26A3.5	0.568682	4.23753	3.614	0.00330293	0.01012	-2.73347		WBGene00020813	T25G12.6	-0.582195	3.47503	-5.7208	3.61949e-05	0.000210832	1.93451
	WBGene00019515	ugt-19	0.568293	4.56324	3.77986	0.00249679	0.00798632	-2.51194		WBGene00003615	nhr-16	-0.582855	0.881111	-2.8718	0.0113781	0.0288255	-3.19503
	WBGene00009370	set-10	0.568247	2.75683	5.42029	6.40923e-05	0.000346485	1.49305		WBGene00020191	clec-53	-0.582993	2.18226	-4.82338	0.000206265	0.000951085	0.418829
	WBGene00003589	nex-2	0.566588	6.1421	5.96649	3.89796e-05	0.000224744	1.41552		WBGene00011850	T20B3.1	-0.583011	1.71953	-3.84666	0.00151044	0.00517827	-1.46439
	WBGene00007505	pezo-1	0.565494	7.56572	9.71816	5.61459e-08	8.6851e-07	8.02884		WBGene00011383	T02E9.5	-0.583739	1.47063	-3.34221	0.00430726	0.0127052	-2.37866
	WBGene00012010	T25B9.4	0.56419	2.0976	3.24176	0.0053057	0.0151765	-2.77676		WBGene00015326	ivd-1	-0.583914	8.04908	-10.8589	1.24384e-08	2.58003e-07	9.61422
	WBGene00022785	ZK652.6	0.563866	5.95089	13.0291	9.69846e-10	3.26651e-08	12.3588		WBGene00219423	C23H5.15	-0.583929	0.714474	-3.10736	0.00700796	0.0191866	-2.74739
	WBGene00018252	F40H3.6	0.563576	0.786216	2.90624	0.010603	0.0271858	-3.21642		WBGene00011006	ugt-47	-0.584119	6.42925	-7.00159	5.31865e-06	4.02508e-05	3.40304
	WBGene00013606	cand-1	0.562779	8.42292	11.5053	5.58734e-09	1.34323e-07	10.4613		WBGene00004507	rpy-1	-0.585059	3.38003	-4.77738	0.0002261	0.00102745	0.0998362
	WBGene00022493	mrpl-45	0.562752	6.02563	11.1798	8.32193e-09	1.85938e-07	10.1051		WBGene00012358	W09D6.5	-0.585351	5.12733	-7.72275	1.09953e-06	1.04188e-05	5.17577
	WBGene00012576	Y37H9A.1	0.562177	3.97961	6.59531	7.35646e-06	5.3216e-05	3.44853		WBGene00000983	dhs-20	-0.585704	4.00353	-4.57596	0.000348637	0.00149461	-0.483639
	WBGene00009445	F35G12.12	0.562053	6.78184	11.4833	5.73814e-09	1.36981e-07	10.4346		WBGene00011936	pgrn-1	-0.586899	4.91559	-8.94991	1.67103e-07	2.129e-06	7.18162
	WBGene00014103	best-26	0.561841	1.39562	2.89956	0.0107492	0.0275087	-3.29246		WBGene00020557	T19B4.3	-0.587007	5.82363	-7.68931	1.16049e-06	1.08752e-05	4.98504
	WBGene00008743	F13D12.9	0.561189	4.46353	3.32973	0.00638783	0.0177495	-3.43832		WBGene00000958	dgk-1	-0.587072	2.86557	-5.24364	9.01682e-05	0.000467204	1.14324
	WBGene00018841	F54H5.5	0.56118	2.89697	4.05236	0.00098723	0.00361206	-1.2941		WBGene00044176	C30G7.2	-0.588284	2.06371	-4.01273	0.00107134	0.00386575	-1.17954
	WBGene00012578	Y37H9A.3	0.559852	5.70203	8.593	2.83681e-07	3.32763e-06	6.46477		WBGene00013585	cyp-42A1	-0.588503	1.30366	-3.51671	0.00299698	0.00930836	-1.99103
	WBGene00004771	sem-2	0.558395	2.95812	5.40803	6.56199e-05	0.00035362	1.44142		WBGene00009882	vha-17	-0.588639	6.4404	-10.6011	1.72933e-08	3.34722e-07	9.30864
	WBGene00016332	C32F10.4	0.558049	4.71754	6.13741	1.67233e-05	0.000108204	2.45802		WBGene00012239	W04A8.4	-0.58871	1.25825	-2.86145	0.0116216	0.0293799	-3.26216
	WBGene00017320	F09G8.5	0.557386	1.39628	3.15045	0.00641039	0.0177976	-2.73898		WBGene00001649	gob-1	-0.588902	5.49302	-8.04631	6.57174e-07	6.79342e-06	5.62848
	WBGene00008537	F02H6.4	0.557158	3.51622	4.58785	0.000330843	0.00142868	-0.380135		WBGene00020797	T25D3.3	-0.58911	2.64129	-5.49389	5.56605e-05	0.000306009	1.64103
	WBGene00008579	F08G2.8	0.554968	0.636795	2.66798	0.0172226	0.0406077	-3.49908		WBGene00010334	del-5	-0.589207	1.68492	-3.81128	0.00162537	0.00550844	-1.46776
	WBGene00009441	wdr-48	0.554782	6.02301	9.24624	1.08881e-07	1.48899e-06	7.40901		WBGene00009883	F49C12.14	-0.589322	2.7029	-4.91423	0.000172179	0.000812921	0.512337
	WBGene00022369	Y92H12BR.3	0.554418	7.72581	12.1772	2.52495e-09	7.02596e-08	11.2803		WBGene00010329	F59D12.1	-0.589332	0.838305	-3.00714	0.00861758	0.022862	-2.92235
	WBGene00011916	T22C1.5	0.554371	5.17601	9.17809	1.20049e-07	1.61414e-06	7.44551		WBGene00001934	his-60	-0.589427	1.25948	-2.90942	0.010534	0.0270446	-3.25232
	WBGene00007222	C01F6.2	0.554356	3.97623	5.4315	6.27269e-05	0.000339644	1.24056		WBGene00018199	F39E9.7	-0.589547	0.418814	-2.56454	0.0212064	0.0483504	-3.68889
	WBGene00004317	rbg-1	0.553664	4.64737	7.41738	1.80939e-06	1.57823e-05	4.75884		WBGene00019918	fbxc-36	-0.589641	1.11144	-2.83834	0.0121837	0.0305085	-3.35422
	WBGene00002269	lec-6	0.552866	7.93201	3.94081	0.00275667	0.00867111	-2.90227		WBGene00020307	T07D3.4	-0.59043	3.38361	-5.29221	8.20582e-05	0.000431273	1.17853
	WBGene00010232	F58B3.6	0.55219	6.91417	11.1503	8.63199e-09	1.91608e-07	10.0058		WBGene00010513	K02E11.4	-0.59073	1.05671	-2.545	0.0220522	0.0498861	-3.81636
	WBGene00016173	fust-1	0.550714	7.49693	9.70041	5.7537e-08	8.8464e-07	8.00292		WBGene00000684	col-110	-0.590797	2.08395	-2.92321	0.0102404	0.0264311	-3.36356
	WBGene00022460	use-1	0.549703	4.62149	6.80108	5.13418e-06	3.9072e-05	3.66124		WBGene00004036	plc-1	-0.591032	4.81376	-7.821	9.39124e-07	9.17349e-06	5.40577
	WBGene00002187	kgb-1	0.549696	5.47188	3.9471	0.00208605	0.00683643	-2.46014		WBGene00016756	C49A9.2	-0.591915	4.24666	-5.85791	2.80003e-05	0.000169333	2.00426
	WBGene00007381	C06C6.7	0.549372	2.86553	4.31461	0.000576267	0.0022921	-0.752688		WBGene00020689	npr-12	-0.591948	1.23932	-3.74187	0.00187711	0.00624952	-1.54789
	WBGene00008371	D1054.3	0.549219	6.40998	7.79445	9.79897e-07	9.5239e-06	5.07783		WBGene00009500	F36H2.3	-0.592212	2.31908	-4.66705	0.00028206	0.0012457	0.125294
	WBGene00010897	lact-3	0.548784	4.98146	6.56952	7.6988e-06	5.53394e-05	3.1695		WBGene00004030	pin-2	-0.59233	1.84611	-3.38822	0.00391458	0.0117068	-2.40998
	WBGene00011299	ikke-1	0.548675	6.94118	9.98626	3.8945e-08	6.40779e-07	8.41962		WBGene00019673	K12C11.1	-0.592519	6.34522	-10.5121	1.94067e-08	3.67349e-07	9.19433
	WBGene00008606	dhhc-1	0.548509	2.9284	4.74438	0.00024153	0.00108753	0.0931771		WBGene00009260	calm-1	-0.593874	1.82197	-4.06721	0.000957473	0.00351737	-0.995928
	WBGene00013586	Y80D3A.8	0.547932	1.66863	3.27516	0.00495051	0.014314	-2.60478		WBGene00021018	W04B5.1	-0.594209	1.93666	-3.65714	0.00223829	0.00727058	-1.89492
	WBGene00007631	wht-3	0.547927	1.96729	3.70103	0.00204323	0.00671714	-1.82866		WBGene00013540	Y75B8A.3	-0.59476	2.93445	-4.63803	0.000299015	0.00131015	-0.0524807
	WBGene00020246	clic-1	0.547791	6.94147	11.5251	5.45501e-09	1.32311e-07	10.481		WBGene00020426	T10H10.2	-0.594824	2.61779	-4.28243	0.000615452	0.0024194	-0.742425
	WBGene00007614	gnrr-2	0.547758	2.95371	4.81723	0.00020881	0.000960541	0.248372		WBGene00004230	ptr-16	-0.594976	1.6231	-2.88167	0.0111505	0.0283705	-3.29647
	WBGene00018045	F35D11.4	0.547724	4.96332	4.42407	0.000708217	0.00272147	-1.37292		WBGene00007749	ceh-79	-0.59517	2.50285	-5.26197	8.70141e-05	0.000453293	1.25954
	WBGene00008954	F19C6.5	0.547386	1.49384	3.1891	0.00591744	0.0166384	-2.73912		WBGene00008957	glb-13	-0.595798	0.92155	-3.03611	0.00811831	0.0217239	-2.9069
	WBGene00009023	F21G4.1	0.547311	3.16696	3.32105	0.00457017	0.0133676	-2.83285		WBGene00016131	C26B9.1	-0.596025	3.67099	-5.53929	5.10406e-05	0.000284789	1.54562
	WBGene00014023	lnkn-1	0.547124	6.76404	11.5849	5.07591e-09	1.24897e-07	10.5641		WBGene00001616	glr-5	-0.596415	1.52571	-3.03663	0.00810957	0.0217107	-3.02719
	WBGene00015926	C17H11.6	0.547086	5.28966	4.1418	0.00130313	0.00456473	-1.9737		WBGene00013921	best-22	-0.5969	4.23511	-7.25702	2.36189e-06	1.99493e-05	4.5775
	WBGene00017215	F07F6.1	0.546911	3.98025	6.30915	1.22488e-05	8.27964e-05	2.91825		WBGene00017724	F22F7.7	-0.59692	3.25389	-5.0523	0.000131081	0.000645772	0.658257
	WBGene00009231	ceh-89	0.546897	1.66442	3.17229	0.00612706	0.0171298	-2.81154		WBGene00016860	cyp-33C9	-0.597095	2.9058	-5.22148	9.41409e-05	0.00048485	1.0729
	WBGene00303015	F20C5.11	0.546801	2.14197	3.75257	0.00183587	0.00612721	-1.71897		WBGene00044675	fbxa-76	-0.597288	1.01727	-2.90575	0.0106137	0.0272082	-3.14223
	WBGene00010873	trpa-2	0.546404	1.85663	2.92108	0.0102851	0.0265307	-3.28186		WBGene00017369	F10G7.5	-0.598353	4.07467	-6.53516	8.18098e-06	5.83736e-05	3.32275
	WBGene00016405	hecd-1	0.546067	9.56236	9.56634	6.92981e-08	1.03053e-06	7.84931		WBGene00016982	C56G2.9	-0.598367	0.24758	-2.7841	0.0136087	0.0333947	-3.23919
	WBGene00015499	ints-1	0.545916	7.24116	8.02882	6.75485e-07	6.92118e-06	5.42746		WBGene00005644	srp-3	-0.598925	0.318706	-2.63667	0.0183456	0.0427936	-3.48264
	WBGene00017329	ugt-39	0.545414	2.45414	4.23233	0.000681934	0.00263386	-0.839479		WBGene00015789	syx-6	-0.599105	1.76627	-3.39865	0.00383063	0.011491	-2.352
	WBGene00018971	clec-67	0.545394	3.33433	2.95011	0.0105619	0.0271008	-3.64194		WBGene00016838	C50F2.4	-0.599569	4.02536	-7.28431	2.25663e-06	1.91314e-05	4.66654
	WBGene00016425	C34H4.2	0.544155	4.73833	3.98445	0.00142702	0.00492953	-1.95395		WBGene00006677	twk-24	-0.599986	2.97754	-5.74	3.49117e-05	0.000204235	2.09241
	WBGene00006575	tir-1	0.543427	4.30746	5.68481	3.87343e-05	0.000223614	1.68594		WBGene00008714	F11F1.1	-0.600078	3.6588	-5.64045	4.21204e-05	0.000240846	1.75499
	WBGene00194912	ZK856.18	0.541165	3.21782	4.59239	0.000327822	0.00141744	-0.283228		WBGene00016594	C42D4.1	-0.600406	7.61463	-10.562	1.81909e-08	3.47645e-07	9.2116
	WBGene00015693	ugt-28	0.54114	4.17911	5.89254	2.6253e-05	0.000159975	2.12122		WBGene00004207	ptb-1	-0.600507	3.97709	-6.28251	1.28515e-05	8.60586e-05	2.88195
	WBGene00014048	ZK666.8	0.54062	1.61963	3.06047	0.00772042	0.0208216	-3.02836		WBGene00007849	tbc-19	-0.600935	3.70537	-6.46974	9.18817e-06	6.42198e-05	3.31283
	WBGene00000980	dhs-17	0.540184	3.37966	5.35005	7.33746e-05	0.000390461	1.17155		WBGene00013524	Y73F8A.15	-0.601173	1.48289	-3.3178	0.00453116	0.0132621	-2.4468
	WBGene00010280	rde-12	0.539783	8.19769	10.679	1.5644e-08	3.10302e-07	9.37809		WBGene00016544	math-18	-0.601679	2.11905	-3.99814	0.0011041	0.00396503	-1.21187
	WBGene00013554	Y75B8A.19	0.538618	2.96985	3.45249	0.00342505	0.0104378	-2.58004		WBGene00009482	F36G3.1	-0.602077	4.65915	-6.36416	1.10956e-05	7.58004e-05	2.90616
	WBGene00008441	usp-50	0.538437	5.3264	8.98889	1.57857e-07	2.03714e-06	7.1339		WBGene00001494	frm-8	-0.602226	2.63407	-4.0491	0.000993893	0.00362961	-1.23087
	WBGene00000074	adm-2	0.538047	4.6708	6.78571	5.27292e-06	4.00136e-05	3.64786		WBGene00006912	vha-3	-0.60268	7.26652	-12.5454	1.65867e-09	4.98224e-08	11.7235
	WBGene00002206	kin-24	0.537926	2.6525	3.34869	0.00424959	0.0125592	-2.69951		WBGene00009259	hpo-34	-0.602824	8.77384	-8.94393	1.68571e-07	2.1457e-06	6.89923
	WBGene00001215	ego-2	0.53768	6.91782	9.21463	1.13918e-07	1.54661e-06	7.29833		WBGene00009729	F45E10.2	-0.603028	0.629226	-2.6448	0.0180477	0.0421949	-3.5949
	WBGene00015026	B0207.1	0.537562	2.73547	3.62588	0.0023885	0.00767602	-2.14504		WBGene00007664	seb-3	-0.603288	1.25818	-3.39607	0.00385123	0.0115376	-2.23141
	WBGene00020117	R155.3	0.536972	3.85938	3.79036	0.00191444	0.00635051	-2.17231		WBGene00017012	acs-22	-0.603612	5.14523	-6.46908	1.10815e-05	7.58004e-05	2.75194
	WBGene00017108	cyp-43A1	0.536401	4.46217	5.85315	2.82498e-05	0.000170539	1.95028		WBGene00022821	ZK813.2	-0.604566	5.29189	-8.74643	2.25543e-07	2.73771e-06	6.74776
	WBGene00016212	C29F5.3	0.534757	1.82348	2.74231	0.0148155	0.0358901	-3.70623		WBGene00007886	ethe-1	-0.604798	2.39514	-5.03281	0.000136207	0.000666919	0.81665
	WBGene00003148	mbf-1	0.534251	7.37232	12.2718	2.26414e-09	6.43175e-08	11.3933		WBGene00021415	nsy-4	-0.604838	2.12832	-4.11659	0.000864897	0.00322871	-0.964866
	WBGene00004405	rop-1	0.531576	7.6619	9.77678	5.1797e-08	8.11049e-07	8.11299		WBGene00021171	Y8A9A.2	-0.604871	1.37411	-2.75585	0.0144136	0.0350537	-3.54065
	WBGene00012907	cpt-1	0.531422	7.60499	8.7274	2.32016e-07	2.7988e-06	6.54309		WBGene00015619	C08G9.1	-0.605025	3.333	-6.24886	1.36573e-05	9.11399e-05	2.97387
	WBGene00235385	Y48G1A.7	0.531394	1.25936	3.00836	0.00859594	0.0228224	-3.08197		WBGene00000929	dao-3	-0.605052	3.7559	-5.60294	4.52229e-05	0.000255968	1.63927
	WBGene00002004	hsf-1	0.530951	6.58741	10.6164	1.6955e-08	3.30526e-07	9.31099		WBGene00018392	insc-1	-0.60511	2.70812	-4.11423	0.000869113	0.00324178	-1.10721
	WBGene00012559	epg-3	0.530804	6.53511	6.97743	4.1682e-06	3.28793e-05	3.59144		WBGene00001684	gpd-2	-0.605112	8.18124	-8.71236	2.37273e-07	2.84456e-06	6.52949
	WBGene00023498	lin-15A	0.53068	3.71088	5.67448	3.94965e-05	0.000227243	1.75589		WBGene00007242	madf-5	-0.605269	1.94674	-3.87578	0.00142201	0.00491474	-1.41099
	WBGene00020596	oga-1	0.530425	4.84594	5.58601	4.67001e-05	0.000262691	1.33711		WBGene00016712	C46E10.8	-0.60603	0.733468	-2.56304	0.0212705	0.0484478	-3.78949
	WBGene00004859	sma-5	0.530206	4.88305	5.67888	3.91701e-05	0.000225651	1.55697		WBGene00001518	gar-2	-0.606766	2.19047	-3.23428	0.00538857	0.015378	-2.79939
	WBGene00012272	dhc-4	0.530079	3.38412	4.50105	0.000394329	0.00166894	-0.382551		WBGene00018500	msrp-4	-0.607067	1.03399	-2.94209	0.00985109	0.0255662	-3.08057
	WBGene00021253	Y22D7AL.15	0.529483	4.04701	2.77147	0.0170196	0.0402058	-4.2403		WBGene00021981	lgc-26	-0.607231	2.36589	-4.33848	0.000548848	0.00219911	-0.601926
	WBGene00022379	Y94H6A.7	0.529292	2.98377	3.64516	0.00229467	0.00741126	-2.16349		WBGene00021983	npr-5	-0.607373	3.03479	-5.30881	7.94623e-05	0.000419087	1.21341
	WBGene00007725	C25F9.5	0.527926	3.09088	3.60335	0.00250299	0.00800429	-2.23591		WBGene00004033	pkc-2	-0.607797	6.10757	-10.1849	2.98402e-08	5.17903e-07	8.7779
	WBGene00004880	smg-2	0.527514	7.33991	9.70973	5.68022e-08	8.76313e-07	8.01655		WBGene00016362	C33G8.4	-0.608184	2.66074	-3.68242	0.00212376	0.00693995	-1.96188
	WBGene00007589	erg-28	0.527314	2.24544	3.29207	0.0047798	0.0138823	-2.73141		WBGene00018036	F35C8.5	-0.608381	4.44122	-5.16495	0.000119938	0.000598238	0.504667
	WBGene00045484	F34D10.9	0.526961	3.50805	4.71838	0.00025444	0.00113625	-0.0972951		WBGene00019225	bgal-2	-0.610574	4.37812	-7.43789	1.74918e-06	1.53357e-05	4.87944
	WBGene00014151	vps-15	0.525514	6.67825	10.7202	1.48406e-08	2.97841e-07	9.44234		WBGene00008865	F15G9.1	-0.610711	6.97483	-8.66338	2.55266e-07	3.02825e-06	6.46212
	WBGene00009314	F32B4.4	0.524677	6.18028	7.35889	1.9933e-06	1.7199e-05	4.36132		WBGene00019373	K04A8.1	-0.611321	3.25825	-5.25175	8.87595e-05	0.000460622	1.07123
	WBGene00021170	arx-4	0.524525	6.21591	8.09702	6.06973e-07	6.33851e-06	5.60053		WBGene00044667	ZK622.5	-0.611438	1.3875	-3.3558	0.00418736	0.0123945	-2.33584
	WBGene00021843	Y54E10BR.4	0.524409	6.52468	10.3775	2.31331e-08	4.24222e-07	8.99185		WBGene00022386	Y95B8A.6	-0.612643	1.38476	-4.15823	0.000793923	0.00300164	-0.759185
	WBGene00020701	T22F7.1	0.524062	3.1842	5.69459	3.80265e-05	0.000219901	1.93321		WBGene00008979	slc-25A18.1	-0.612894	5.25507	-8.8241	2.01034e-07	2.49132e-06	6.90258
	WBGene00019280	K01A2.5	0.523584	4.1423	6.61626	7.0901e-06	5.16185e-05	3.45453		WBGene00014053	ZK669.3	-0.612953	3.71665	-4.7872	0.00022171	0.00101235	0.0465635
	WBGene00022178	Y71H2AM.13	0.523558	6.24569	6.4354	1.1197e-05	7.63698e-05	2.61721		WBGene00015122	B0302.5	-0.613132	4.12783	-5.96207	2.30781e-05	0.000142365	2.29204
	WBGene00006724	ubh-4	0.523422	7.12732	10.0252	3.69526e-08	6.13188e-07	8.47069		WBGene00001155	ech-6	-0.613135	9.41349	-8.14626	6.34455e-07	6.59775e-06	5.54779
	WBGene00013357	clec-260	0.522854	1.11759	2.68787	0.0165441	0.0392597	-3.63899		WBGene00009433	F35E12.9	-0.613147	4.12624	-3.88671	0.00159511	0.00542075	-1.89505
	WBGene00016087	C25A11.2	0.522337	4.29088	6.82739	4.90548e-06	3.75415e-05	3.78232		WBGene00003728	nhr-138	-0.613302	3.33844	-6.13168	1.68993e-05	0.00010924	2.72396
	WBGene00007180	B0457.6	0.521785	3.51774	3.76407	0.00179258	0.0060004	-1.99896		WBGene00004234	ptr-20	-0.613732	2.76198	-3.99608	0.00110881	0.00397563	-1.35161
	WBGene00020991	W03D8.10	0.521724	2.13299	3.42645	0.00361561	0.0109498	-2.42328		WBGene00001538	gcy-12	-0.614282	5.8756	-6.19831	2.80206e-05	0.000169381	1.79457
	WBGene00021842	Y54E10BR.3	0.521262	5.77204	8.82951	1.99435e-07	2.47828e-06	6.81138		WBGene00006917	vha-8	-0.614355	8.598	-10.2321	2.80245e-08	4.92038e-07	8.77494
	WBGene00008018	tbc-8	0.520708	2.08155	3.41296	0.00371837	0.0112087	-2.43432		WBGene00003987	pes-23	-0.614524	4.08768	-5.8238	2.98397e-05	0.000178553	2.0143
	WBGene00017141	EEED8.13	0.520367	1.3981	3.44101	0.00350778	0.0106493	-2.23101		WBGene00016027	C23H5.8	-0.615051	6.87015	-4.70392	0.000731292	0.00279828	-1.52241
	WBGene00007352	cdc-48.1	0.520247	9.93448	9.96533	4.00625e-08	6.57412e-07	8.43433		WBGene00000225	atgp-2	-0.615751	5.24957	-6.78146	5.31195e-06	4.02224e-05	3.53395
	WBGene00009222	fbxa-95	0.519944	2.67288	4.35611	0.000529456	0.00213524	-0.713025		WBGene00006610	tre-4	-0.616115	2.62054	-4.47477	0.00041591	0.00174293	-0.325804
	WBGene00008405	ttll-12	0.518612	7.10229	8.63232	2.67418e-07	3.15044e-06	6.40202		WBGene00011971	lron-9	-0.616201	3.06511	-3.46948	0.00349251	0.0106121	-2.53191
	WBGene00010931	M162.5	0.517709	1.7319	3.52419	0.00295073	0.00919198	-2.06187		WBGene00012532	crp-1	-0.6167	1.94634	-4.12373	0.0008523	0.00318606	-0.9053
	WBGene00020642	T20H9.6	0.517235	0.565806	2.62351	0.0188383	0.0437726	-3.60603		WBGene00011995	rsf-1	-0.616771	3.91906	-7.72862	1.08918e-06	1.03351e-05	5.45167
	WBGene00020850	nhr-226	0.5172	2.4036	3.50818	0.00305061	0.00945334	-2.28383		WBGene00044792	F59C6.14	-0.616928	1.41529	-3.15731	0.00632011	0.0176008	-2.73793
	WBGene00003091	lys-2	0.517041	5.88662	3.30778	0.00756289	0.0204915	-3.79512		WBGene00000516	cki-1	-0.617299	2.03654	-3.30416	0.00466135	0.0136051	-2.57302
	WBGene00016156	ari-1.3	0.51691	5.48612	7.25964	2.35157e-06	1.98744e-05	4.28452		WBGene00022122	trap-1	-0.617975	8.8021	-9.84224	4.73577e-08	7.59902e-07	8.23141
	WBGene00017041	D2007.1	0.51668	2.55035	3.05068	0.00787792	0.0211764	-3.23707		WBGene00012970	Y48A6B.9	-0.618232	2.61189	-4.21679	0.000704013	0.00270684	-0.860838
	WBGene00011129	R07H5.9	0.515901	2.21048	3.32685	0.00444685	0.0130603	-2.62393		WBGene00010109	F55C10.5	-0.618298	3.39499	-5.74511	3.45784e-05	0.000202631	2.00545
	WBGene00019163	ubxn-6	0.515845	6.58342	9.7451	5.41015e-08	8.43253e-07	8.09513		WBGene00007957	C35C5.8	-0.618591	1.84366	-4.15606	0.000797482	0.00301342	-0.814439
	WBGene00007847	C31E10.6	0.514979	2.69269	3.98162	0.00114242	0.00407897	-1.39455		WBGene00004227	ptr-13	-0.619344	4.87022	-8.41845	3.69494e-07	4.15169e-06	6.35128
	WBGene00012462	Y17G7B.8	0.514707	3.75257	4.6062	0.000318819	0.00138187	-0.295815		WBGene00011252	R11H6.4	-0.619366	3.27799	-5.22004	9.44038e-05	0.000485653	0.985917
	WBGene00016489	fubl-3	0.514514	5.43055	9.23372	1.10848e-07	1.51034e-06	7.48585		WBGene00023451	mlc-7	-0.620469	4.96978	-7.58581	1.37266e-06	1.25186e-05	4.98474
	WBGene00004906	snf-7	0.514424	1.82792	2.78499	0.0135842	0.0333466	-3.62671		WBGene00001572	gei-15	-0.621045	4.59467	-5.39156	7.89804e-05	0.000416868	0.910185
	WBGene00018787	cutl-20	0.514423	2.20193	2.61849	0.0190298	0.0441498	-3.96347		WBGene00021740	Y50D4B.1	-0.621222	1.07328	-2.65443	0.0177003	0.0415686	-3.60816
	WBGene00011260	cnnm-5	0.514191	1.93737	2.98512	0.0090172	0.0237555	-3.26579		WBGene00015263	B0563.6	-0.621988	1.25889	-2.65605	0.0176424	0.0414559	-3.69626
	WBGene00015590	bath-15	0.513995	4.78791	8.10228	6.01996e-07	6.29137e-06	5.84203		WBGene00001038	dnj-20	-0.623133	8.63735	-11.1	9.18861e-09	2.01331e-07	9.94268
	WBGene00012485	fbxa-121	0.51341	1.11979	2.70796	0.0158847	0.0379722	-3.58413		WBGene00006865	slcf-2	-0.623394	1.30239	-2.87641	0.0112712	0.0285814	-3.28609
	WBGene00012679	Y39B6A.18	0.513208	2.40656	3.08468	0.00734412	0.0199743	-3.18538		WBGene00009340	best-14	-0.623509	5.88344	-9.13689	1.2738e-07	1.69429e-06	7.28773
	WBGene00003164	mdt-6	0.513134	5.88735	8.83024	1.9922e-07	2.47828e-06	6.79649		WBGene00013869	mlck-1	-0.623601	5.18539	-8.4785	3.37244e-07	3.83881e-06	6.41767
	WBGene00008143	C47E8.4	0.51233	5.58458	8.10604	5.98469e-07	6.26413e-06	5.69608		WBGene00012514	Y26E6A.3	-0.623761	3.60859	-5.98851	2.19785e-05	0.000136433	2.41288
	WBGene00016382	C33H5.16	0.512204	2.53558	3.73085	0.00192054	0.00636454	-1.88502		WBGene00022486	fbxa-61	-0.624125	1.41873	-3.19557	0.00583868	0.0164657	-2.64642
	WBGene00007290	C04B4.2	0.511335	5.80658	6.76788	5.43875e-06	4.09773e-05	3.34789		WBGene00045316	C49F5.9	-0.624324	0.742061	-2.75754	0.0143644	0.0349528	-3.42054
	WBGene00018925	F56A11.5	0.510998	5.88645	8.71848	2.35119e-07	2.8287e-06	6.63065		WBGene00017071	aagr-1	-0.624341	5.23937	-3.67281	0.00407135	0.0121038	-3.08518
	WBGene00016286	C31H1.1	0.510463	3.34617	3.27284	0.00526955	0.0150985	-3.06691		WBGene00009293	F31D4.8	-0.62486	2.30234	-3.31989	0.00451156	0.013219	-2.67514
	WBGene00013301	Y57G11C.3	0.509523	6.00399	9.65553	6.12203e-08	9.30754e-07	8.01709		WBGene00010945	chil-13	-0.6252	2.80153	-3.8774	0.00141726	0.00489955	-1.58796
	WBGene00003695	nhr-105	0.508871	3.79825	5.38491	6.8606e-05	0.000367963	1.22264		WBGene00003485	mua-6	-0.62533	6.72643	-9.04514	1.45456e-07	1.89944e-06	7.06054
	WBGene00022599	daf-41	0.508664	8.72237	5.788	5.38129e-05	0.000297655	1.00381		WBGene00012252	W04E12.7	-0.625609	2.92141	-5.34107	7.46575e-05	0.000396822	1.31228
	WBGene00010433	H40L08.1	0.508398	4.76932	7.59123	1.3606e-06	1.2442e-05	4.99154		WBGene00020446	T12B3.3	-0.625658	3.93298	-7.45541	1.69942e-06	1.49961e-05	4.98337
	WBGene00007514	catp-8	0.508287	7.36744	9.83601	4.77624e-08	7.64592e-07	8.19797		WBGene00020436	T12A2.1	-0.626012	2.69837	-4.70437	0.000261692	0.00116558	0.0732414
	WBGene00007900	C33D9.6	0.508141	1.5656	2.63647	0.018353	0.0427984	-3.8493		WBGene00011579	T07D4.2	-0.62607	3.34774	-5.03636	0.000135259	0.000662994	0.631923
	WBGene00010941	gss-1	0.508081	6.29443	10.0911	3.382e-08	5.71414e-07	8.61257		WBGene00017979	F32B5.6	-0.626491	5.68887	-8.04349	6.60095e-07	6.8117e-06	5.58385
	WBGene00006450	tag-77	0.508	6.33183	8.38455	3.89124e-07	4.34357e-06	6.05341		WBGene00019656	slc-25A10	-0.626679	5.90731	-12.152	2.59954e-09	7.20405e-08	11.3463
	WBGene00016611	bicd-1	0.507954	5.57866	8.71493	2.36366e-07	2.83987e-06	6.68935		WBGene00019965	R08F11.1	-0.627015	4.5779	-8.76723	2.18687e-07	2.67597e-06	6.93876
	WBGene00008658	clec-152	0.507755	1.88481	3.11025	0.00696613	0.0190913	-3.01307		WBGene00017468	F14F9.5	-0.627533	1.98922	-4.43897	0.000447273	0.0018493	-0.282024
	WBGene00006769	unc-33	0.507685	5.82019	8.96788	1.62772e-07	2.08832e-06	7.01099		WBGene00010790	sodh-1	-0.628179	4.03989	-5.23262	9.21214e-05	0.00047553	0.84973
	WBGene00044468	Y69A2AL.2	0.507683	3.74833	4.48198	0.000409872	0.0017224	-0.567597		WBGene00018860	vpat-1	-0.628369	3.62592	-6.56966	7.69698e-06	5.53394e-05	3.50808
	WBGene00021430	Y38F2AR.12	0.507132	5.35318	7.80781	9.59146e-07	9.33555e-06	5.25892		WBGene00003754	nlp-16	-0.628717	2.45784	-3.44868	0.00345232	0.0105115	-2.44847
	WBGene00016710	fbxc-52	0.506855	3.21793	4.63255	0.000302332	0.00132065	-0.185775		WBGene00000453	ceh-32	-0.629401	1.58542	-2.83861	0.0121769	0.0304971	-3.43196
	WBGene00007846	C31E10.5	0.506545	3.95715	4.43601	0.000449966	0.00185874	-0.769678		WBGene00020283	T06A4.3	-0.630935	2.6009	-3.42303	0.00364138	0.0110181	-2.49045
	WBGene00007616	rpoa-12	0.505844	4.59732	4.61117	0.000345867	0.00148508	-0.64521		WBGene00013238	trap-4	-0.631024	7.81988	-10.3942	2.26336e-08	4.16183e-07	8.98499
	WBGene00020334	epg-7	0.502383	5.50078	6.85403	4.68466e-06	3.62183e-05	3.59003		WBGene00012608	hphd-1	-0.631268	9.08316	-9.1889	1.18199e-07	1.59557e-06	7.27635
	WBGene00000771	cpb-2	0.502155	4.18676	3.89036	0.00154105	0.0052686	-2.03009		WBGene00023069	rncs-1	-0.631652	3.45711	-2.69133	0.020845	0.0476622	-4.33351
	WBGene00000235	baf-1	0.502019	6.59299	5.84611	4.46039e-05	0.000253307	1.18743		WBGene00000005	aat-4	-0.63173	3.75052	-5.86184	2.77957e-05	0.000168321	2.14525
	WBGene00010546	K03H1.11	0.501954	3.98887	5.25616	8.80021e-05	0.000457389	0.883662		WBGene00021893	ndnf-1	-0.632144	2.53303	-4.16898	0.00077659	0.00294511	-0.979197
	WBGene00013924	rad-23	0.501884	7.96243	10.8538	1.25185e-08	2.59269e-07	9.606		WBGene00007072	ugt-1	-0.632771	3.5075	-4.23992	0.000671405	0.00260131	-0.987097
	WBGene00020533	T16A1.2	0.501699	2.37307	3.23916	0.00533434	0.0152456	-2.85485		WBGene00006632	tsp-6	-0.632809	0.893842	-3.27397	0.00496272	0.0143432	-2.41189
	WBGene00018149	F37C12.1	0.501609	5.63145	5.80072	3.55827e-05	0.0002078	1.47252		WBGene00045255	nhr-146	-0.632937	1.82205	-3.52459	0.00294827	0.00918643	-2.10311
	WBGene00011867	chc-1	0.501607	9.51687	8.82958	1.99416e-07	2.47828e-06	6.74242		WBGene00000742	col-169	-0.63329	3.21612	-3.47082	0.00366306	0.0110742	-2.5947
	WBGene00018903	F55G1.7	0.500914	1.38935	3.08538	0.00733349	0.0199574	-2.95842		WBGene00000246	bcc-1	-0.634278	1.95184	-3.44302	0.00349318	0.0106121	-2.2818
	WBGene00019079	rpa-4	0.500616	2.89564	3.9605	0.00119337	0.00423531	-1.50458		WBGene00011682	snt-7	-0.634796	-0.0564309	-2.64962	0.017873	0.0418514	-3.39753
	WBGene00018758	F53E10.1	0.499643	3.52986	3.24624	0.0056074	0.0158991	-3.1488		WBGene00023489	F42A10.9	-0.635315	2.91168	-6.08727	1.83288e-05	0.000116651	2.7209
	WBGene00020036	R12E2.11	0.499491	6.17459	9.12529	1.29528e-07	1.71616e-06	7.21542		WBGene00009722	F45D3.2	-0.635675	1.65471	-4.34057	0.000546517	0.00219235	-0.42031
	WBGene00019082	pup-3	0.499295	1.89999	3.19179	0.00588467	0.0165816	-2.86372		WBGene00000722	col-149	-0.63569	8.60318	-7.13408	6.51174e-06	4.78688e-05	3.22496
	WBGene00010308	F59B2.3	0.498994	5.74123	5.92259	2.6988e-05	0.000163869	1.74254		WBGene00002052	ifa-4	-0.635925	6.58351	-8.98486	1.58788e-07	2.04605e-06	6.98563
	WBGene00021503	ctsa-4.2	0.498381	4.86153	5.50005	5.50093e-05	0.000303409	1.1796		WBGene00012987	Y48C3A.3	-0.636036	3.78647	-7.54771	1.46071e-06	1.31803e-05	5.17019
	WBGene00002227	klp-17	0.498013	3.17558	4.17976	0.000759585	0.00288948	-1.12982		WBGene00021249	Y22D7AL.11	-0.636469	2.37743	-4.65342	0.000289899	0.00127494	0.0568541
	WBGene00000071	acy-4	0.497779	4.18701	5.47043	5.82164e-05	0.000318388	1.29032		WBGene00007855	C31H5.4	-0.636557	2.51898	-3.81966	0.00159735	0.00542566	-1.66796
	WBGene00011152	R09A8.1	0.497659	3.38913	4.85253	0.000194632	0.000902954	0.199743		WBGene00018739	F53B1.8	-0.636693	4.85184	-7.42667	1.78187e-06	1.55822e-05	4.73407
	WBGene00009135	F25H9.2	0.497515	1.74691	2.95915	0.00951181	0.0248278	-3.30603		WBGene00011059	R06C1.4	-0.63705	6.55007	-6.30996	3.2714e-05	0.000193411	1.61773
	WBGene00009831	F47G9.4	0.497135	3.11339	4.65557	0.000288644	0.00127024	-0.10037		WBGene00003844	odc-1	-0.637239	5.20217	-6.3638	1.41528e-05	9.38027e-05	2.55948
	WBGene00020379	T09B4.5	0.497052	2.44739	3.695	0.00206899	0.00679033	-1.9233		WBGene00050884	Y69H2.15	-0.63776	1.36201	-3.48907	0.00317424	0.00978963	-2.09749
	WBGene00009101	F25B3.4	0.497034	2.31774	3.36999	0.00406571	0.0120896	-2.57376		WBGene00044485	Y54G2A.41	-0.637803	0.763675	-3.57028	0.00268115	0.00847443	-1.842
	WBGene00189951	linc-29	0.496388	1.69223	2.98565	0.00900732	0.023734	-3.18236		WBGene00019273	H43E16.1	-0.637856	3.36221	-4.94193	0.000162983	0.00077464	0.475241
	WBGene00009241	F28H7.8	0.496238	3.1585	3.57722	0.00264272	0.00837631	-2.31805		WBGene00009798	F46G10.4	-0.638327	3.0122	-4.38197	0.000502274	0.00204563	-0.587665
	WBGene00000884	cyn-8	0.496112	3.49067	5.25129	8.88382e-05	0.000460855	0.983341		WBGene00020507	vha-15	-0.63874	7.7035	-10.1128	3.28519e-08	5.5877e-07	8.59206
	WBGene00002181	kal-1	0.495711	2.38434	3.69177	0.00208292	0.00682918	-1.91686		WBGene00010328	F59C6.11	-0.639015	0.836518	-2.68587	0.016611	0.0393911	-3.48447
	WBGene00012755	Y41C4A.8	0.494307	1.99038	2.69903	0.0161746	0.0385241	-3.79558		WBGene00010111	F55D12.2	-0.639347	4.90834	-6.31705	1.24729e-05	8.41027e-05	2.72646
	WBGene00003707	nhr-117	0.493647	2.56008	3.15575	0.00634052	0.0176469	-3.04203		WBGene00018073	F35H10.10	-0.639736	5.60094	-6.62314	1.00837e-05	6.96141e-05	2.86669
	WBGene00019779	endu-2	0.493639	6.45162	2.86969	0.0177335	0.0416033	-4.74573		WBGene00007984	irx-1	-0.641234	2.57596	-4.37358	0.000510932	0.00207344	-0.536553
	WBGene00009683	F44D12.6	0.493607	2.25525	3.00601	0.00863762	0.0229018	-3.29765		WBGene00000133	amt-1	-0.641546	3.2076	-4.12386	0.000871427	0.00324863	-1.23123
	WBGene00015990	C18H2.3	0.493196	1.47583	3.22001	0.00555037	0.0157604	-2.67899		WBGene00018018	F33G12.6	-0.642048	3.6215	-7.35163	2.01745e-06	1.7357e-05	4.86787
	WBGene00015800	C15H9.4	0.492898	5.437	8.49841	3.27213e-07	3.7478e-06	6.35509		WBGene00021368	best-20	-0.642595	3.58879	-6.25676	1.34635e-05	8.99354e-05	2.91375
	WBGene00012979	Y48B6A.5	0.492809	3.80336	2.86301	0.0136612	0.0335113	-4.06064		WBGene00020107	R151.2	-0.64293	7.79326	-14.3831	2.35126e-10	1.06466e-08	13.7656
	WBGene00007630	har-1	0.492478	7.39402	9.63114	6.33259e-08	9.54236e-07	7.90234		WBGene00019546	glct-6	-0.643069	2.64065	-4.30248	0.00059073	0.00233936	-0.68732
	WBGene00014241	ZK1251.3	0.492085	1.12934	2.62791	0.0186723	0.0434538	-3.70739		WBGene00002138	inx-16	-0.64323	5.23042	-5.35606	0.00012811	0.000634809	0.377164
	WBGene00022185	Y71H2AM.20	0.491971	5.62683	8.22176	4.99873e-07	5.35573e-06	5.87764		WBGene00008978	cutl-3	-0.643443	0.87168	-3.10844	0.00699232	0.0191476	-2.73541
	WBGene00004879	smg-1	0.491612	7.39512	5.30178	0.000152382	0.000733775	-0.059042		WBGene00007339	C05D12.1	-0.643821	1.66121	-3.78034	0.00173309	0.00582563	-1.55727
	WBGene00019867	R04B3.2	0.491328	2.42268	3.13788	0.00657931	0.0181776	-3.08886		WBGene00011893	T21C9.6	-0.643926	4.65033	-7.04658	3.36809e-06	2.71986e-05	4.14294
	WBGene00013107	Y51H4A.13	0.491227	1.72211	2.57194	0.0208943	0.0477509	-4.02113		WBGene00022410	Y97E10C.1	-0.644327	5.07948	-8.52565	3.14002e-07	3.6178e-06	6.51873
	WBGene00001245	elo-7	0.490696	2.64043	3.82343	0.00158492	0.00539055	-1.71916		WBGene00016066	acd-2	-0.64474	3.78153	-6.84305	4.77441e-06	3.67599e-05	3.92417
	WBGene00019944	R07G3.8	0.490527	3.00894	3.03414	0.0081512	0.021799	-3.3414		WBGene00002999	lin-10	-0.644774	5.96004	-10.4047	2.23238e-08	4.11041e-07	9.10918
	WBGene00016496	C37C3.2	0.48949	7.94578	10.9751	1.07413e-08	2.266e-07	9.76578		WBGene00009447	F35H8.2	-0.645174	2.01588	-4.14095	0.00082263	0.00308957	-0.853757
	WBGene00001784	gst-36	0.488279	5.39063	5.77381	3.27653e-05	0.000193506	1.59433		WBGene00000707	col-133	-0.645339	8.66488	-4.42698	0.00131395	0.00459611	-2.10544
	WBGene00012813	Y43F8B.2	0.488112	5.76742	2.94537	0.014876	0.0359982	-4.50512		WBGene00017123	maoc-1	-0.645342	5.04387	-9.57193	6.87601e-08	1.02365e-06	8.06509
	WBGene00004822	skr-16	0.488047	1.46662	2.93809	0.00993227	0.0257524	-3.21211		WBGene00000620	col-43	-0.645649	1.3138	-3.12465	0.00676186	0.0185951	-2.79492
	WBGene00020549	nmt-1	0.487916	7.81713	11.4328	6.10108e-09	1.4463e-07	10.357		WBGene00077594	nhr-151	-0.645783	0.820768	-2.63538	0.0183933	0.0428703	-3.62213
	WBGene00011777	T14G10.8	0.487723	4.12684	4.91893	0.000170582	0.000806781	0.161785		WBGene00008127	ddo-1	-0.645813	2.72178	-4.55573	0.000353014	0.00151195	-0.214163
	WBGene00003601	nhr-2	0.487556	2.5322	3.24297	0.00529236	0.0151479	-2.96015		WBGene00005643	srp-2	-0.646351	3.46438	-5.7396	3.49376e-05	0.000204296	1.89481
	WBGene00016650	ubr-4	0.487463	7.92699	4.81817	0.000413787	0.0017351	-1.05391		WBGene00018743	F53B3.5	-0.646621	1.87525	-4.49815	0.000396648	0.00167667	-0.156025
	WBGene00014062	ZK673.6	0.486932	1.72866	2.91754	0.0103601	0.0266988	-3.32048		WBGene00001745	gsa-1	-0.647227	4.31379	-6.66012	6.5645e-06	4.81786e-05	3.50467
	WBGene00000001	aap-1	0.486126	6.0437	10.9832	1.0633e-08	2.2583e-07	9.84141		WBGene00001935	his-61	-0.647481	0.860479	-2.85031	0.0118892	0.0299358	-3.24107
	WBGene00020903	acd-5	0.485777	2.76178	4.33742	0.000550042	0.00220325	-0.698098		WBGene00005712	srv-1	-0.647561	3.33194	-6.4336	9.79922e-06	6.7891e-05	3.34263
	WBGene00008950	wht-5	0.485498	3.90326	4.1282	0.000844492	0.00316208	-1.38708		WBGene00003876	pept-2	-0.647792	5.3849	-9.83797	4.7635e-08	7.6345e-07	8.40082
	WBGene00002982	lgg-3	0.485439	3.95331	5.20654	9.69187e-05	0.00049661	0.779316		WBGene00003006	lin-17	-0.648135	2.80902	-4.96028	0.000157169	0.0007525	0.584601
	WBGene00000222	atf-6	0.485302	3.99056	5.23728	9.12904e-05	0.000471956	0.872378		WBGene00004024	php-3	-0.648276	3.02757	-3.66485	0.0023294	0.00750915	-2.12738
	WBGene00019456	K06H7.2	0.484715	2.62165	3.43783	0.00353103	0.0107104	-2.49779		WBGene00023039	F41B5.11	-0.648636	0.878988	-3.21017	0.00566475	0.016035	-2.48859
	WBGene00019666	sago-1	0.484058	6.14326	6.68682	6.26458e-06	4.62518e-05	3.17328		WBGene00015803	C15H9.9	-0.648746	6.06811	-8.15555	6.34706e-07	6.59775e-06	5.59646
	WBGene00019733	M02E1.1	0.483758	4.56531	6.98533	3.73883e-06	2.98557e-05	4.02119		WBGene00020786	T25B2.2	-0.648861	4.78168	-6.11321	1.88551e-05	0.000119553	2.334
	WBGene00003611	nhr-12	0.48357	3.25654	4.28602	0.000610942	0.0024063	-0.91296		WBGene00003963	pdi-2	-0.649112	9.30482	-9.39873	8.76742e-08	1.25182e-06	7.59629
	WBGene00011689	T10C6.7	0.483373	3.94606	5.30939	7.93739e-05	0.000418783	0.970793		WBGene00013962	ZK287.1	-0.649238	0.874812	-2.91357	0.0104449	0.0268717	-3.11429
	WBGene00194816	ZK616.61	0.483273	3.29684	3.90804	0.00133015	0.00464921	-1.70421		WBGene00013819	Y116F11A.6	-0.649255	0.0461918	-2.70922	0.0158442	0.0378977	-3.33254
	WBGene00219589	anr-35	0.483139	1.14286	2.78849	0.0134875	0.0331489	-3.4275		WBGene00000786	cpr-6	-0.649446	8.98884	-9.36171	9.2386e-08	1.30404e-06	7.53475
	WBGene00017373	F10G7.10	0.48283	6.50654	7.27561	2.28964e-06	1.93751e-05	4.18947		WBGene00003711	nhr-121	-0.649571	3.01782	-4.52929	0.000372404	0.0015875	-0.366585
	WBGene00000591	coh-1	0.482825	4.49891	6.20785	1.47111e-05	9.70773e-05	2.60888		WBGene00012324	rhy-1	-0.649578	4.10996	-5.76379	3.33864e-05	0.000196747	1.83865
	WBGene00017738	tipn-1	0.482716	4.9656	8.9303	1.71967e-07	2.1767e-06	7.10193		WBGene00002258	lbp-6	-0.649648	7.9104	-9.44889	8.1689e-08	1.18249e-06	7.64027
	WBGene00003022	lin-37	0.482337	5.58139	8.25915	4.71795e-07	5.09906e-06	5.9441		WBGene00017732	F23C8.3	-0.650911	0.228888	-2.72851	0.0152365	0.0367268	-3.40193
	WBGene00001160	efk-1	0.482208	6.77776	7.83791	9.14096e-07	8.96117e-06	5.12623		WBGene00015936	C17H12.11	-0.651116	2.24321	-3.51904	0.00298251	0.00927611	-2.23067
	WBGene00008974	tbc-1	0.482185	4.67693	7.02317	3.50501e-06	2.82038e-05	4.04829		WBGene00020163	T02G5.3	-0.651616	0.593452	-2.85411	0.0117971	0.0297376	-3.17482
	WBGene00022712	ZK355.2	0.482138	4.62382	5.45675	5.97613e-05	0.000325399	1.14368		WBGene00004258	pyc-1	-0.651727	8.46237	-12.0945	2.77879e-09	7.60784e-08	11.1914
	WBGene00001345	fos-1	0.481942	4.73037	7.35147	2.01798e-06	1.7357e-05	4.63724		WBGene00007284	C03H12.1	-0.653552	4.67801	-8.77003	2.17781e-07	2.66727e-06	6.95419
	WBGene00001602	gln-1	0.481815	5.13997	5.14783	0.000112714	0.000567198	0.378169		WBGene00012854	Y44A6D.3	-0.653667	3.39576	-5.38463	6.86425e-05	0.000368014	1.3031
	WBGene00009280	F31B9.3	0.481689	3.2907	4.1057	0.000884504	0.00328837	-1.33371		WBGene00012073	cpd-2	-0.653782	3.30793	-6.39929	1.04187e-05	7.16719e-05	3.25085
	WBGene00003990	pfn-2	0.481333	6.30608	7.85834	8.84775e-07	8.75368e-06	5.20353		WBGene00002976	lev-9	-0.654447	1.65079	-4.66089	0.000285575	0.00125836	0.236695
	WBGene00003060	lpd-3	0.481196	7.59671	6.18456	2.08437e-05	0.000130474	1.91192		WBGene00018187	twf-2	-0.655019	5.01206	-8.6975	2.42586e-07	2.90314e-06	6.78273
	WBGene00022335	Y82E9BR.2	0.480771	5.20024	8.03521	6.68735e-07	6.86431e-06	5.64886		WBGene00017969	ctsa-3.1	-0.655041	6.64989	-10.731	1.4637e-08	2.9501e-07	9.46927
	WBGene00019626	K10C9.7	0.479918	2.8026	3.15406	0.00636272	0.0176978	-3.14126		WBGene00008925	F17H10.1	-0.655657	5.60978	-9.61033	6.51825e-08	9.7896e-07	8.04788
	WBGene00004796	sid-2	0.479881	3.50851	2.95479	0.0101939	0.0263254	-3.69703		WBGene00008076	lgc-43	-0.656234	2.45585	-3.95944	0.00119601	0.00424246	-1.34712
	WBGene00007008	rfp-1	0.479804	7.25024	7.73972	1.0699e-06	1.02219e-05	4.94556		WBGene00020690	T22E5.1	-0.6563	0.209912	-3.11531	0.00689368	0.0189194	-2.58117
	WBGene00019047	F58E2.3	0.479623	0.890307	2.58671	0.0202844	0.0465917	-3.76132		WBGene00018560	F47D12.3	-0.656951	0.611665	-2.78829	0.0134932	0.0331532	-3.29084
	WBGene00023497	lin-15B	0.479008	5.71049	6.44955	9.52455e-06	6.61496e-05	2.79452		WBGene00012212	W02D9.6	-0.65715	4.23506	-5.61702	4.93825e-05	0.000276295	1.41589
	WBGene00006791	unc-57	0.47875	6.97719	10.0604	3.52456e-08	5.92083e-07	8.52599		WBGene00012274	W05B5.1	-0.658044	4.58888	-6.3271	1.18592e-05	8.0483e-05	2.84526
	WBGene00017015	D1014.2	0.478573	1.06892	2.57461	0.020783	0.0475523	-3.85606		WBGene00006486	zipt-16	-0.658614	1.84893	-3.99871	0.00110281	0.00396143	-1.13475
	WBGene00004314	rbc-2	0.478421	6.18183	7.65644	1.22387e-06	1.13752e-05	4.8621		WBGene00271715	B0244.17	-0.658634	1.10715	-3.36017	0.00414948	0.0123038	-2.24957
	WBGene00000023	abt-5	0.478119	3.94766	4.64363	0.000295662	0.00129818	-0.339514		WBGene00045305	ZC250.4	-0.659026	4.0021	-6.77701	5.3532e-06	4.04897e-05	3.80139
	WBGene00003415	mars-1	0.477326	8.55482	11.5086	5.5651e-09	1.34304e-07	10.4694		WBGene00045265	K10C2.8	-0.659028	5.16509	-8.04749	6.55957e-07	6.79012e-06	5.68619
	WBGene00022051	rep-1	0.477147	4.71213	6.33253	1.1744e-05	7.97806e-05	2.77642		WBGene00001164	efn-3	-0.659937	2.45475	-4.6148	0.000313338	0.00136043	-0.0447081
	WBGene00020846	T27A10.6	0.477068	3.36459	4.30305	0.000590044	0.00233761	-0.87725		WBGene00000583	cof-2	-0.660253	1.14392	-3.40996	0.00374166	0.0112639	-2.19251
	WBGene00007414	C07E3.3	0.476825	3.11485	2.74971	0.0148758	0.0359982	-3.95418		WBGene00019156	H04M03.12	-0.66032	0.500925	-3.04924	0.00790143	0.0212354	-2.77694
	WBGene00012690	Y39B6A.31	0.476687	2.19026	3.22034	0.00554659	0.0157563	-2.84884		WBGene00022201	Y71H10B.1	-0.660352	7.00269	-9.93601	4.16855e-08	6.81749e-07	8.35565
	WBGene00019169	H06I04.5	0.476044	3.55298	3.15125	0.00679546	0.018672	-3.35641		WBGene00008993	F21A3.3	-0.660423	3.70011	-5.86931	2.74117e-05	0.000166143	2.2246
	WBGene00004318	rbg-2	0.475528	6.56144	9.57221	6.87331e-08	1.02365e-06	7.84767		WBGene00016093	srsx-34	-0.661369	2.95219	-5.88014	2.68653e-05	0.000163341	2.34452
	WBGene00007236	C01G10.9	0.475399	3.60723	4.29299	0.000602297	0.00237894	-0.995525		WBGene00002262	ldh-1	-0.661608	6.41366	-9.91604	4.28304e-08	6.97957e-07	8.35714
	WBGene00002212	kin-31	0.474006	2.7366	2.84642	0.011984	0.0300843	-3.73979		WBGene00003072	lrp-2	-0.662273	6.42817	-6.42374	2.81291e-05	0.000169961	1.79461
	WBGene00019216	H20J04.1	0.473928	2.99692	3.39793	0.00383636	0.0115032	-2.68065		WBGene00022786	ZK652.8	-0.662365	2.12607	-4.24117	0.000669696	0.00259543	-0.724631
	WBGene00011748	T13F2.9	0.47379	6.58091	5.23431	0.000148534	0.000717942	-0.0353784		WBGene00009389	F35B12.10	-0.662585	2.87076	-5.61028	4.4598e-05	0.000253307	1.86829
	WBGene00018716	F52H2.4	0.47278	1.29891	3.0365	0.00811178	0.0217107	-3.0066		WBGene00000899	daf-3	-0.662641	4.25207	-7.72608	1.09365e-06	1.03703e-05	5.36569
	WBGene00021475	tbca-1	0.472058	5.07239	6.07242	1.88347e-05	0.00011949	2.19275		WBGene00016559	C41A3.2	-0.663091	3.08308	-4.14128	0.000840958	0.00315058	-1.16812
	WBGene00007529	C11H1.3	0.471815	3.86184	3.91196	0.00131939	0.00461395	-1.8319		WBGene00003936	pat-12	-0.663665	7.2315	-9.74786	5.3896e-08	8.41013e-07	8.07741
	WBGene00009239	irld-6	0.47113	2.35011	2.68194	0.0167436	0.0396502	-3.93676		WBGene00001150	ech-1.1	-0.66384	1.83031	-3.45393	0.00341484	0.0104104	-2.25237
	WBGene00007983	C36E8.4	0.471069	2.08959	3.25543	0.00515735	0.0148301	-2.73348		WBGene00001702	grd-13	-0.663842	3.15722	-4.83698	0.000200751	0.000927546	0.223329
	WBGene00017387	mpst-4	0.469929	3.77742	3.57508	0.00270386	0.0085264	-2.52526		WBGene00019841	R02F11.3	-0.663927	3.6332	-6.96773	3.85305e-06	3.05883e-05	4.19887
	WBGene00018334	cyp-33E2	0.46944	2.93913	3.6438	0.00230119	0.00742703	-2.15764		WBGene00008408	D2023.4	-0.664207	4.77206	-9.1974	1.16766e-07	1.58093e-06	7.57733
	WBGene00006520	tag-175	0.468533	3.8225	4.29556	0.000599149	0.00236857	-1.02106		WBGene00023404	plr-1	-0.665068	3.34265	-5.43354	6.24819e-05	0.000338722	1.43096
	WBGene00016825	C50E10.1	0.467794	4.67984	4.74476	0.000241342	0.00108726	-0.336559		WBGene00016951	C55C3.1	-0.665089	1.26376	-3.14033	0.00654602	0.0181077	-2.71642
	WBGene00012345	W08E3.4	0.466173	2.52166	2.76672	0.0140986	0.0343799	-3.82791		WBGene00012424	dlc-3	-0.665668	1.21039	-3.22971	0.00543985	0.0154919	-2.56826
	WBGene00003385	moc-2	0.466167	2.82276	3.71151	0.00199925	0.00658819	-1.99603		WBGene00010838	M03C11.1	-0.66593	0.262772	-2.80035	0.0131656	0.0324538	-3.2161
	WBGene00008532	dpt-1	0.46572	7.80611	10.5151	1.93298e-08	3.66835e-07	9.14794		WBGene00007228	acs-7	-0.666051	2.60468	-4.44198	0.000444544	0.00183969	-0.417961
	WBGene00019562	K09C6.8	0.46568	1.31744	2.56207	0.0213116	0.0485089	-3.91715		WBGene00000116	alh-10	-0.666055	4.18878	-6.87933	4.48467e-06	3.48901e-05	3.92564
	WBGene00010321	F59B10.5	0.465619	1.55716	2.90975	0.010527	0.0270317	-3.30828		WBGene00009106	acs-12	-0.666156	3.06424	-6.73432	5.76592e-06	4.30608e-05	3.9056
	WBGene00001713	grl-4	0.46468	5.26398	3.8403	0.00201709	0.00663923	-2.45206		WBGene00018077	F35H12.5	-0.666351	2.65089	-5.51774	5.3182e-05	0.000294525	1.69501
	WBGene00020866	vps-24	0.464576	5.96344	7.74717	1.05715e-06	1.01229e-05	5.04801		WBGene00001054	dpf-1	-0.666482	2.56379	-4.30299	0.000590116	0.00233761	-0.699511
	WBGene00013652	sams-2	0.46446	3.33316	4.02989	0.00103407	0.00375114	-1.44586		WBGene00007877	nfki-1	-0.666837	4.57518	-6.84604	4.74981e-06	3.66179e-05	3.77994
	WBGene00045410	E01G4.7	0.46418	3.4298	3.68985	0.00209122	0.00685008	-2.17569		WBGene00018060	arrd-18	-0.667493	1.9028	-3.73503	0.00190394	0.00632031	-1.69806
	WBGene00001974	hmg-4	0.46227	6.84012	9.13137	1.28398e-07	1.70616e-06	7.17427		WBGene00015389	scav-1	-0.667503	5.86545	-11.0036	1.03652e-08	2.21831e-07	9.91318
	WBGene00006651	tts-2	0.46183	3.30775	2.96525	0.00939324	0.024556	-3.5329		WBGene00010191	dmsr-1	-0.667845	2.37821	-5.05285	0.000130941	0.000645316	0.863139
	WBGene00001431	fkb-6	0.46181	8.41343	9.40717	8.66357e-08	1.24351e-06	7.58972		WBGene00077701	poml-3	-0.668057	3.4238	-7.61984	1.29873e-06	1.19728e-05	5.35198
	WBGene00015460	C05C8.1	0.460442	4.33544	5.19262	9.95853e-05	0.000508655	0.656786		WBGene00006366	sym-1	-0.668146	2.95742	-3.42316	0.00397199	0.0118498	-2.59496
	WBGene00004723	sap-49	0.460432	6.42033	7.50099	1.57681e-06	1.40508e-05	4.57853		WBGene00012452	Y17D7B.4	-0.669093	3.30045	-6.16459	1.5915e-05	0.000103764	2.81588
	WBGene00004266	rab-1	0.460365	8.26247	10.6958	1.53099e-08	3.04564e-07	9.40017		WBGene00013784	Y116A8C.3	-0.669232	1.32392	-3.38099	0.00397379	0.0118509	-2.30069
	WBGene00044305	rad-8	0.460216	5.73748	7.10993	3.02497e-06	2.48255e-05	3.97926		WBGene00012407	Y7A5A.1	-0.669735	5.84318	-7.58746	2.10429e-06	1.79689e-05	4.4265
	WBGene00000143	apc-2	0.459173	6.41102	9.17374	1.20801e-07	1.62105e-06	7.26742		WBGene00003843	2019-10-02	-0.670648	3.20849	-5.7009	3.75769e-05	0.000217486	1.9537
	WBGene00006833	unc-108	0.458801	7.29882	9.06021	1.42312e-07	1.86375e-06	7.05556		WBGene00020330	T07H6.1	-0.671514	1.90944	-5.07513	0.00012533	0.00062285	1.01286
	WBGene00013442	Y66D12A.16	0.458483	4.28982	6.57016	7.69016e-06	5.53394e-05	3.30191		WBGene00016558	pks-1	-0.67224	4.31606	-4.40924	0.000771047	0.00292491	-1.28196
	WBGene00022258	Y73C8B.1	0.458479	1.31383	2.58994	0.0201534	0.0463535	-3.84415		WBGene00013169	Y53F4B.23	-0.6726	2.03473	-4.18659	0.000749008	0.00285164	-0.801679
	WBGene00021926	Y55F3AM.9	0.458441	5.49	6.91573	4.21239e-06	3.31126e-05	3.68148		WBGene00044683	C36E6.8	-0.673029	1.58866	-2.77144	0.0139639	0.0341209	-3.50552
	WBGene00045036	K08E4.7	0.458182	1.92138	3.01319	0.00851096	0.0226383	-3.19438		WBGene00018589	F48B9.3	-0.673798	0.88864	-3.25794	0.00513051	0.0147654	-2.45771
	WBGene00018980	F56F4.3	0.457555	2.49399	2.67252	0.0170655	0.0402933	-4.02726		WBGene00003238	mig-1	-0.673812	3.28664	-5.95883	2.3217e-05	0.000143077	2.41109
	WBGene00012512	ekl-5	0.457381	4.69745	6.69547	6.17051e-06	4.56564e-05	3.45348		WBGene00020142	aak-2	-0.674206	5.092	-9.46874	7.94409e-08	1.1524e-06	7.92294
	WBGene00019664	K11H12.8	0.457234	6.73282	9.21411	1.14003e-07	1.54661e-06	7.30917		WBGene00015488	C05D11.13	-0.67509	1.89795	-4.19032	0.000743294	0.00283385	-0.788949
	WBGene00020251	camt-1	0.457201	4.96251	5.13393	0.000111682	0.000563045	0.40868		WBGene00015793	C15C7.7	-0.675231	3.62475	-6.48346	8.96669e-06	6.2924e-05	3.35082
	WBGene00022867	ZK1240.2	0.457169	3.15742	3.97813	0.00115068	0.0041052	-1.5303		WBGene00015865	C16E9.1	-0.676024	4.46431	-6.47744	9.06316e-06	6.35355e-05	3.18895
	WBGene00001594	glc-4	0.457064	1.81463	3.28556	0.00484486	0.0140623	-2.62322		WBGene00022767	ZK563.2	-0.677269	-0.0244443	-2.65424	0.0177071	0.0415715	-3.35251
	WBGene00000545	clp-4	0.455776	5.31272	7.90352	8.23412e-07	8.24442e-06	5.4211		WBGene00044605	ttr-36	-0.677813	3.85952	-6.8914	4.39238e-06	3.42898e-05	4.00754
	WBGene00021605	Y46H3C.5	0.455007	2.9229	3.18904	0.00591827	0.0166384	-3.16158		WBGene00016033	C24A3.2	-0.678163	4.5198	-6.93658	4.06425e-06	3.21525e-05	3.97251
	WBGene00013595	atg-4.1	0.454454	5.12338	7.12151	2.96627e-06	2.44027e-05	4.11414		WBGene00044612	Y57E12AR.1	-0.678512	1.18007	-3.29823	0.00471905	0.013744	-2.38175
	WBGene00016677	C45G9.6	0.454397	3.86409	3.3112	0.00468528	0.0136662	-3.03544		WBGene00011906	hsp-12.1	-0.678581	0.995442	-2.83431	0.0122844	0.0306929	-3.28574
	WBGene00303105	R07E5.19	0.454327	3.04215	4.05654	0.000978772	0.00358497	-1.35216		WBGene00010192	F57B7.2	-0.67916	1.54824	-4.01834	0.00105901	0.00383039	-1.039
	WBGene00008533	F02E9.10	0.453518	5.90489	8.8478	1.94128e-07	2.42339e-06	6.82672		WBGene00000977	dhs-14	-0.679172	4.69696	-7.18383	2.67037e-06	2.22782e-05	4.36516
	WBGene00007348	C05G5.2	0.453514	3.89791	5.76116	3.35517e-05	0.000197464	1.88554		WBGene00020369	T08H10.1	-0.680209	6.61028	-13.1472	8.5291e-10	2.95306e-08	12.4439
	WBGene00010409	H21P03.2	0.453136	5.93293	9.3275	9.69796e-08	1.36041e-06	7.54297		WBGene00015159	psd-1	-0.680283	5.30921	-11.4186	6.20739e-09	1.46639e-07	10.5178
	WBGene00021048	W05H9.1	0.45256	6.12933	5.46631	6.713e-05	0.000361042	0.770328		WBGene00009483	F36G3.2	-0.680697	3.72253	-6.50209	8.67484e-06	6.12551e-05	3.33112
	WBGene00011115	R07E5.7	0.452127	5.78002	7.57325	1.40105e-06	1.27094e-05	4.77384		WBGene00000441	ceh-18	-0.683836	4.04076	-7.85072	8.95601e-07	8.81795e-06	5.64419
	WBGene00020112	pfd-5	0.451519	6.26052	6.14853	1.63877e-05	0.000106539	2.16357		WBGene00002044	hyl-2	-0.684156	5.47637	-11.1742	8.38025e-09	1.86934e-07	10.1916
	WBGene00006721	ubh-1	0.450551	3.58925	4.83874	0.00020005	0.000924932	0.161151		WBGene00000982	dhs-19	-0.684554	4.6736	-9.59407	6.66724e-08	9.96936e-07	8.19701
	WBGene00006410	nck-1	0.450057	4.93049	6.89786	4.34384e-06	3.40084e-05	3.77892		WBGene00001055	dpf-2	-0.684557	5.81313	-11.3436	6.80239e-09	1.58222e-07	10.3697
	WBGene00022734	ZK418.5	0.449627	6.50881	6.13948	1.70807e-05	0.000110046	2.09832		WBGene00001505	fut-1	-0.684805	3.43276	-4.91812	0.000170855	0.00080751	0.370911
	WBGene00015010	ptps-1	0.448984	2.82243	2.77489	0.0138661	0.0339346	-3.87627		WBGene00002137	inx-15	-0.685934	4.94172	-7.01476	3.55565e-06	2.85775e-05	4.03075
	WBGene00018196	nep-13	0.448377	3.18639	3.67327	0.00216449	0.00705442	-2.17476		WBGene00009215	thn-2	-0.686017	4.67445	-6.70572	6.06097e-06	4.49682e-05	3.50586
	WBGene00018239	sec-20	0.448204	4.591	5.72525	3.58934e-05	0.000209524	1.6611		WBGene00016344	rsef-1	-0.686397	1.68857	-4.08328	0.000926292	0.00341704	-0.945949
	WBGene00044702	F46C3.4	0.448186	1.79998	2.90074	0.0107232	0.0274525	-3.39434		WBGene00001495	frm-9	-0.686429	2.143	-4.77809	0.00022578	0.00102699	0.371637
	WBGene00008447	E01G4.5	0.447299	2.07508	3.53509	0.00288465	0.00900881	-2.21061		WBGene00013025	vha-13	-0.686513	9.38834	-10.1027	3.32983e-08	5.63544e-07	8.61245
	WBGene00022617	ZC477.2	0.446412	2.24442	3.09598	0.00717462	0.0195759	-3.13065		WBGene00018952	F56C9.8	-0.686974	2.96009	-5.25365	8.84316e-05	0.00045927	1.16609
	WBGene00014206	nit-1	0.445974	3.27217	3.14946	0.00642353	0.0178268	-3.28137		WBGene00004359	rhr-2	-0.68736	1.7944	-4.94313	0.000162596	0.000773471	0.789035
	WBGene00002250	lap-2	0.445596	8.82922	7.73119	1.08469e-06	1.03285e-05	4.95496		WBGene00015671	C10B5.3	-0.687847	4.01104	-8.18759	5.27071e-07	5.60739e-06	6.1943
	WBGene00021910	stim-1	0.445321	6.48488	6.02581	2.05183e-05	0.000128601	1.93071		WBGene00022131	Y71F9B.13	-0.688135	4.08461	-6.86743	4.57763e-06	3.55321e-05	3.93887
	WBGene00015132	B0303.14	0.44508	1.88402	2.95263	0.00964009	0.0251	-3.29028		WBGene00010972	R01H10.4	-0.688226	1.55834	-4.38833	0.000495808	0.00202536	-0.317921
	WBGene00007434	arp-6	0.444854	5.86294	8.39315	3.84038e-07	4.29384e-06	6.11532		WBGene00021881	Y54G2A.16	-0.688739	0.567374	-2.93628	0.00996935	0.0258387	-2.98804
	WBGene00007952	C35A5.8	0.443835	8.30942	9.67508	5.95867e-08	9.1306e-07	7.97988		WBGene00011755	T13H5.1	-0.688914	4.19389	-9.14863	1.25244e-07	1.67406e-06	7.63224
	WBGene00004817	skr-11	0.442487	1.82783	2.98296	0.00905731	0.0238519	-3.25075		WBGene00021497	Y40C5A.4	-0.689408	2.78893	-6.12047	1.72487e-05	0.000110918	2.82894
	WBGene00006371	syx-3	0.442342	3.45119	4.86412	0.000190195	0.000885688	0.236824		WBGene00015949	C18A11.3	-0.689507	3.3059	-5.01896	0.000139976	0.000681938	0.607974
	WBGene00045509	T07D10.8	0.44232	2.90189	4.13923	0.000825554	0.00309884	-1.118		WBGene00003425	msp-10	-0.689613	2.64222	-2.81779	0.015482	0.0372	-3.89827
	WBGene00003482	mua-3	0.442114	7.61361	6.49862	8.72853e-06	6.15703e-05	2.7556		WBGene00044556	F38G1.3	-0.6903	1.3508	-3.34531	0.0042796	0.0126373	-2.3547
	WBGene00013141	Y53C12A.6	0.442102	1.52116	2.6163	0.0191137	0.0443218	-3.918		WBGene00220165	Y47G6A.36	-0.690547	1.84656	-5.23856	9.10637e-05	0.000470963	1.33674
	WBGene00019913	R06B10.2	0.441684	2.80631	3.19542	0.00584055	0.0164675	-3.05013		WBGene00011009	cyp-14A4	-0.690874	-0.498274	-2.61132	0.019306	0.0447142	-3.48598
	WBGene00019221	H20J04.6	0.441251	3.96634	4.24809	0.000660263	0.00256179	-1.1683		WBGene00007096	B0024.3	-0.691014	-0.210732	-3.06682	0.00761985	0.0206171	-2.59656
	WBGene00019122	F59E12.6	0.440834	2.83113	3.65085	0.00226772	0.00734338	-2.1242		WBGene00006668	twk-13	-0.691444	2.48502	-5.13126	0.000112267	0.000565363	1.00577
	WBGene00000717	col-144	0.439545	4.99363	2.97584	0.0115317	0.0291876	-4.09232		WBGene00013870	ZC373.5	-0.691719	2.39349	-5.27012	8.56494e-05	0.00044807	1.27928
	WBGene00007306	C04G2.5	0.439537	2.74329	3.40928	0.00374693	0.0112723	-2.61185		WBGene00015177	tmc-2	-0.692176	3.45638	-4.98022	0.000151096	0.000728199	0.504254
	WBGene00022502	ZC13.1	0.439294	3.15827	3.72533	0.00194269	0.00642855	-2.0571		WBGene00019092	F59A7.5	-0.692506	1.08276	-3.32318	0.00448083	0.0131431	-2.28629
	WBGene00020841	T27A3.5	0.438724	4.29561	3.02919	0.00962647	0.0250742	-3.85261		WBGene00044150	VB0395L.1	-0.692765	1.84275	-4.49082	0.000402586	0.0016965	-0.141213
	WBGene00045468	F08A8.8	0.437921	1.84621	2.71114	0.0157827	0.0377692	-3.74622		WBGene00023491	tsp-21	-0.693839	1.91383	-5.06124	0.000128799	0.000637528	0.976273
	WBGene00011883	mrpl-50	0.436661	5.86626	7.20205	2.58984e-06	2.16861e-05	4.12571		WBGene00015423	C04E6.7	-0.694168	2.32949	-4.46134	0.000427401	0.00178285	-0.333237
	WBGene00003834	nxf-1	0.436518	6.99231	9.34571	9.45047e-08	1.32844e-06	7.48979		WBGene00004793	shw-3	-0.694359	0.382247	-2.67523	0.0169722	0.0401218	-3.42836
	WBGene00016599	C42D8.1	0.43592	3.07248	3.18081	0.00601999	0.0168651	-3.07693		WBGene00013146	Y53C12B.7	-0.695014	1.0615	-3.517	0.00299522	0.009305	-1.92209
	WBGene00011909	T22A3.6	0.43519	1.64329	2.80557	0.0130263	0.0321804	-3.51668		WBGene00009333	F32D8.10	-0.695816	2.492	-5.50951	5.40243e-05	0.000298703	1.75069
	WBGene00020094	wip-1	0.435039	6.24443	6.68999	6.22998e-06	4.60214e-05	3.16591		WBGene00013458	Y67A10A.9	-0.696015	2.63651	-3.51596	0.00323282	0.00993653	-2.36384
	WBGene00020890	fbxa-202	0.434933	2.75706	2.79336	0.0133545	0.0328658	-3.84103		WBGene00008760	F13E9.11	-0.696597	1.31229	-3.73454	0.0019059	0.00632525	-1.56717
	WBGene00002191	kin-3	0.434915	8.37247	10.2728	2.65555e-08	4.72959e-07	8.82545		WBGene00006614	trp-1	-0.697231	0.980545	-3.14239	0.00651829	0.018042	-2.68641
	WBGene00003637	nhr-47	0.434839	3.66029	4.57494	0.000339579	0.00146252	-0.410466		WBGene00000054	acr-15	-0.69746	1.65518	-3.52062	0.00297275	0.00925224	-2.05502
	WBGene00009511	F37H8.2	0.434133	2.12175	3.28539	0.00484649	0.014064	-2.66729		WBGene00002007	hsp-3	-0.697583	9.36625	-10.1513	3.12041e-08	5.36695e-07	8.67897
	WBGene00015034	B0207.11	0.433685	2.51299	3.81655	0.00160768	0.00545394	-1.71555		WBGene00010867	tag-260	-0.698059	4.24238	-7.76953	1.01984e-06	9.80008e-06	5.47774
	WBGene00013701	Y106G6D.4	0.433417	1.94809	3.14524	0.00647987	0.0179575	-2.9506		WBGene00001909	his-35	-0.698104	4.70897	-8.99481	1.56503e-07	2.03006e-06	7.28082
	WBGene00001032	dnj-14	0.433369	4.53695	6.247	1.37033e-05	9.13575e-05	2.67519		WBGene00003822	nsy-1	-0.698153	5.575	-10.5801	1.77686e-08	3.41493e-07	9.40825
	WBGene00002036	hum-2	0.433016	7.69465	10.052	3.56451e-08	5.9507e-07	8.50497		WBGene00016135	C26B9.6	-0.698444	0.911776	-3.25726	0.00513778	0.0147832	-2.42447
	WBGene00002054	ifb-2	0.43283	8.39005	5.17894	0.000145336	0.00070427	-0.0662879		WBGene00021136	W10G11.3	-0.69848	3.34567	-5.72459	3.59379e-05	0.000209604	1.95839
	WBGene00009394	clec-63	0.432767	9.47912	6.90804	4.26839e-06	3.34755e-05	3.5397		WBGene00000477	cft-1	-0.698979	1.8356	-4.08477	0.00092345	0.00340895	-0.950066
	WBGene00004172	pqn-92	0.432456	4.45893	4.3275	0.000561297	0.00224173	-1.10434		WBGene00002988	lim-6	-0.699255	2.1961	-4.6573	0.00028764	0.00126623	0.098738
	WBGene00021607	Y46H3C.7	0.431569	3.35821	3.40778	0.00375863	0.0112975	-2.80316		WBGene00007155	B0379.1	-0.699985	4.9744	-8.87956	1.85259e-07	2.32132e-06	7.05734
	WBGene00021201	Y17G9B.4	0.43149	3.40829	3.86264	0.00146124	0.00503113	-1.82165		WBGene00004739	scd-1	-0.700059	5.41319	-9.71507	5.63852e-08	8.70867e-07	8.22818
	WBGene00021006	dct-9	0.43124	2.56424	3.0924	0.00722785	0.0197053	-3.19593		WBGene00009624	cnc-8	-0.700702	4.23893	-3.36179	0.00648269	0.0179617	-3.30305
	WBGene00001037	dnj-19	0.431056	8.50199	9.85849	4.63193e-08	7.46761e-07	8.24791		WBGene00017464	sulp-2	-0.702321	3.46	-7.78854	9.89209e-07	9.59385e-06	5.63148
	WBGene00008587	F08G12.3	0.430599	1.90094	2.79746	0.0132434	0.0326336	-3.62244		WBGene00006853	unc-130	-0.702496	0.0148474	-2.61332	0.0192288	0.0445559	-3.46459
	WBGene00018386	F43C11.9	0.430231	2.83089	3.73666	0.00189751	0.0063064	-1.9675		WBGene00000901	daf-5	-0.702554	5.17789	-8.68431	2.47408e-07	2.95047e-06	6.71351
	WBGene00007221	cpna-3	0.429774	6.06057	7.47516	1.64512e-06	1.45737e-05	4.57379		WBGene00008868	F15G9.5	-0.702605	1.78535	-5.12529	0.000113587	0.000570955	1.13898
	WBGene00004116	pqn-27	0.429636	6.35684	7.75076	1.05107e-06	1.00788e-05	5.00774		WBGene00018051	che-10	-0.702784	4.67448	-6.8935	4.37656e-06	3.4225e-05	3.84405
	WBGene00002275	lem-2	0.429466	5.77907	6.45183	9.48598e-06	6.59843e-05	2.78109		WBGene00003669	nhr-79	-0.703079	1.96941	-4.60798	0.000317673	0.0013775	0.0874993
	WBGene00017933	F29G9.7	0.429255	1.94977	2.75453	0.0144523	0.0351165	-3.73407		WBGene00012439	Y12A6A.1	-0.705015	3.92291	-6.64865	6.69792e-06	4.9052e-05	3.57636
	WBGene00012464	arrd-7	0.428838	3.5852	4.78428	0.000223006	0.00101691	0.062708		WBGene00000981	dhs-18	-0.705188	3.96026	-8.55292	3.01331e-07	3.49251e-06	6.78239
	WBGene00009458	F36A2.11	0.427459	2.88486	3.13358	0.0066381	0.0183029	-3.17606		WBGene00012582	clec-8	-0.705919	1.15262	-4.28566	0.000611395	0.0024063	-0.435972
	WBGene00001791	gst-43	0.427212	2.99239	3.28333	0.00486726	0.0141092	-2.90467		WBGene00000781	cpr-1	-0.70604	8.06763	-7.19818	9.05023e-06	6.34776e-05	2.94612
	WBGene00000231	atx-2	0.426097	8.2502	7.8265	9.30908e-07	9.10842e-06	5.10168		WBGene00010225	ttr-31	-0.707204	4.88997	-8.21892	5.0208e-07	5.37514e-06	6.06229
	WBGene00010072	F54F12.1	0.425575	4.00959	3.58114	0.00262129	0.00832002	-2.55705		WBGene00015408	C03H5.6	-0.707733	0.244362	-2.56661	0.0211189	0.0481672	-3.57798
	WBGene00018789	F54C1.1	0.425349	2.75797	3.15771	0.00631482	0.0175897	-3.07959		WBGene00019489	K07E1.1	-0.707886	5.27499	-5.96531	4.21618e-05	0.000240846	1.53493
	WBGene00019431	K06A5.3	0.425348	2.1994	2.80197	0.0131222	0.0323642	-3.67916		WBGene00006920	vha-11	-0.707921	8.00871	-10.3165	2.50667e-08	4.50713e-07	8.87877
	WBGene00020068	cra-1	0.424735	8.18165	9.0622	1.419e-07	1.86015e-06	7.06559		WBGene00001052	dop-1	-0.708097	0.947836	-3.34919	0.00424525	0.0125495	-2.26188
	WBGene00019912	R06B10.1	0.424498	3.96696	3.19879	0.00605866	0.016963	-3.3494		WBGene00003849	odr-2	-0.708397	-0.0154021	-2.61872	0.0190209	0.0441442	-3.50299
	WBGene00000798	crn-5	0.424341	4.47725	4.63784	0.000299131	0.00131015	-0.479634		WBGene00016721	C46G7.1	-0.708398	5.1639	-9.82158	4.87137e-08	7.77078e-07	8.42721
	WBGene00013591	gcn-2	0.423982	6.11303	6.52611	8.31318e-06	5.91661e-05	2.87851		WBGene00022260	Y73C8B.3	-0.709738	4.18858	-8.80552	2.06631e-07	2.55603e-06	7.11132
	WBGene00009592	F40F12.3	0.422981	3.67548	4.43091	0.000454661	0.00187415	-0.745258		WBGene00044921	F53C11.9	-0.710853	0.535093	-2.80932	0.0129271	0.0319871	-3.25227
	WBGene00018510	F46F11.7	0.4225	2.59348	2.87682	0.0112618	0.0285675	-3.64876		WBGene00020517	hpo-8	-0.711522	6.71184	-12.5041	1.73785e-09	5.16309e-08	11.6919
	WBGene00011691	T10C6.10	0.421904	2.89319	3.68149	0.00212784	0.00695163	-2.11313		WBGene00006705	ubc-8	-0.712042	2.6618	-4.57878	0.000336953	0.0014523	-0.135823
	WBGene00007489	C09G5.7	0.4209	2.2096	2.82215	0.0125932	0.0313207	-3.67977		WBGene00015067	B0238.1	-0.712415	1.76277	-4.75339	0.00023721	0.00107126	0.408637
	WBGene00021938	Y55F3BR.1	0.420728	6.28953	8.84957	1.93621e-07	2.41929e-06	6.77911		WBGene00001251	elt-3	-0.712632	4.50461	-8.40951	3.74565e-07	4.20174e-06	6.4322
	WBGene00016085	C25A8.5	0.420715	3.55197	3.43523	0.00355023	0.0107616	-2.75649		WBGene00003847	blmp-1	-0.712935	3.88671	-7.02186	3.51286e-06	2.82503e-05	4.2703
	WBGene00012644	rabx-5	0.420645	6.21336	7.47946	1.63352e-06	1.44992e-05	4.56669		WBGene00003474	mtl-2	-0.713881	4.27033	-5.67186	5.10955e-05	0.000284789	1.43199
	WBGene00020898	lido-16	0.420566	1.3161	2.54401	0.0220959	0.0499724	-3.94372		WBGene00018755	bcmo-2	-0.713921	1.5063	-3.83329	0.00155288	0.00530372	-1.46013
	WBGene00000424	ced-10	0.420209	6.17003	8.66979	2.52832e-07	3.00988e-06	6.51884		WBGene00003577	ndg-4	-0.714851	6.17843	-11.702	4.41124e-09	1.10135e-07	10.7603
	WBGene00015307	C01G5.5	0.420081	4.08697	4.66388	0.000283861	0.00125202	-0.345182		WBGene00009177	F26H9.5	-0.715133	6.14265	-9.2194	1.2459e-07	1.66696e-06	7.28325
	WBGene00019780	M60.4	0.419188	5.27647	4.68751	0.00028021	0.00123914	-0.602578		WBGene00220094	T25C12.12	-0.715714	0.703871	-2.80689	0.0129913	0.0321084	-3.246
	WBGene00009369	F33H2.6	0.419097	5.6181	5.83241	2.93636e-05	0.000176169	1.65781		WBGene00022279	sesn-1	-0.71584	5.11058	-10.4481	2.1094e-08	3.92649e-07	9.30663
	WBGene00012974	Y48A6C.1	0.418545	2.04756	2.95632	0.00956739	0.0249633	-3.34321		WBGene00011823	T18D3.6	-0.715845	2.56582	-6.33089	1.17788e-05	7.99769e-05	3.26825
	WBGene00015970	C18E3.1	0.417637	1.93833	2.55212	0.0217404	0.0493365	-4.09973		WBGene00016237	C29H12.6	-0.715863	1.2105	-3.27409	0.00496156	0.0143429	-2.43434
	WBGene00004804	skn-1	0.417311	7.95297	7.38441	1.91075e-06	1.65708e-05	4.34281		WBGene00012383	ttr-17	-0.71612	4.71906	-8.75988	2.21086e-07	2.69805e-06	6.95736
	WBGene00022152	atg-5	0.41661	4.73674	6.61646	7.08761e-06	5.16185e-05	3.30052		WBGene00045488	F57B1.9	-0.716537	2.30832	-4.56478	0.000346619	0.00148737	-0.076296
	WBGene00013002	Y48E1B.3	0.416557	5.67387	8.19402	5.21839e-07	5.56479e-06	5.82312		WBGene00008258	mans-2	-0.7166	5.78348	-9.88233	4.48391e-08	7.27205e-07	8.40449
	WBGene00007028	trr-1	0.416338	7.15592	4.84925	0.000282261	0.00124618	-0.741553		WBGene00019182	H10E21.1	-0.717684	2.17834	-4.51586	0.000382668	0.00162464	-0.180167
	WBGene00022259	Y73C8B.2	0.415885	2.8998	3.62559	0.00238993	0.00767883	-2.19522		WBGene00012776	Y42A5A.1	-0.717779	1.06553	-3.22001	0.00555033	0.0157604	-2.54163
	WBGene00001043	dnj-25	0.415128	6.55019	7.17868	2.6936e-06	2.24308e-05	4.01719		WBGene00010137	ztf-26	-0.718202	2.91614	-5.14446	0.000109405	0.000552796	0.90955
	WBGene00022760	ZK546.3	0.415083	3.32251	2.70213	0.0163829	0.0389513	-4.1657		WBGene00018376	F43C9.2	-0.718328	3.53717	-8.0208	6.84058e-07	6.99322e-06	6.00776
	WBGene00017456	F14D2.8	0.413965	2.95099	4.46606	0.000423325	0.00176801	-0.491527		WBGene00007553	C13G3.1	-0.718748	1.90005	-4.04432	0.00100374	0.00366165	-1.05055
	WBGene00000226	atl-1	0.413268	7.21263	3.66995	0.00350855	0.0106493	-3.22927		WBGene00008372	D1054.5	-0.718864	1.74546	-3.75778	0.00181612	0.00607174	-1.62767
	WBGene00015896	C17C3.15	0.413036	3.5758	4.2677	0.000634286	0.00247583	-1.00835		WBGene00000406	cdk-4	-0.719519	2.0671	-5.43241	6.26181e-05	0.00033919	1.66801
	WBGene00016435	C35B1.5	0.412503	6.80251	3.22954	0.00836493	0.0223005	-4.06178		WBGene00015814	oatr-1	-0.719562	7.41165	-15.128	1.13206e-10	6.01714e-09	14.5293
	WBGene00013350	slr-2	0.412335	4.42261	6.32398	1.1926e-05	8.08957e-05	2.81881		WBGene00020962	W02H5.8	-0.720009	4.51871	-10.7485	1.43119e-08	2.90227e-07	9.79464
	WBGene00003437	msp-42	0.412315	1.99451	2.81291	0.0128326	0.031771	-3.63133		WBGene00013311	sec-61	-0.720285	10.2812	-9.50192	7.83674e-08	1.14048e-06	7.74896
	WBGene00012120	T28C6.5	0.412051	2.43252	3.05703	0.00777536	0.0209504	-3.23639		WBGene00021452	Y39F10A.1	-0.721001	0.525391	-2.87676	0.011263	0.0285675	-3.10299
	WBGene00022401	Y97E10AR.6	0.412028	6.80849	8.32543	4.26015e-07	4.6786e-06	5.92411		WBGene00001851	hif-1	-0.721193	7.23542	-10.647	1.63013e-08	3.21002e-07	9.33192
	WBGene00006958	wve-1	0.411635	5.49433	7.82635	9.31124e-07	9.10842e-06	5.24725		WBGene00006423	asd-2	-0.721563	4.80305	-8.9643	1.63625e-07	2.09647e-06	7.23838
	WBGene00008823	F14H3.4	0.411522	3.4657	3.59864	0.00252763	0.00807548	-2.43633		WBGene00003402	mpk-2	-0.721642	3.04142	-6.41054	1.02113e-05	7.03624e-05	3.34328
	WBGene00000874	cyk-3	0.411386	6.944	8.17206	5.39947e-07	5.72938e-06	5.6696		WBGene00004856	sma-2	-0.721874	2.05516	-4.35924	0.000526087	0.00212543	-0.45338
	WBGene00016014	C23G10.7	0.410386	6.82686	9.17389	1.20775e-07	1.62105e-06	7.24008		WBGene00044413	B0205.12	-0.722897	1.69828	-3.41886	0.00367306	0.0110948	-2.34191
	WBGene00021925	immp-2	0.410292	3.46578	3.71865	0.00196983	0.00650571	-2.13974		WBGene00006928	vit-4	-0.723102	10.3154	-5.2406	0.000321463	0.00139196	-0.600825
	WBGene00022190	josd-1	0.409942	1.91638	2.54907	0.0218734	0.0495722	-4.11223		WBGene00002182	kap-1	-0.723155	1.26771	-4.1593	0.000792185	0.00299674	-0.706085
	WBGene00022681	ZK185.1	0.409712	3.67714	3.67693	0.00214812	0.00701116	-2.2775		WBGene00044301	lgc-28	-0.723264	1.61401	-4.25659	0.000648876	0.00252337	-0.581993
	WBGene00018154	exos-9	0.409561	6.10657	9.10219	1.33922e-07	1.76577e-06	7.1897		WBGene00021950	cutl-26	-0.723429	2.37868	-5.35878	7.21489e-05	0.000385078	1.46911
	WBGene00002078	xpo-1	0.409155	9.43461	8.33504	4.19778e-07	4.62129e-06	5.96006		WBGene00000081	ads-1	-0.723501	7.83802	-15.7964	6.03226e-11	3.78253e-09	15.1869
	WBGene00007255	cnnm-4	0.409117	3.91649	4.0458	0.00100068	0.00365243	-1.5724		WBGene00004197	prx-12	-0.723522	2.453	-5.17564	0.000102939	0.000523623	1.11549
	WBGene00006707	ubc-12	0.407674	5.88894	6.05207	1.95513e-05	0.000123221	2.0089		WBGene00009358	F33C8.4	-0.723659	3.36008	-7.53454	1.4925e-06	1.34315e-05	5.24055
	WBGene00012471	Y17G7B.20	0.407642	8.1282	7.5383	1.48334e-06	1.33579e-05	4.6119		WBGene00019760	calu-1	-0.723999	7.92551	-13.7351	4.56401e-10	1.79487e-08	13.0739
	WBGene00003582	dcap-2	0.407064	5.74972	6.08025	1.85662e-05	0.000118107	2.09808		WBGene00008077	oac-8	-0.724333	0.20951	-2.77251	0.0139336	0.0340751	-3.26293
	WBGene00008424	D2045.7	0.406324	2.8661	2.95378	0.00961742	0.0250554	-3.55502		WBGene00007130	B0272.4	-0.724443	2.79393	-5.32137	7.75553e-05	0.000409983	1.29352
	WBGene00000200	arx-2	0.406024	6.93677	8.04281	6.60796e-07	6.8117e-06	5.45906		WBGene00013863	ZC302.3	-0.724972	0.496285	-2.58644	0.0202955	0.0466095	-3.63041
	WBGene00017582	F18G5.6	0.404501	4.1018	3.60144	0.00251296	0.00803428	-2.52351		WBGene00007071	AC3.5	-0.725369	6.63499	-6.51103	3.39073e-05	0.000199212	1.64744
	WBGene00014025	asna-1	0.403635	6.73143	7.07699	3.19853e-06	2.60613e-05	3.82366		WBGene00017747	F23F1.6	-0.725854	4.36919	-9.31256	9.90604e-08	1.3839e-06	7.84648
	WBGene00000020	abt-2	0.403456	5.28723	5.05885	0.000129405	0.000639485	0.195329		WBGene00044903	K03H1.13	-0.726133	0.513282	-2.58732	0.0202599	0.046549	-3.66552
	WBGene00015903	C17E7.9	0.40329	3.31097	3.89038	0.00137966	0.00479355	-1.79731		WBGene00016657	C44E12.1	-0.726727	1.65731	-4.4314	0.000454206	0.00187284	-0.205199
	WBGene00008398	D2005.3	0.401786	5.0704	3.16754	0.00776184	0.0209181	-3.81485		WBGene00011262	pho-8	-0.726801	1.84904	-2.78097	0.0139504	0.0340979	-3.51199
	WBGene00003186	mek-2	0.400962	6.11338	8.42529	3.65663e-07	4.11545e-06	6.13566		WBGene00008787	F14B6.6	-0.726847	1.37787	-4.34818	0.000538097	0.00216432	-0.325975
	WBGene00003915	pan-1	0.400812	5.04085	4.80853	0.000212468	0.00097473	-0.232365		WBGene00016523	C39B5.5	-0.72742	6.57422	-11.748	4.17572e-09	1.05657e-07	10.807
	WBGene00007948	C35A5.4	0.400644	2.63743	2.84388	0.0120464	0.0302148	-3.71818		WBGene00008401	D2005.6	-0.727517	0.707699	-2.77445	0.0138786	0.0339591	-3.31186
	WBGene00003587	ned-8	0.400484	5.96661	6.61476	7.10887e-06	5.16998e-05	3.05806		WBGene00004183	prk-2	-0.727543	3.24893	-4.45472	0.000434102	0.00180361	-0.476116
	WBGene00006609	tre-3	0.399904	5.06076	4.17159	0.000804235	0.00303221	-1.61976		WBGene00019803	PDB1.1	-0.727749	3.90204	-7.1623	2.76896e-06	2.29459e-05	4.50556
	WBGene00001017	dnc-1	0.399564	7.4691	8.02948	6.74781e-07	6.91918e-06	5.42498		WBGene00017635	F20D6.5	-0.728142	3.23651	-5.02574	0.00013812	0.000674827	0.622339
	WBGene00000502	chp-1	0.398215	6.56547	7.57487	1.39735e-06	1.26902e-05	4.69798		WBGene00010483	K01G12.3	-0.728182	0.678463	-3.39231	0.00388142	0.0116203	-2.13288
	WBGene00018783	cbs-2	0.397699	3.07341	2.81622	0.0127465	0.0315922	-3.88231		WBGene00010796	clip-1	-0.728699	4.44506	-9.93491	4.17474e-08	6.8194e-07	8.73306
	WBGene00013452	Y67A10A.3	0.396854	3.31826	2.85098	0.011873	0.029901	-3.87418		WBGene00012418	Y7A9C.1	-0.729742	2.19177	-4.83332	0.000202222	0.000933388	0.496693
	WBGene00000836	cul-1	0.396634	7.32806	9.36369	9.2128e-08	1.3031e-06	7.50917		WBGene00001814	haf-4	-0.729791	5.65264	-8.36395	4.55453e-07	4.94207e-06	6.02911
	WBGene00013302	vti-1	0.396627	3.98189	4.75024	0.00023871	0.00107625	-0.138655		WBGene00001042	dnj-24	-0.730077	3.67338	-6.54021	8.10821e-06	5.79151e-05	3.43912
	WBGene00010066	F54F7.6	0.396476	2.44771	3.5412	0.00284822	0.00891551	-2.30319		WBGene00001699	grd-10	-0.73043	4.1661	-6.46044	9.4982e-06	6.60072e-05	3.10971
	WBGene00014223	ZK1098.6	0.396344	2.66911	3.74513	0.00186446	0.00621047	-1.88503		WBGene00004989	spp-4	-0.731406	3.83085	-5.29089	0.000104458	0.000529964	0.774546
	WBGene00021639	Y47G6A.13	0.396261	3.25544	3.47302	0.00328195	0.0100671	-2.60721		WBGene00019597	K09H9.5	-0.731637	1.62039	-4.30355	0.000589439	0.00233719	-0.508528
	WBGene00018090	F36D4.5	0.395709	7.00277	6.80676	5.08388e-06	3.87325e-05	3.3283		WBGene00002132	inx-10	-0.732749	3.10201	-6.50304	8.66035e-06	6.11845e-05	3.50595
	WBGene00008824	F14H3.5	0.395186	2.40707	2.73803	0.0149449	0.0361393	-3.9067		WBGene00007389	glb-3	-0.734078	0.186385	-2.96581	0.00938249	0.0245326	-2.84929
	WBGene00000480	cgp-1	0.394858	6.87886	7.17033	2.73175e-06	2.26921e-05	3.98107		WBGene00020911	cpt-6	-0.734635	2.35278	-5.19396	9.93252e-05	0.000507708	1.12845
	WBGene00013532	Y73F8A.27	0.394836	5.31237	4.57754	0.000340816	0.00146709	-0.827756		WBGene00003720	nhr-130	-0.734884	2.59714	-5.44612	6.09917e-05	0.000331303	1.62248
	WBGene00010286	F58H1.3	0.394315	4.78168	4.38724	0.000496913	0.00202804	-1.08025		WBGene00008365	D1046.4	-0.735095	1.68668	-4.87425	0.000186404	0.000870715	0.661363
	WBGene00005009	spr-4	0.394035	6.27991	5.69392	3.80744e-05	0.000219991	1.28987		WBGene00004235	ptr-21	-0.735236	5.17862	-3.54554	0.00577257	0.0163029	-3.38539
	WBGene00015386	C03B8.3	0.393693	2.64994	2.91002	0.0105211	0.0270268	-3.59432		WBGene00001152	ech-3	-0.735274	2.51419	-5.41105	6.52409e-05	0.000351856	1.55361
	WBGene00011335	T01E8.8	0.393453	4.03664	4.28488	0.000612372	0.00240895	-1.08471		WBGene00009777	F46C3.2	-0.735492	0.742595	-2.95577	0.00957816	0.0249818	-2.99007
	WBGene00018001	F33D11.2	0.393094	2.64269	2.82067	0.0126312	0.0313922	-3.76282		WBGene00006792	unc-58	-0.735663	2.88347	-6.29095	1.26572e-05	8.50499e-05	3.12607
	WBGene00009050	F22D6.2	0.392523	8.24224	7.72889	1.08872e-06	1.03351e-05	4.93737		WBGene00020589	T19H12.3	-0.735681	1.8793	-4.04104	0.00101055	0.00368251	-1.03479
	WBGene00001134	eat-3	0.391956	7.45747	8.62509	2.70334e-07	3.18204e-06	6.3817		WBGene00016795	C49H3.12	-0.735878	0.152868	-2.75934	0.0143118	0.0348499	-3.20896
	WBGene00007885	ugt-21	0.391934	3.40057	4.05062	0.000990796	0.00362413	-1.40815		WBGene00008214	gem-1	-0.736186	3.17786	-5.59969	4.5503e-05	0.000257447	1.76004
	WBGene00009313	F32B4.2	0.391724	3.88749	3.62534	0.00239119	0.00768105	-2.4116		WBGene00003245	mig-13	-0.73621	2.25278	-4.6518	0.000290841	0.00127825	0.101049
	WBGene00003185	mek-1	0.391319	5.88123	5.98798	2.19999e-05	0.000136504	1.90019		WBGene00017193	F07C3.2	-0.7365	1.07985	-3.18165	0.0060095	0.0168427	-2.64374
	WBGene00018483	F45F2.11	0.391115	6.74523	7.58906	1.36542e-06	1.24741e-05	4.70635		WBGene00009347	F32H5.1	-0.736508	4.13632	-8.79929	2.08543e-07	2.57733e-06	7.11019
	WBGene00015328	C02B10.3	0.39102	4.05818	4.73461	0.000246302	0.00110535	-0.167999		WBGene00016020	sptl-1	-0.736667	7.1294	-15.9339	5.31565e-11	3.39963e-09	15.3219
	WBGene00011379	T02E1.7	0.390941	3.43564	2.6477	0.0182267	0.0425551	-4.30042		WBGene00044049	sfxn-5	-0.736674	4.20972	-8.52271	3.15397e-07	3.62773e-06	6.67482
	WBGene00013340	tcc-1	0.390422	8.96052	7.60552	1.32933e-06	1.22182e-05	4.74682		WBGene00008252	C51E3.6	-0.736806	3.44908	-6.90831	4.26646e-06	3.34755e-05	4.14977
	WBGene00013638	Y105C5A.14	0.389577	2.70083	2.94794	0.00973352	0.0252901	-3.51503		WBGene00010010	gmeb-2	-0.737128	0.340415	-2.81421	0.0127987	0.0316949	-3.18203
	WBGene00000816	csn-4	0.387894	6.14028	8.52787	3.1295e-07	3.60874e-06	6.29523		WBGene00001178	egl-9	-0.737327	4.41817	-10.1036	3.32603e-08	5.63544e-07	8.94957
	WBGene00004056	pmk-2	0.387433	2.78014	3.08542	0.00733281	0.0199574	-3.24159		WBGene00001330	eps-8	-0.737432	6.01835	-10.5714	1.79706e-08	3.44889e-07	9.33958
	WBGene00015823	C16B8.3	0.387343	6.09122	6.75527	5.55938e-06	4.17245e-05	3.32224		WBGene00007557	C14A4.6	-0.737529	3.05949	-5.96316	2.30318e-05	0.000142257	2.48976
	WBGene00015164	ykt-6	0.387305	5.81697	8.01929	6.85689e-07	7.00463e-06	5.51181		WBGene00017688	ttr-35	-0.738674	3.92123	-6.61147	7.15008e-06	5.18886e-05	3.47145
	WBGene00015055	pitr-3	0.387136	2.70358	2.54366	0.0221113	0.0499864	-4.27684		WBGene00001404	fbp-1	-0.739192	6.76715	-10.9815	1.06556e-08	2.2583e-07	9.79071
	WBGene00019125	ddl-1	0.386953	3.53961	4.71417	0.000256597	0.00114438	-0.104712		WBGene00008894	F16H6.4	-0.739354	0.529055	-3.08372	0.00735863	0.0200018	-2.68708
	WBGene00015815	C16A11.2	0.38693	5.6312	7.25022	2.38891e-06	2.01525e-05	4.24368		WBGene00003878	pept-3	-0.739555	3.84547	-7.41981	1.80214e-06	1.57392e-05	4.95699
	WBGene00017898	F28C10.3	0.386602	3.59526	3.94377	0.00123538	0.00435938	-1.75772		WBGene00044401	Y55B1BR.6	-0.73958	0.530652	-3.78051	0.00173246	0.00582497	-1.3153
	WBGene00015306	C01G5.4	0.386181	3.57581	2.90514	0.010627	0.0272372	-3.8255		WBGene00044178	C30G7.4	-0.741983	2.83934	-6.49934	8.71739e-06	6.15236e-05	3.53263
	WBGene00016765	C49C8.1	0.385661	2.87025	2.54546	0.022032	0.0498642	-4.34916		WBGene00012900	Y46G5A.8	-0.742181	0.103409	-2.69568	0.0162847	0.0387524	-3.38502
	WBGene00019259	H34C03.2	0.385621	8.75468	8.659	2.56943e-07	3.0455e-06	6.4593		WBGene00011543	acl-2	-0.742295	5.41059	-9.78878	5.09518e-08	8.02432e-07	8.31015
	WBGene00012666	Y39B6A.3	0.385556	4.38814	3.86846	0.00144372	0.00497799	-2.05225		WBGene00017594	F19C7.4	-0.742402	0.402825	-2.89048	0.010951	0.0279254	-3.0402
	WBGene00194906	Y53C12A.11	0.385538	3.57382	4.90061	0.000176894	0.000831721	0.23662		WBGene00011361	lyst-1	-0.743669	3.29479	-4.87973	0.000188693	0.000880502	0.301707
	WBGene00000777	cpn-1	0.385381	7.67323	6.65225	6.65569e-06	4.87952e-05	3.03753		WBGene00019022	F58A6.1	-0.744163	2.66533	-6.28866	1.27097e-05	8.52838e-05	3.16886
	WBGene00007563	C14A4.13	0.384852	2.87107	3.23812	0.0053459	0.0152722	-2.97813		WBGene00012293	W06A7.4	-0.744164	4.00645	-8.90745	1.77824e-07	2.24666e-06	7.31914
	WBGene00016230	C29G2.2	0.384679	2.2609	2.82085	0.0126266	0.0313865	-3.70461		WBGene00019117	nhr-144	-0.744233	1.63274	-3.30102	0.0046918	0.0136764	-2.51837
	WBGene00015001	B0025.4	0.384387	4.34793	4.11205	0.000873023	0.0032528	-1.55601		WBGene00011331	T01E8.1	-0.747614	3.82417	-6.9326	4.09213e-06	3.23166e-05	4.1208
	WBGene00009878	F49C12.9	0.383571	6.01696	6.35032	1.13745e-05	7.74255e-05	2.5676		WBGene00009724	F45D3.4	-0.747663	4.0734	-6.17502	1.56154e-05	0.000102006	2.67357
	WBGene00007787	C27H6.8	0.383486	7.18893	8.13048	5.76063e-07	6.04821e-06	5.59273		WBGene00269383	ZK384.7	-0.748226	0.683186	-3.30041	0.00469779	0.0136909	-2.30073
	WBGene00011642	T09B9.1	0.383415	2.75664	3.10887	0.00698612	0.0191383	-3.2179		WBGene00010902	M79.2	-0.748525	3.58018	-5.79994	3.12006e-05	0.000185879	2.07751
	WBGene00017447	F14B8.5	0.383348	3.95355	3.24603	0.00525884	0.0150773	-3.1889		WBGene00001163	efn-2	-0.748924	2.06515	-5.02206	0.000139125	0.000679007	0.908946
	WBGene00003914	pam-1	0.383254	9.27145	8.78987	2.11472e-07	2.60357e-06	6.67511		WBGene00007295	C04C11.1	-0.749259	1.43994	-4.01487	0.00106661	0.00385379	-1.003
	WBGene00009926	noah-2	0.382907	3.28233	2.55777	0.0215383	0.0489351	-4.41504		WBGene00003842	2019-10-01	-0.749429	2.74256	-6.84232	4.78039e-06	3.67599e-05	4.15543
	WBGene00004086	pph-4.2	0.382513	6.04667	6.88061	4.4748e-06	3.48532e-05	3.52128		WBGene00006927	vit-3	-0.750603	10.493	-4.78078	0.000767575	0.00291417	-1.46446
	WBGene00017507	F16B4.5	0.381881	2.29562	3.31915	0.00451854	0.0132365	-2.69393		WBGene00006861	cal-5	-0.750892	5.94548	-12.3606	2.0453e-09	5.93398e-08	11.6025
	WBGene00021265	Y22D7AR.12	0.381703	3.01135	2.58292	0.0204393	0.0468763	-4.31847		WBGene00011452	ugt-55	-0.751716	0.203773	-3.08433	0.00734932	0.0199805	-2.61494
	WBGene00019344	dhhc-10	0.381551	2.94411	3.23298	0.00540308	0.0154162	-2.98984		WBGene00007743	C26C6.9	-0.751975	3.47748	-6.11499	1.74224e-05	0.00011193	2.70039
	WBGene00008811	F14F7.4	0.381351	2.86022	2.85982	0.0116604	0.0294528	-3.75076		WBGene00009349	F32H5.3	-0.752631	1.47477	-4.04137	0.00100986	0.00368101	-0.965965
	WBGene00014015	panl-3	0.381216	6.999	7.59747	1.34685e-06	1.23495e-05	4.71086		WBGene00004345	rgs-2	-0.752931	2.41154	-5.4845	5.6669e-05	0.000311177	1.72258
	WBGene00000962	dhc-1	0.38088	9.43847	5.24082	9.06637e-05	0.000469073	0.373064		WBGene00015262	B0563.5	-0.755165	0.852239	-3.83402	0.00155052	0.00529832	-1.26015
	WBGene00015561	C07A12.7	0.380687	4.40598	5.09548	0.000120422	0.000600212	0.475785		WBGene00019774	M04G7.3	-0.755798	1.71929	-4.73772	0.000244771	0.00109993	0.380238
	WBGene00018471	F45E4.6	0.38044	2.38777	2.59526	0.0199394	0.0459545	-4.14515		WBGene00009515	clec-170	-0.756258	4.21938	-7.58747	1.36895e-06	1.24932e-05	5.152
	WBGene00008775	mogs-1	0.379813	7.11322	8.25584	4.74211e-07	5.1211e-06	5.79747		WBGene00006874	vab-8	-0.756705	4.8351	-9.96996	3.98122e-08	6.54257e-07	8.69783
	WBGene00015230	tag-344	0.379549	2.63409	2.90151	0.0107064	0.02742	-3.59317		WBGene00000083	adt-2	-0.756978	5.56594	-10.7165	1.49098e-08	2.98349e-07	9.57236
	WBGene00011153	R09A8.2	0.379148	4.20012	3.53125	0.00290774	0.0090726	-2.73408		WBGene00044680	F30A10.13	-0.757081	1.50579	-4.27091	0.00063013	0.00246102	-0.523058
	WBGene00013735	Y111B2A.12	0.378986	6.62436	8.09474	6.09138e-07	6.35624e-06	5.56043		WBGene00000726	col-153	-0.758169	3.6767	-8.51383	3.19664e-07	3.66751e-06	6.75311
	WBGene00011449	T04H1.2	0.378627	7.64347	6.47701	9.07008e-06	6.35512e-05	2.71568		WBGene00003846	odd-2	-0.758954	1.59478	-3.9916	0.00111912	0.00400733	-1.06707
	WBGene00020604	T20B12.7	0.378504	7.25168	6.01384	2.09754e-05	0.00013106	1.84604		WBGene00012967	kvs-4	-0.75908	0.310566	-3.36291	0.00412596	0.0122398	-2.07567
	WBGene00003020	lin-35	0.378032	7.1438	5.94977	2.36095e-05	0.000145167	1.72611		WBGene00017340	F10D7.3	-0.759743	3.21311	-5.4629	5.90613e-05	0.000322103	1.55259
	WBGene00015099	ggtb-1	0.377852	5.51059	6.53687	8.15627e-06	5.82279e-05	2.98589		WBGene00020049	ttr-8	-0.759832	3.77514	-6.96892	3.84522e-06	3.05619e-05	4.22395
	WBGene00002344	let-70	0.37785	9.10836	8.79154	2.10949e-07	2.60077e-06	6.67307		WBGene00011439	T04F3.4	-0.759838	2.54898	-5.58547	4.67482e-05	0.000262853	1.87147
	WBGene00206362	B0041.11	0.377439	1.99711	2.74111	0.0148519	0.0359718	-3.81566		WBGene00020188	T03F1.6	-0.759967	1.56888	-3.59199	0.00256279	0.00817438	-1.89548
	WBGene00010128	F55G11.8	0.376635	3.76103	2.87674	0.0112636	0.0285675	-3.88396		WBGene00011258	best-15	-0.760428	2.9077	-6.27315	1.30704e-05	8.74383e-05	3.09487
	WBGene00019556	K09C6.2	0.376533	2.89654	3.68293	0.00212152	0.0069343	-2.08289		WBGene00001394	fat-2	-0.760511	8.67966	-10.914	1.16015e-08	2.43238e-07	9.7021
	WBGene00003562	ncr-2	0.376385	3.17979	3.41601	0.00369492	0.0111429	-2.69631		WBGene00015085	B0244.10	-0.760937	1.63085	-3.92234	0.00129136	0.00452874	-1.21434
	WBGene00022834	ZK973.8	0.375873	2.89515	2.95225	0.00964765	0.0251015	-3.56668		WBGene00020897	del-10	-0.761108	2.9842	-7.18939	2.64553e-06	2.20845e-05	4.70723
	WBGene00014904	Y49E10.26	0.374898	1.453	2.67596	0.0169471	0.0400779	-3.83282		WBGene00011400	T03F6.4	-0.761625	1.66172	-4.06402	0.000963789	0.00353389	-0.872856
	WBGene00004185	pro-1	0.374556	5.77305	6.5139	8.49505e-06	6.02985e-05	2.90162		WBGene00019477	K07C11.4	-0.761661	3.05303	-6.32124	1.1985e-05	8.11744e-05	3.16633
	WBGene00006496	cgef-1	0.37434	4.74407	2.88502	0.0125278	0.0311737	-4.20152		WBGene00009813	haly-1	-0.761726	6.66631	-15.3022	9.58513e-11	5.41182e-09	14.7283
	WBGene00007428	wdr-20	0.374273	7.34346	7.84396	9.05302e-07	8.88777e-06	5.11814		WBGene00000177	aqp-9	-0.761925	2.22794	-4.26625	0.000636172	0.00248176	-0.706546
	WBGene00016741	C48B6.3	0.374238	6.82904	6.968	3.85126e-06	3.05883e-05	3.62065		WBGene00011380	T02E1.8	-0.762107	0.662143	-3.38483	0.00394225	0.0117765	-2.12622
	WBGene00000208	trip-4	0.374212	5.51531	5.80548	3.08792e-05	0.000184206	1.60947		WBGene00019492	K07E3.4	-0.762186	6.46021	-10.4446	2.11886e-08	3.93871e-07	9.09895
	WBGene00006798	unc-64	0.374146	4.66084	4.75044	0.000238616	0.00107619	-0.278986		WBGene00044232	C18D11.7	-0.762692	-0.345343	-2.71981	0.0155076	0.0372483	-3.2501
	WBGene00007976	C36B1.9	0.373459	4.61883	4.41647	0.000468209	0.00192591	-0.971495		WBGene00005002	spp-17	-0.762703	7.04106	-3.09653	0.0137218	0.0336326	-4.4639
	WBGene00020372	T09A12.1	0.373155	2.65624	2.8883	0.0110002	0.0280298	-3.6383		WBGene00001184	egl-15	-0.762819	3.40391	-7.89156	8.3921e-07	8.38409e-06	5.84001
	WBGene00019801	aak-1	0.373136	6.20497	6.11033	1.75713e-05	0.00011278	2.10504		WBGene00015919	C17G10.7	-0.763382	1.22381	-2.82096	0.0126238	0.0313853	-3.33134
	WBGene00003797	npp-11	0.373038	7.03648	7.4541	1.70309e-06	1.50187e-05	4.4633		WBGene00020902	jmjc-1	-0.763387	2.65572	-5.92678	2.46362e-05	0.000151002	2.52003
	WBGene00022248	Y73B6BL.27	0.371981	2.90271	3.23528	0.00537742	0.0153494	-2.9709		WBGene00044332	clec-36	-0.764026	-0.270981	-2.5765	0.0207044	0.0474045	-3.51513
	WBGene00007435	algn-6	0.371441	5.23575	5.20895	9.64645e-05	0.000495131	0.480292		WBGene00018222	F40A3.7	-0.764881	0.949693	-3.18701	0.00594315	0.0167015	-2.55694
	WBGene00006563	teg-1	0.371424	4.0206	4.42593	0.000459289	0.00189238	-0.811825		WBGene00004237	ptr-23	-0.765671	4.68589	-6.32518	1.64369e-05	0.000106808	2.56787
	WBGene00013632	Y105C5A.1	0.370919	3.06404	3.53809	0.0028667	0.00896306	-2.42529		WBGene00010337	F59F4.2	-0.765864	6.26972	-8.56829	6.92423e-07	7.04876e-06	5.59056
	WBGene00220171	Y48G10A.9	0.369813	3.13221	3.40936	0.0037463	0.0112723	-2.71106		WBGene00009059	chw-1	-0.766036	2.07477	-4.06917	0.00095361	0.00350507	-1.00302
	WBGene00006711	ubc-16	0.369039	4.82337	4.84282	0.000198429	0.000918374	-0.153665		WBGene00017483	lgc-22	-0.766278	3.43578	-4.36326	0.000624874	0.00244399	-0.851341
	WBGene00011885	T21B10.3	0.369039	8.14337	7.32374	2.11316e-06	1.80275e-05	4.24273		WBGene00009886	F49E2.2	-0.766522	5.47901	-8.74592	2.37956e-07	2.85024e-06	6.71613
	WBGene00004049	parp-1	0.368751	6.30755	6.45433	9.44369e-06	6.58301e-05	2.7315		WBGene00000221	atf-5	-0.766721	6.14157	-8.77791	4.00535e-07	4.4418e-06	6.14652
	WBGene00001058	dpf-5	0.368425	7.73547	8.0419	6.61745e-07	6.81633e-06	5.44692		WBGene00001811	haf-1	-0.767449	2.12627	-5.97211	2.26538e-05	0.000140114	2.69049
	WBGene00004897	snb-1	0.368171	6.60655	7.77764	1.00665e-06	9.70768e-06	5.03443		WBGene00010772	K11D9.3	-0.767786	4.66995	-9.78318	5.13446e-08	8.06751e-07	8.46741
	WBGene00012014	T25B9.8	0.367415	3.54855	3.95524	0.00120642	0.00427382	-1.687		WBGene00022413	Y102A11A.3	-0.768089	6.02617	-8.34051	7.76478e-07	7.81475e-06	5.4987
	WBGene00020914	sulp-6	0.36725	3.56321	2.8201	0.0126458	0.0314055	-3.99762		WBGene00044636	B0393.9	-0.768292	3.0412	-6.1813	1.54382e-05	0.000101043	2.90509
	WBGene00008601	mob-2	0.366215	5.24244	5.13516	0.000111413	0.000562105	0.361787		WBGene00009649	F43C1.5	-0.768662	1.46993	-3.48574	0.00319628	0.00984128	-2.11697
	WBGene00014197	ZK1053.2	0.366012	4.6756	3.59925	0.00252599	0.00807213	-2.69068		WBGene00021427	Y38F2AR.9	-0.768769	6.7432	-11.3869	6.45195e-09	1.51626e-07	10.3184
	WBGene00011935	scrm-1	0.365847	3.17735	3.12809	0.00671395	0.018482	-3.28181		WBGene00045399	Y47G6A.33	-0.769076	6.26635	-7.19682	1.01185e-05	6.98184e-05	2.90713
	WBGene00020346	rbm-5	0.3658	7.04291	7.4058	1.84433e-06	1.60665e-05	4.38154		WBGene00004068	pnk-1	-0.769177	6.21747	-10.7288	1.46773e-08	2.9501e-07	9.5041
	WBGene00013407	fld-1	0.365511	4.74965	4.82033	0.000207522	0.000955656	-0.19811		WBGene00022682	ZK185.2	-0.769249	0.0980729	-2.59416	0.0199833	0.0460322	-3.57473
	WBGene00000840	cul-5	0.364995	6.70231	7.06029	3.29055e-06	2.67151e-05	3.79421		WBGene00009896	scl-3	-0.769461	2.44983	-4.60809	0.000317604	0.0013775	-0.0361798
	WBGene00011030	R05D7.5	0.363982	4.12014	3.91101	0.00132199	0.00462188	-1.89837		WBGene00009800	rrc-1	-0.76992	2.09058	-3.85377	0.00148835	0.00511802	-1.49097
	WBGene00013349	Y59A8B.12	0.363453	4.87134	5.75067	3.42189e-05	0.00020087	1.62258		WBGene00012034	T26C5.4	-0.770134	1.26326	-3.29564	0.00474451	0.0138034	-2.39619
	WBGene00013214	Y54G11A.3	0.363217	6.64743	7.78556	9.93957e-07	9.61249e-06	5.04565		WBGene00044134	D1025.10	-0.770474	2.75675	-5.58671	4.66377e-05	0.000262448	1.82034
	WBGene00004279	rab-21	0.363199	4.41024	4.59005	0.000329378	0.00142326	-0.565847		WBGene00012529	Y32F6A.4	-0.770542	5.2953	-10.0389	3.62775e-08	6.03457e-07	8.72181
	WBGene00016589	ltah-1.1	0.363011	6.65223	7.88496	8.48061e-07	8.4477e-06	5.21966		WBGene00003688	nhr-98	-0.771053	0.972452	-3.45386	0.00341531	0.0104104	-2.06855
	WBGene00000392	cdd-2	0.362984	4.97246	4.85657	0.000193071	0.000896017	-0.163422		WBGene00019519	K08B5.2	-0.771413	1.89583	-4.85083	0.00019529	0.000905385	0.61016
	WBGene00014772	F56D5.4	0.362603	4.75903	4.56611	0.000345687	0.00148477	-0.706817		WBGene00003861	oig-3	-0.772362	2.2141	-5.05964	0.000129203	0.000638934	0.923045
	WBGene00017939	F31A3.5	0.362531	3.66081	2.57547	0.0212668	0.0484478	-4.51409		WBGene00010773	K11E4.1	-0.772564	-0.00198218	-2.97606	0.00918679	0.0241275	-2.78894
	WBGene00001336	qars-1	0.362488	7.95243	8.87953	1.85269e-07	2.32132e-06	6.7833		WBGene00009523	clec-165	-0.772572	0.299669	-2.79655	0.0132679	0.0326702	-3.18339
	WBGene00012885	iscu-1	0.361428	5.65626	5.41061	6.5296e-05	0.000352014	0.816905		WBGene00021159	Y4C6B.5	-0.77293	3.20634	-7.70121	1.13841e-06	1.07199e-05	5.52749
	WBGene00011280	pelo-1	0.361151	4.34875	5.35867	7.21649e-05	0.000385078	0.998272		WBGene00016500	memo-1	-0.773105	3.6541	-8.42156	3.67749e-07	4.1355e-06	6.63189
	WBGene00011705	clp-9	0.36052	2.21328	2.57131	0.0209209	0.0477957	-4.11845		WBGene00019655	K11G9.5	-0.773905	2.50242	-6.03819	2.00565e-05	0.000126188	2.79264
	WBGene00019920	acs-15	0.360313	3.87091	3.91612	0.00130809	0.00457798	-1.81805		WBGene00018117	nlp-47	-0.773948	2.51686	-4.52973	0.000372076	0.0015866	-0.213294
	WBGene00000201	arx-3	0.360037	6.32644	8.3215	4.28595e-07	4.69935e-06	5.9506		WBGene00008739	F13D12.3	-0.774573	3.43624	-6.79865	5.1558e-06	3.92044e-05	3.9717
	WBGene00011388	T02G6.5	0.359882	2.55047	2.74521	0.0147286	0.035705	-3.91761		WBGene00011315	mbr-1	-0.774831	1.58357	-4.99932	0.000145505	0.000704838	0.919029
	WBGene00016357	C33F10.11	0.359276	4.89392	3.15281	0.0071715	0.0195713	-3.73937		WBGene00001546	gcy-21	-0.775756	0.113945	-2.59455	0.019968	0.0460048	-3.5631
	WBGene00000544	clp-3	0.358975	3.12606	3.47042	0.00329979	0.0101127	-2.57832		WBGene00007257	C01H6.8	-0.776283	1.93604	-4.33614	0.000551477	0.00220704	-0.497314
	WBGene00016449	tost-1	0.358555	5.85131	5.32774	7.6605e-05	0.000405747	0.613808		WBGene00010698	K08H10.6	-0.77643	0.461729	-3.01655	0.00845214	0.0225153	-2.80839
	WBGene00010620	K07A12.1	0.358553	6.8437	6.45532	9.42715e-06	6.57485e-05	2.69083		WBGene00011181	R09H10.3	-0.776679	4.51143	-6.68003	7.37549e-06	5.33254e-05	3.37725
	WBGene00015816	C16A11.3	0.358519	4.32824	4.43156	0.000454054	0.00187278	-0.873109		WBGene00007200	vamp-8	-0.776952	1.89137	-4.97105	0.000153859	0.000739511	0.840578
	WBGene00018999	F57B9.8	0.35792	2.99978	2.83482	0.0122714	0.0306662	-3.81588		WBGene00009622	F41E7.6	-0.777198	0.284582	-3.27233	0.00497962	0.0143859	-2.32748
	WBGene00010869	M05B5.1	0.357667	3.9305	3.60493	0.00249478	0.00798176	-2.49948		WBGene00000438	ceh-14	-0.777433	2.01595	-4.62788	0.000305186	0.00133056	0.109551
	WBGene00018990	klf-1	0.356884	3.65327	3.70839	0.00201226	0.00662651	-2.1936		WBGene00012330	zip-3	-0.777473	5.2948	-8.99964	1.55405e-07	2.01967e-06	7.17443
	WBGene00011562	sas-7	0.35669	6.13804	6.20218	1.48632e-05	9.77966e-05	2.27287		WBGene00012122	T28C6.8	-0.777775	2.28626	-5.34877	7.35568e-05	0.000391277	1.47491
	WBGene00008259	C52E4.7	0.35561	3.64244	3.18548	0.00596208	0.0167443	-3.27142		WBGene00010947	M176.11	-0.777793	2.78108	-7.00781	3.59804e-06	2.88841e-05	4.43588
	WBGene00018719	F52H2.7	0.355564	3.34357	3.7123	0.00199595	0.00658077	-2.11741		WBGene00007058	dmd-6	-0.777885	5.4754	-8.85309	2.11012e-07	2.60077e-06	6.84227
	WBGene00010890	ddb-1	0.35514	7.35047	7.84003	9.11007e-07	8.93733e-06	5.11187		WBGene00002127	inx-5	-0.778316	4.86021	-8.89188	1.81935e-07	2.29009e-06	7.10541
	WBGene00007555	dohh-1	0.353425	6.0605	5.0567	0.000129952	0.000641601	0.0509763		WBGene00010924	M153.1	-0.7784	2.22635	-3.22239	0.00588776	0.0165869	-2.7812
	WBGene00017750	F23F1.10	0.353403	3.35208	3.83222	0.00155631	0.00531277	-1.88704		WBGene00007945	C34F6.11	-0.778629	1.79984	-5.18598	0.000100882	0.000514307	1.27113
	WBGene00020806	T25F10.3	0.353273	3.85549	3.4564	0.00339732	0.0103649	-2.73374		WBGene00008998	ncs-4	-0.778872	1.37336	-4.42219	0.000462791	0.00190536	-0.182493
	WBGene00001496	frm-10	0.353144	6.16305	5.56826	4.83026e-05	0.000270697	1.05314		WBGene00016879	cnnm-1	-0.779735	4.53949	-9.15974	1.23258e-07	1.65075e-06	7.59028
	WBGene00012552	enu-3.5	0.352673	2.07504	2.65682	0.0176152	0.0414115	-3.95844		WBGene00004059	pmp-2	-0.779752	5.12832	-12.6823	1.42239e-09	4.39873e-08	12.1164
	WBGene00021714	cyh-1	0.352618	5.2932	6.13088	1.69238e-05	0.000109346	2.25716		WBGene00017947	mth-2	-0.77989	2.35801	-5.7838	3.21577e-05	0.000190995	2.29354
	WBGene00012150	syx-17	0.352468	4.84989	5.35275	7.29928e-05	0.000388581	0.855584		WBGene00012251	clec-49	-0.780229	3.90338	-4.52416	0.000619403	0.00243109	-0.939017
	WBGene00015842	C16C8.4	0.352411	4.23782	3.95116	0.00121664	0.00430106	-1.87633		WBGene00022202	Y72A10A.1	-0.781147	1.80024	-5.5877	4.655e-05	0.000262171	2.04476
	WBGene00007335	C05C12.1	0.352215	3.07991	2.65	0.0178594	0.0418405	-4.20119		WBGene00011713	T11F9.12	-0.781788	5.39394	-11.5069	5.57663e-09	1.34304e-07	10.6373
	WBGene00001527	gcs-1	0.351996	7.26223	7.99694	7.10258e-07	7.20155e-06	5.3735		WBGene00008570	kcnl-2	-0.781965	2.21808	-5.72056	3.62113e-05	0.000210837	2.19884
	WBGene00019457	vms-1	0.351871	6.60553	6.75548	5.55734e-06	4.17245e-05	3.25511		WBGene00013366	Y60A3A.21	-0.782221	3.23516	-7.21573	2.53103e-06	2.12329e-05	4.73176
	WBGene00011271	flad-1	0.35137	6.09687	7.44844	1.71904e-06	1.51398e-05	4.52491		WBGene00009660	F43G6.8	-0.782264	2.63409	-5.89825	2.59759e-05	0.0001585	2.46598
	WBGene00001235	elb-1	0.350895	4.81701	4.38272	0.000501508	0.00204373	-1.11035		WBGene00013762	Y113G7B.12	-0.782436	2.72829	-6.4699	9.18556e-06	6.42198e-05	3.49216
	WBGene00012366	maea-1	0.350843	4.44953	5.04985	0.000131716	0.000648662	0.361374		WBGene00013874	ZC376.2	-0.782707	4.32121	-8.53067	3.11626e-07	3.59957e-06	6.6771
	WBGene00003989	pfn-1	0.350693	8.01717	5.87007	2.73733e-05	0.000165984	1.57687		WBGene00000139	amx-3	-0.782961	2.30604	-4.88398	0.000182833	0.000856387	0.541845
	WBGene00004786	sex-1	0.350677	3.3905	2.83069	0.0123753	0.0308559	-3.93667		WBGene00018304	agr-1	-0.78342	1.18096	-4.23938	0.000672154	0.00260301	-0.521389
	WBGene00021810	phf-15	0.350345	5.06916	4.08627	0.000920614	0.0034031	-1.75843		WBGene00008897	F16H6.7	-0.783436	1.28244	-3.68585	0.00210866	0.00690055	-1.62597
	WBGene00000160	apb-1	0.350076	6.88837	6.48869	8.88381e-06	6.24068e-05	2.74984		WBGene00021558	Y45G5AM.6	-0.783439	2.84263	-6.06263	1.91758e-05	0.000120967	2.70519
	WBGene00020830	T26C11.4	0.350009	2.84443	2.97125	0.00927811	0.0243251	-3.51822		WBGene00010317	idh-1	-0.783935	9.04804	-13.828	4.14313e-10	1.64841e-08	13.1965
	WBGene00009641	F42G4.2	0.349952	3.68155	3.82046	0.00159474	0.00542075	-1.98838		WBGene00020029	R12C12.9	-0.784505	4.43422	-7.17821	2.69575e-06	2.24349e-05	4.42858
	WBGene00016937	tag-294	0.349439	3.97373	4.10374	0.000888086	0.00329989	-1.477		WBGene00003553	nas-37	-0.784698	4.8542	-6.81312	9.20657e-06	6.42759e-05	3.10589
	WBGene00021471	Y39G10AR.15	0.348937	3.14202	3.07929	0.00742622	0.0201573	-3.38408		WBGene00006641	tsp-15	-0.784762	2.16786	-2.81411	0.0139784	0.034148	-3.54912
	WBGene00011608	T08D2.3	0.348869	3.03307	3.27812	0.00492018	0.0142414	-2.9606		WBGene00004003	pgp-9	-0.785445	5.64228	-5.03083	0.000433237	0.00180185	-0.789983
	WBGene00012353	W09C5.7	0.348804	6.63616	7.3963	1.87352e-06	1.62999e-05	4.38572		WBGene00017874	acdh-9	-0.786108	6.51435	-10.2002	3.49027e-08	5.87047e-07	8.60529
	WBGene00001411	fem-1	0.3485	6.36653	7.08332	3.16439e-06	2.58141e-05	3.86254		WBGene00002086	ins-3	-0.786134	-0.244551	-2.80769	0.01297	0.0320703	-3.05692
	WBGene00016757	C49A9.3	0.347676	3.44024	2.84944	0.0119104	0.0299646	-3.92247		WBGene00019521	dmd-7	-0.786305	6.24212	-8.08449	1.69409e-06	1.49685e-05	4.7236
	WBGene00007334	C05C10.7	0.347199	3.85591	2.74687	0.0147604	0.0357756	-4.22342		WBGene00013008	clec-146	-0.786922	1.83799	-4.72196	0.000252622	0.00112925	0.288153
	WBGene00003407	mrp-1	0.347186	6.70127	6.00123	2.14688e-05	0.000133718	1.85054		WBGene00013516	Y73F4A.3	-0.786985	1.57953	-3.2598	0.00511075	0.0147148	-2.48766
	WBGene00001081	dpy-22	0.347137	6.24493	4.50469	0.000407844	0.001716	-1.13575		WBGene00009799	lgc-47	-0.787023	0.491628	-3.0964	0.00716834	0.0195666	-2.64111
	WBGene00017736	F23C8.7	0.346449	3.26214	2.78134	0.0136855	0.0335649	-4.00169		WBGene00008594	clec-57	-0.787638	2.61417	-5.62447	4.34143e-05	0.000247482	1.93553
	WBGene00016990	vps-37	0.346339	5.39781	6.24121	1.38478e-05	9.22302e-05	2.46075		WBGene00017042	D2007.2	-0.787658	0.724263	-3.56627	0.00270356	0.0085264	-1.75827
	WBGene00004958	spe-4	0.344968	4.00228	3.06277	0.00768391	0.0207492	-3.60878		WBGene00014821	R10E8.7	-0.787671	2.11981	-5.88861	2.64455e-05	0.000161004	2.53278
	WBGene00017559	mpz-3	0.344396	3.39734	3.00468	0.00866136	0.0229513	-3.59024		WBGene00019249	H28G03.1	-0.788167	6.70116	-13.8885	3.8915e-10	1.56662e-08	13.2726
	WBGene00008882	F16B12.6	0.34425	5.15272	5.03922	0.0001345	0.000659837	0.16147		WBGene00044535	K11D12.13	-0.789121	4.86892	-10.1964	2.93867e-08	5.11336e-07	8.97014
	WBGene00012474	attf-6	0.342834	6.48565	5.59863	4.55946e-05	0.000257858	1.08031		WBGene00018871	F55C12.4	-0.790023	0.953547	-3.78002	0.00173422	0.00582799	-1.39477
	WBGene00014243	dcaf-1	0.342597	7.22223	5.70616	3.7206e-05	0.000215523	1.25329		WBGene00018035	sek-4	-0.790255	1.25503	-3.56875	0.00268967	0.00849545	-1.88879
	WBGene00020297	nog-1	0.342453	8.53995	7.15953	2.78191e-06	2.30252e-05	3.96382		WBGene00011495	T05F1.11	-0.790525	0.799368	-3.35948	0.00415541	0.012316	-2.1841
	WBGene00018680	tsen-54	0.342401	3.23442	3.44433	0.00348364	0.0105902	-2.66443		WBGene00007753	C27A7.1	-0.790659	5.01363	-7.50907	2.016e-06	1.7357e-05	4.63505
	WBGene00006381	tac-1	0.342302	6.00281	4.62108	0.000309399	0.00134568	-0.843262		WBGene00022631	nekl-2	-0.791248	2.6835	-6.23701	1.39534e-05	9.28427e-05	3.08357
	WBGene00000179	aqp-11	0.341218	6.0915	3.58368	0.00318262	0.00980897	-3.13045		WBGene00021941	lgc-33	-0.79137	0.539532	-3.50445	0.00307436	0.00951179	-1.85832
	WBGene00008052	ctns-1	0.341202	6.62301	7.81352	9.5043e-07	9.27061e-06	5.09313		WBGene00004986	spp-1	-0.79164	4.64189	-5.42616	0.000144101	0.000699531	0.40307
	WBGene00010488	endu-1	0.341075	4.73775	3.50377	0.0030787	0.00952304	-2.85965		WBGene00010918	M117.1	-0.792326	3.87325	-8.95939	1.64804e-07	2.10562e-06	7.40875
	WBGene00010882	atg-7	0.340812	5.43018	6.09474	1.80799e-05	0.000115284	2.17602		WBGene00000761	coq-1	-0.792926	5.55181	-11.7074	4.3831e-09	1.09836e-07	10.867
	WBGene00007230	C01G10.1	0.340333	3.17953	2.67999	0.0168096	0.0397926	-4.1738		WBGene00010397	suox-1	-0.792995	4.61162	-10.5579	1.82876e-08	3.49003e-07	9.54557
	WBGene00009442	F35G12.5	0.33998	4.81437	4.23535	0.000677727	0.00262111	-1.40439		WBGene00006461	tag-96	-0.793239	2.8696	-7.21915	2.51656e-06	2.11376e-05	4.78272
	WBGene00011488	nra-2	0.339922	7.83738	8.04597	6.57525e-07	6.79342e-06	5.45566		WBGene00010803	M01B2.10	-0.793325	1.18195	-4.49556	0.000398739	0.00168289	-0.0176077
	WBGene00012389	Y6B3B.4	0.339868	6.4471	5.77632	3.26118e-05	0.000193102	1.4282		WBGene00022418	igcm-4	-0.793343	0.193778	-2.75418	0.0144626	0.0351353	-3.2819
	WBGene00011230	nud-2	0.339738	6.63124	6.83887	4.809e-06	3.6907e-05	3.40612		WBGene00019428	dgk-5	-0.793471	3.41232	-7.85073	8.95587e-07	8.81795e-06	5.76665
	WBGene00008546	gfat-1	0.338861	8.29115	4.96183	0.000156689	0.000750728	-0.214861		WBGene00001478	fmo-3	-0.793986	3.62324	-6.51105	8.53814e-06	6.05412e-05	3.42892
	WBGene00016169	C27F2.7	0.338832	3.86423	3.96726	0.00117682	0.0041864	-1.76593		WBGene00007220	C01B9.1	-0.793999	2.17822	-5.57323	4.78477e-05	0.000268259	1.92477
	WBGene00007073	ugt-2	0.338599	4.40745	3.88202	0.00140375	0.00486026	-1.98631		WBGene00012016	inpp-1	-0.794748	1.47316	-4.98872	0.00014858	0.000717942	0.933951
	WBGene00021476	nsun-4	0.338227	5.06725	5.60874	4.47281e-05	0.000253484	1.30425		WBGene00044637	rft-1	-0.794943	2.98522	-6.34133	1.15598e-05	7.86468e-05	3.24115
	WBGene00018290	vps-60	0.338184	5.63604	6.49634	8.76386e-06	6.17555e-05	2.89068		WBGene00013931	clec-97	-0.795278	2.9069	-6.21697	1.44696e-05	9.56698e-05	2.95051
	WBGene00006768	unc-32	0.337953	7.88433	7.46166	1.68205e-06	1.48718e-05	4.47501		WBGene00020311	T07D3.9	-0.795378	4.96669	-7.42124	2.85679e-06	2.35733e-05	4.27754
	WBGene00000813	csn-1	0.337773	6.34494	7.06546	3.26179e-06	2.64974e-05	3.8293		WBGene00006914	vha-5	-0.795418	7.55759	-10.6942	2.10407e-08	3.92192e-07	9.10278
	WBGene00021354	fpn-1.1	0.337428	5.22925	3.60255	0.00259663	0.00825329	-2.82828		WBGene00011119	mpc-1	-0.796045	6.34313	-10.9574	1.0984e-08	2.30646e-07	9.79309
	WBGene00015978	C18F10.7	0.33678	6.45068	4.66829	0.000281359	0.00124381	-0.785369		WBGene00007203	best-1	-0.796854	0.636975	-3.47538	0.00326593	0.0100245	-1.90069
	WBGene00015988	lido-18	0.336755	3.53231	2.78991	0.0134487	0.0330675	-4.05032		WBGene00010727	K09G1.1	-0.796929	7.05324	-12.0741	2.84551e-09	7.75929e-08	11.1681
	WBGene00021467	Y39G10AR.9	0.336751	6.06206	5.87385	2.71812e-05	0.000164967	1.6462		WBGene00013704	Y106G6D.8	-0.797729	4.00333	-7.28249	2.26349e-06	1.91777e-05	4.67996
	WBGene00015237	B0511.12	0.335765	7.51894	5.70233	3.74755e-05	0.000216991	1.24358		WBGene00000596	col-7	-0.79782	5.96922	-4.53513	0.00113311	0.00405208	-1.77915
	WBGene00021346	Y37E3.1	0.335009	4.65446	4.27527	0.000624528	0.00244399	-1.28263		WBGene00044776	T02B11.8	-0.798916	0.357217	-4.08991	0.000913731	0.00338317	-0.669736
	WBGene00000123	ama-1	0.334998	8.22086	5.83757	2.90823e-05	0.000175021	1.5177		WBGene00015709	cyp-33A1	-0.799497	3.05321	-7.45668	1.6959e-06	1.49747e-05	5.17772
	WBGene00010758	vnut-1	0.334963	5.06231	5.33872	7.4997e-05	0.000398471	0.786965		WBGene00011422	T04B2.3	-0.799545	2.56535	-5.67586	3.93939e-05	0.000226844	2.04906
	WBGene00001815	hmt-1	0.334771	6.54484	7.3453	2.03877e-06	1.74915e-05	4.3035		WBGene00022285	Y75B7AL.2	-0.79972	0.231178	-3.22988	0.00543791	0.0154898	-2.3437
	WBGene00000223	atf-7	0.334698	7.95871	6.8038	5.11004e-06	3.89101e-05	3.31715		WBGene00008450	E01G6.2	-0.799881	1.40936	-4.78311	0.000223526	0.00101893	0.544757
	WBGene00086546	cil-1	0.334593	5.22198	4.91961	0.00017035	0.000805965	-0.101973		WBGene00015197	B0454.6	-0.799984	3.74757	-5.40098	7.58612e-05	0.000402434	1.18295
	WBGene00001637	gly-12	0.334349	2.72017	2.81418	0.0127995	0.0316949	-3.79215		WBGene00011440	sfxn-1.5	-0.800544	4.85139	-9.29749	1.01207e-07	1.4081e-06	7.72834
	WBGene00012201	W02B12.1	0.334123	5.13089	3.12617	0.00733612	0.0199605	-3.8009		WBGene00016234	C29G2.6	-0.800584	3.88114	-9.70062	5.75207e-08	8.8464e-07	8.49454
	WBGene00021753	Y50D7A.3	0.334122	6.18943	6.50498	8.63053e-06	6.10372e-05	2.83285		WBGene00011436	T04F3.1	-0.800999	7.48142	-5.88679	0.000140381	0.000682948	0.236589
	WBGene00012466	ippk-1	0.333872	5.92171	6.29121	1.26513e-05	8.50499e-05	2.46973		WBGene00020373	gpx-6	-0.801178	-0.134275	-2.83953	0.0121539	0.0304508	-3.04357
	WBGene00020931	cytb-5.2	0.333656	6.53187	4.81915	0.000208011	0.00095719	-0.481343		WBGene00016022	C23H3.9	-0.801341	2.39747	-2.76614	0.0173297	0.0408224	-3.87411
	WBGene00000416	ced-2	0.333498	5.78959	5.94381	2.38712e-05	0.00014671	1.82077		WBGene00010472	cdr-7	-0.802631	3.14415	-5.25748	8.77771e-05	0.000456394	1.10253
	WBGene00009180	nurf-1	0.332736	8.18194	6.46012	9.34693e-06	6.52224e-05	2.69509		WBGene00013896	ZC443.1	-0.80264	2.44759	-4.90527	0.000175265	0.000825199	0.587865
	WBGene00044447	ZK688.10	0.332647	3.91473	2.58311	0.0207793	0.0475519	-4.56432		WBGene00008342	frpr-5	-0.80283	0.0579797	-2.83705	0.0122156	0.0305773	-3.09004
	WBGene00044720	metl-2	0.332225	3.16363	3.26657	0.00503958	0.0145344	-3.01441		WBGene00017281	F09D12.2	-0.802863	-0.0178587	-2.97088	0.00928524	0.0243344	-2.78366
	WBGene00012641	epg-6	0.332186	6.00542	6.61509	7.10473e-06	5.16974e-05	3.05477		WBGene00003613	nhr-14	-0.803257	3.86014	-8.31076	4.3573e-07	4.7546e-06	6.42395
	WBGene00004705	rsp-8	0.332121	6.988	5.0056	0.000143712	0.000697891	-0.136799		WBGene00045271	F07G6.10	-0.803309	2.87026	-5.40472	6.60398e-05	0.00035546	1.48061
[truncated: 1,096 more rows]

## Sheet: jy13 4h
jy13 BTZ vs jy13 DMSO 4 h	Gene.stable.ID	Gene.name	logFC	AveExpr	t	P.Value	adj.P.Val	B	jy13 BTZ vs jy13 DMSO 4 h	Gene.stable.ID	Gene.name	logFC	AveExpr	t	P.Value	adj.P.Val	B
Upregulated genes	WBGene00009169	F26F2.4	13.3545	1.99624	5.88858	0.000301583	0.00125417	0.36069	Downregulated genes	WBGene00010435	JC8.2	-0.111209	7.19624	-2.64807	0.0179289	0.0407723	-4.82704
1 cpm	WBGene00002015	hsp-16.1	12.5586	0.699529	4.25205	0.00258118	0.00783323	-1.27389	1 cpm	WBGene00017988	fipp-1	-0.113074	6.75954	-2.54223	0.0221744	0.0488075	-5.00902
Adj p-value<0.05	WBGene00015225	B0507.8	12.5501	4.1234	14.0003	4.75052e-08	8.23444e-07	6.74109	Adj p-value<0.05	WBGene00010198	spat-1	-0.116167	5.7852	-2.54488	0.0220576	0.0485975	-4.89709
	WBGene00009168	F26F2.3	12.4889	2.70401	8.87199	8.73703e-06	6.09059e-05	3.02262		WBGene00017217	F07F6.4	-0.116827	7.45249	-2.53117	0.02267	0.0497132	-5.05411
	WBGene00002019	hsp-16.48	12.4248	0.590176	12.0672	1.01238e-07	1.52913e-06	5.33914		WBGene00011481	imp-2	-0.11858	7.57013	-2.69614	0.0162693	0.0375915	-4.7364
	WBGene00219309	F26F2.13	12.0395	1.50284	4.98141	0.000946217	0.00331493	-0.467927		WBGene00001227	eif-3.D	-0.120935	8.11933	-3.0467	0.00794286	0.0204346	-4.02955
	WBGene00008872	F15H10.5	11.9851	0.0842219	6.17447	0.000195482	0.000865577	0.673734		WBGene00019543	cif-1	-0.12304	8.03529	-2.72286	0.0154121	0.0358852	-4.67688
	WBGene00007661	pals-7	11.9238	0.3962	8.01787	1.74952e-05	0.000109351	2.29657		WBGene00003130	map-2	-0.123243	7.86957	-2.59372	0.020001	0.0447598	-4.92984
	WBGene00008873	F15H10.6	11.8066	0.118054	7.65254	2.76512e-05	0.000161342	2.00312		WBGene00002034	htp-3	-0.123755	6.59619	-2.63106	0.0185544	0.0419528	-4.83184
	WBGene00194645	Y105C5A.1269	11.6647	0.21356	7.47734	3.40413e-05	0.000193	1.86965		WBGene00001226	eif-3.C	-0.123926	9.04733	-2.85119	0.0118679	0.0287989	-4.39809
	WBGene00008269	C53A5.11	11.6601	0.495772	6.71088	9.31924e-05	0.000454831	1.19261		WBGene00019401	nuo-4	-0.124156	8.25767	-2.65368	0.0177271	0.0403838	-4.80513
	WBGene00008067	C43D7.4	11.5525	0.703082	4.78937	0.0012066	0.00407299	-0.673789		WBGene00020687	ruvb-2	-0.125653	7.28872	-2.84911	0.0119184	0.0288926	-4.43435
	WBGene00002017	hsp-16.11	11.2479	0.763885	4.16123	0.00290717	0.00868449	-1.37086		WBGene00021899	Y54H5A.1	-0.12592	7.3616	-2.93101	0.0100778	0.0250371	-4.27216
	WBGene00007657	pals-3	11.2206	1.43045	6.59702	0.000103108	0.000496459	1.129		WBGene00000822	csq-1	-0.127836	7.99835	-2.72649	0.0152989	0.0356826	-4.66955
	WBGene00009170	F26F2.5	11.0966	1.37308	4.67696	0.00139751	0.00461662	-0.788155		WBGene00000107	alh-1	-0.129108	8.2704	-2.85583	0.0117559	0.0285495	-4.40938
	WBGene00009166	F26F2.1	11.0197	4.42923	21.6324	1.78201e-10	1.08786e-08	12.001		WBGene00012316	ctps-1	-0.129478	8.1212	-2.62763	0.0186829	0.0422148	-4.85999
	WBGene00002020	hsp-16.49	11.0057	1.67764	6.38803	0.000144675	0.000667852	0.994525		WBGene00003119	mac-1	-0.130156	6.68086	-2.93794	0.00993539	0.0247394	-4.23345
	WBGene00044708	pals-11	10.9758	0.436911	5.2394	0.00064169	0.00237785	-0.191978		WBGene00012126	T28D6.6	-0.130385	6.79485	-2.92493	0.0102043	0.0252822	-4.26403
	WBGene00015227	ddn-1	10.9573	5.30982	18.0259	6.92488e-09	1.7353e-07	9.6096		WBGene00009664	idha-1	-0.13076	7.89272	-2.68767	0.0165506	0.0381315	-4.74679
	WBGene00194646	Y105C5A.1270	10.8217	1.14107	5.31924	0.000577923	0.00217713	-0.0906461		WBGene00010405	erfa-3	-0.130778	8.25523	-3.06304	0.00767961	0.0198965	-3.99416
	WBGene00002018	hsp-16.41	10.425	3.82757	12.2776	3.93509e-07	4.58432e-06	6.16434		WBGene00000865	cyb-1	-0.131006	8.04154	-2.76809	0.0140593	0.0331897	-4.58911
	WBGene00012091	pals-29	10.39	0.789222	5.49728	0.000431478	0.00170474	0.106665		WBGene00020269	erfa-1	-0.131097	8.64208	-2.9053	0.0106235	0.0261945	-4.30077
	WBGene00023483	Y75B8A.39	10.2418	1.21646	9.9724	8.66668e-07	8.78091e-06	4.39878		WBGene00001233	eif-3.K	-0.131849	6.71418	-2.65458	0.017695	0.0403378	-4.79217
	WBGene00022476	fbxa-75	10.1891	0.494654	6.7196	7.49938e-05	0.000378081	1.36212		WBGene00018862	wago-2	-0.131993	7.58304	-2.65586	0.0176493	0.0402471	-4.81459
	WBGene00044427	F56A6.5	10.0959	-0.577903	6.30944	0.000131913	0.000617667	0.963771		WBGene00021073	nol-2	-0.132537	7.87804	-2.93234	0.0100503	0.0249781	-4.26403
	WBGene00015834	math-5	10.0805	-0.275599	7.65987	1.93998e-05	0.000119014	2.2791		WBGene00002228	klp-18	-0.132964	6.92621	-2.80978	0.0129149	0.0309171	-4.49682
	WBGene00023225	B0281.7	9.81861	-0.855335	7.54531	2.15509e-05	0.000130446	2.21461		WBGene00001793	gsy-1	-0.133031	7.75061	-2.69999	0.0161431	0.0373506	-4.72758
	WBGene00015491	C05E4.12	9.76229	-0.162788	9.3862	1.32786e-06	1.24095e-05	4.04452		WBGene00016907	C53H9.2	-0.133463	8.06176	-3.16619	0.00620502	0.0165845	-3.78829
	WBGene00304201	T07H8.11	9.74783	0.354441	5.22468	0.000630854	0.00234408	-0.125815		WBGene00021056	W06B4.1	-0.136457	6.51611	-2.62683	0.0187128	0.0422755	-4.8221
	WBGene00044014	F15H10.10	9.72042	-0.335663	8.65512	4.12709e-06	3.22188e-05	3.31136		WBGene00044080	D1086.10	-0.136828	8.74675	-2.64883	0.0179013	0.0407194	-4.80193
	WBGene00021744	clec-203	9.64359	-1.75272	9.3343	1.36642e-06	1.27174e-05	4.02607		WBGene00009113	maph-1.2	-0.137156	6.67736	-2.64943	0.0178799	0.0406911	-4.79904
	WBGene00007134	pals-28	9.60531	0.224902	7.32629	2.79798e-05	0.00016298	2.04379		WBGene00013674	Y105E8A.14	-0.137344	6.03515	-2.7258	0.0153204	0.0357089	-4.58741
	WBGene00015114	B0281.8	9.57088	0.12043	5.34078	0.000505433	0.00195381	-0.0111811		WBGene00044067	zipt-7.1	-0.137872	6.01321	-2.59454	0.0199681	0.0446957	-4.83075
	WBGene00045401	eol-1	9.54795	2.95377	9.30269	3.56287e-06	2.84173e-05	4.02709		WBGene00007587	mma-1	-0.138109	7.53048	-2.74296	0.0147962	0.0346885	-4.64502
	WBGene00008068	sdz-6	9.52482	2.15069	5.2141	0.000694015	0.00254062	-0.0466442		WBGene00021359	Y37E11AL.3	-0.138399	6.17277	-2.93333	0.0100299	0.0249363	-4.18896
	WBGene00206359	C05E4.15	9.28883	0.849976	7.64	2.07811e-05	0.000126462	2.46287		WBGene00002000	hrp-2	-0.139168	8.81684	-2.90451	0.0106408	0.0262299	-4.29836
	WBGene00007131	pals-26	9.25154	2.86323	13.4089	6.04728e-08	1.00226e-06	7.55801		WBGene00021628	Y47D9A.1	-0.139271	6.26193	-2.93475	0.0100007	0.0248775	-4.20455
	WBGene00021081	pals-33	9.21417	1.39957	7.19894	3.57645e-05	0.000201093	2.02018		WBGene00004152	pqn-70	-0.139299	6.7761	-2.91186	0.0104815	0.025903	-4.29262
	WBGene00020228	T05A8.2	9.16869	-0.271394	7.11807	3.43461e-05	0.000194323	1.91755		WBGene00012715	snpc-1.2	-0.139561	6.37311	-3.06215	0.00769378	0.0199218	-3.95278
	WBGene00010821	M01G12.7	9.06054	1.07978	21.7792	5.18967e-13	2.94232e-10	13.0912		WBGene00007762	C27B7.5	-0.13997	6.34748	-2.79274	0.0133712	0.0318582	-4.49235
	WBGene00018345	F42C5.3	8.96062	2.59925	5.60088	0.00040328	0.00160827	0.394846		WBGene00004044	plk-3	-0.140082	8.03317	-2.99883	0.00876623	0.0222647	-4.12883
	WBGene00002016	hsp-16.2	8.9576	3.9471	17.3288	3.30924e-09	9.81019e-08	10.349		WBGene00001153	ech-4	-0.140413	6.14524	-3.01421	0.00849298	0.0216615	-4.02749
	WBGene00195181	F15H10.12	8.92961	-1.44263	10.5911	1.211e-07	1.75609e-06	5.61632		WBGene00019713	pqn-52	-0.140589	8.23796	-2.87563	0.0112891	0.0275684	-4.36746
	WBGene00022550	droe-8	8.87806	1.1499	8.09793	9.93743e-06	6.78468e-05	3.03003		WBGene00020366	acdh-10	-0.140629	5.63989	-2.8203	0.0126407	0.0303568	-4.35101
	WBGene00045393	F26D11.13	8.82782	0.776809	11.3779	8.26832e-08	1.29616e-06	6.37548		WBGene00019678	K12H4.3	-0.140943	6.62255	-2.82507	0.0125183	0.0301214	-4.45592
	WBGene00007659	pals-5	8.77791	-0.175961	7.92336	8.73635e-06	6.09059e-05	2.86178		WBGene00022159	mppa-1	-0.141041	6.29674	-2.55872	0.0214551	0.047524	-4.94547
	WBGene00007132	pals-27	8.75824	0.862278	6.6446	7.8118e-05	0.000391079	1.53904		WBGene00014058	ZK673.2	-0.141461	6.44013	-2.85804	0.0117027	0.0284508	-4.37818
	WBGene00008267	C53A5.9	8.71786	-0.506027	9.643	5.13361e-07	5.62876e-06	4.71882		WBGene00020757	ucr-2.3	-0.141754	7.31625	-3.36532	0.00410534	0.0116914	-3.38737
	WBGene00009692	F44E5.5	8.66628	2.34704	9.78021	3.19738e-06	2.59742e-05	4.62778		WBGene00003397	mom-5	-0.141941	7.36572	-3.06686	0.00761932	0.0197666	-3.99818
	WBGene00008069	C43D7.7	8.65037	-0.292551	5.2361	0.000527984	0.00202089	-0.053747		WBGene00011639	ztf-17	-0.142341	6.29277	-2.89929	0.0107551	0.0264542	-4.27658
	WBGene00219750	Y38C1AA.19	8.53906	-0.224692	11.0473	6.72193e-08	1.09177e-06	6.28662		WBGene00008452	mrps-5	-0.142737	6.86236	-3.22916	0.00544612	0.0148359	-3.65502
	WBGene00015108	B0281.1	8.52455	-0.629054	7.44305	1.73415e-05	0.00010854	2.40912		WBGene00044789	T07A9.14	-0.143176	5.926	-2.7075	0.0158994	0.0368557	-4.60262
	WBGene00007660	pals-6	8.52414	3.03627	17.9633	2.40734e-10	1.39986e-08	11.8777		WBGene00013020	Y48G10A.3	-0.144287	5.76328	-2.86439	0.0115517	0.0281288	-4.27559
	WBGene00008850	F15B9.6	8.41235	2.87873	14.1622	5.64713e-08	9.43986e-07	8.20339		WBGene00001231	eif-3.H	-0.144495	7.37028	-3.24861	0.00523084	0.0143413	-3.62831
	WBGene00009691	F44E5.4	8.34505	1.78597	7.43297	3.53894e-05	0.00019948	2.46142		WBGene00011043	rbm-28	-0.144542	6.9548	-3.14555	0.00647583	0.0171968	-3.82779
	WBGene00255597	pals-21	8.34384	-1.63931	9.65166	3.81841e-07	4.45984e-06	4.94802		WBGene00009993	F53F4.11	-0.144589	7.7042	-3.44475	0.00348062	0.0101502	-3.22256
	WBGene00044787	pals-36	8.1943	-0.857784	11.4597	1.40217e-08	3.02367e-07	7.06331		WBGene00011662	T09F3.2	-0.144808	7.09579	-2.85831	0.0116963	0.0284402	-4.41133
	WBGene00015602	fbxa-158	8.18554	0.808843	9.42777	1.32505e-06	1.23917e-05	4.67794		WBGene00013689	bath-40	-0.144825	6.80628	-2.62551	0.0187629	0.0423674	-4.85236
	WBGene00013454	fbxa-126	7.99849	-2.25153	12.8136	1.22925e-09	4.62166e-08	8.54436		WBGene00010664	dbn-1	-0.145847	6.75068	-2.57911	0.020596	0.0459334	-4.9383
	WBGene00020357	T08E11.1	7.99037	0.826945	9.55152	6.28555e-07	6.70803e-06	4.9595		WBGene00002241	kup-1	-0.146365	6.05729	-2.6789	0.016847	0.038729	-4.6823
	WBGene00022375	Y94H6A.2	7.97011	2.47685	14.5328	1.31383e-08	2.86495e-07	9.13856		WBGene00012999	rpoa-1	-0.146775	7.11561	-2.59134	0.0200971	0.0449476	-4.93337
	WBGene00015600	fbxa-165	7.94511	-1.75406	12.2019	3.05185e-09	9.22811e-08	8.02944		WBGene00000254	bli-4	-0.146817	7.82403	-3.03004	0.00822046	0.0210493	-4.0698
	WBGene00020227	T05A8.1	7.94275	-1.15601	9.98796	1.53479e-07	2.15247e-06	5.5786		WBGene00018960	ilcr-2	-0.147125	6.07974	-2.68536	0.0166281	0.0382776	-4.67157
	WBGene00015835	math-6	7.89455	-1.51592	7.54224	1.08908e-05	7.35076e-05	2.74907		WBGene00004239	puf-3	-0.147257	8.29526	-2.55194	0.0217482	0.0480479	-5.00289
	WBGene00010764	K10H10.9	7.88292	-2.10158	13.3099	7.1573e-10	3.15176e-08	8.78358		WBGene00012343	W08E3.2	-0.147395	6.06994	-2.8979	0.0107858	0.0265147	-4.24811
	WBGene00008631	F10A3.1	7.87734	-0.975443	8.52294	2.09942e-06	1.83238e-05	3.88477		WBGene00000268	bre-3	-0.14774	6.7134	-3.30264	0.0046761	0.0130331	-3.49446
	WBGene00015224	B0507.7	7.8655	0.657481	8.36021	4.88743e-06	3.69257e-05	3.64625		WBGene00006056	sss-1	-0.148128	6.67476	-2.65133	0.0178114	0.0405488	-4.79558
	WBGene00009061	pals-14	7.7995	3.19097	14.5817	7.69599e-09	1.87333e-07	9.44142		WBGene00010847	M04B2.4	-0.148888	5.72897	-2.57768	0.0206554	0.0460299	-4.82999
	WBGene00045415	Y43F8B.15	7.78823	1.14834	7.07547	5.01068e-05	0.000268193	2.1842		WBGene00020171	T02H6.1	-0.149178	6.34297	-2.73854	0.0149296	0.0349171	-4.60099
	WBGene00044237	pals-9	7.75914	-0.0605832	6.48834	6.19995e-05	0.000321382	1.53197		WBGene00018923	eme-1	-0.149426	5.1739	-2.54074	0.0222408	0.0489297	-4.78023
	WBGene00007656	pals-2	7.74666	0.155038	9.68196	2.44622e-07	3.10791e-06	5.32245		WBGene00006432	atrn-1	-0.149452	5.58323	-2.85105	0.0118713	0.0287989	-4.28973
	WBGene00195165	F57G4.11	7.65609	-1.40158	12.5015	1.74294e-09	6.00411e-08	8.35382		WBGene00001194	egl-27	-0.149647	7.31651	-3.03037	0.00821487	0.0210389	-4.07182
	WBGene00020364	T08E11.8	7.63331	0.00146098	8.78676	1.69205e-06	1.51373e-05	4.26798		WBGene00004042	plk-1	-0.14966	7.92005	-2.9503	0.00968628	0.0242326	-4.22976
	WBGene00012726	Y39G8B.5	7.57411	1.34497	7.89027	1.64312e-05	0.000104281	3.10902		WBGene00018802	F54D8.6	-0.149711	6.5989	-3.08609	0.00732266	0.0191063	-3.92705
	WBGene00044013	F15H10.9	7.56658	-2.05089	11.4953	7.09383e-09	1.75487e-07	7.57377		WBGene00006607	tre-1	-0.150103	7.19464	-3.43536	0.00354921	0.0103214	-3.24076
	WBGene00138721	pals-37	7.51025	1.52708	11.0033	1.32284e-07	1.89472e-06	6.64285		WBGene00009919	kbrl-1	-0.150131	5.80676	-2.83252	0.0123293	0.029756	-4.35071
	WBGene00008301	pals-39	7.49212	2.74365	9.57395	2.81775e-06	2.3393e-05	4.78365		WBGene00011538	T06E6.1	-0.150584	6.37316	-2.80872	0.0129428	0.0309729	-4.46534
	WBGene00005144	srd-67	7.49075	-2.83607	10.9359	1.82673e-08	3.74907e-07	6.99004		WBGene00004978	spg-7	-0.151166	7.70325	-3.31659	0.00454258	0.0127183	-3.48674
	WBGene00013754	fbxa-116	7.43236	-2.12685	9.7404	1.55394e-07	2.17313e-06	5.62065		WBGene00001309	emr-1	-0.15201	5.714	-2.5565	0.0215505	0.0476963	-4.86322
	WBGene00008847	fbxb-102	7.35954	-1.08962	13.1722	8.30121e-10	3.44374e-08	8.76492		WBGene00022466	Y119C1A.1	-0.152308	5.2879	-2.61416	0.0191963	0.0431956	-4.66327
	WBGene00077546	C01A2.9	7.27252	-2.06843	13.5917	5.30459e-10	2.52376e-08	8.85808		WBGene00004075	pod-1	-0.152385	8.80226	-2.5873	0.0202604	0.0452906	-4.92029
	WBGene00022869	ZK1240.4	7.2066	-1.0012	8.11426	2.86707e-06	2.37156e-05	3.71076		WBGene00009035	gfat-2	-0.152785	9.01581	-2.74833	0.0146355	0.034365	-4.60465
	WBGene00044707	pals-15	7.1866	-1.55476	8.65116	1.02795e-06	1.00267e-05	4.39823		WBGene00021351	eif-2alpha	-0.152927	8.27496	-3.32151	0.00449643	0.012615	-3.46539
	WBGene00219497	linc-114	7.15513	-2.79862	11.514	5.52894e-09	1.48095e-07	7.73472		WBGene00001372	exo-3	-0.153827	6.15513	-2.83883	0.0121713	0.0294008	-4.37302
	WBGene00011948	rocf-1	7.0837	-1.70328	6.13717	9.54081e-05	0.00046402	1.25279		WBGene00016163	C27D9.1	-0.154376	6.03732	-2.55787	0.0214914	0.0475889	-4.91085
	WBGene00010004	F53H2.1	7.08003	0.0510889	7.29399	1.95768e-05	0.000119992	2.66718		WBGene00003083	lst-1	-0.154934	5.9444	-2.80079	0.0131538	0.0314172	-4.42792
	WBGene00015223	B0507.6	7.07305	3.08037	15.2854	6.47576e-09	1.63784e-07	10.1275		WBGene00007624	hrde-1	-0.155132	9.05294	-2.87265	0.0113583	0.0277273	-4.35771
	WBGene00017466	F14F9.3	7.06053	1.85044	8.36747	1.0945e-05	7.38365e-05	3.65111		WBGene00011441	T04F8.2	-0.155242	5.10677	-2.87136	0.0113882	0.0277854	-4.12347
	WBGene00007682	C18D11.6	7.017	-0.846323	5.91953	0.000129173	0.000606203	1.00501		WBGene00009574	F40E10.6	-0.155312	5.83993	-2.88423	0.0110922	0.027141	-4.2635
	WBGene00022344	pals-40	6.9596	-1.01746	8.03393	3.78513e-06	2.98057e-05	3.69637		WBGene00003059	lpd-2	-0.155501	5.73303	-3.06755	0.00760842	0.0197459	-3.85839
	WBGene00015833	math-17	6.95261	-2.05681	11.4745	5.79967e-09	1.52348e-07	7.68899		WBGene00012015	T25B9.9	-0.15553	8.1827	-2.81016	0.0129049	0.0308987	-4.50266
	WBGene00017465	F14F9.2	6.94798	-3.02748	8.08804	2.46054e-06	2.09646e-05	3.81537		WBGene00018508	F46F11.1	-0.155748	6.68961	-2.98907	0.00894428	0.0226427	-4.1346
	WBGene00017214	F07E5.9	6.9123	0.555392	7.10744	2.17038e-05	0.000131197	2.52016		WBGene00021820	nipa-1	-0.157103	5.39366	-2.97665	0.00917568	0.023121	-3.99939
	WBGene00013294	pals-30	6.87159	-0.786057	7.71769	4.69068e-06	3.57369e-05	3.3702		WBGene00008733	F13B12.6	-0.157152	6.75996	-2.76007	0.0142905	0.0336712	-4.59014
	WBGene00002026	hsp-70	6.86678	5.12576	17.3856	1.61568e-08	3.39792e-07	10.1064		WBGene00019326	K02F3.2	-0.157786	6.22432	-2.61462	0.0191784	0.0431697	-4.82698
	WBGene00009029	F21H7.3	6.8246	-0.4349	8.16857	2.16998e-06	1.8807e-05	3.97641		WBGene00017816	hrpk-1	-0.158381	8.2694	-3.30613	0.00464232	0.0129522	-3.49688
	WBGene00194713	F19B10.13	6.66632	2.26458	10.2955	1.23809e-06	1.17239e-05	5.6671		WBGene00003992	pgl-1	-0.158736	9.28084	-3.60636	0.00248739	0.00758145	-2.85112
	WBGene00194658	R09E10.13	6.65624	-0.52584	10.9239	1.88817e-08	3.8369e-07	7.5707		WBGene00007105	znf-207	-0.158756	6.4816	-3.25953	0.00511362	0.0140767	-3.55968
	WBGene00015221	B0507.4	6.59817	-1.25842	9.35457	1.67596e-07	2.29954e-06	5.69686		WBGene00018950	F56C9.6	-0.158813	7.11532	-3.25901	0.00511915	0.014085	-3.60078
	WBGene00202499	B0507.15	6.55726	-1.76778	9.83738	5.6465e-08	9.43986e-07	6.35266		WBGene00020437	stt-3	-0.159305	8.62287	-3.38488	0.00394187	0.0112814	-3.32513
	WBGene00044379	F40H7.12	6.5177	-1.97639	8.99004	2.81077e-07	3.46118e-06	5.29291		WBGene00021277	Y23H5B.6	-0.160021	6.91993	-3.68836	0.00209769	0.00655414	-2.70438
	WBGene00045412	C25F9.12	6.47977	-0.203517	6.91989	3.14672e-05	0.000180506	2.38207		WBGene00006975	zfp-1	-0.160208	7.04836	-2.80828	0.0129545	0.0309956	-4.50969
	WBGene00012399	Y6E2A.5	6.45716	1.49861	12.4542	8.93316e-09	2.09575e-07	9.06722		WBGene00008035	C39E9.12	-0.160675	5.90729	-2.70415	0.0160077	0.0370815	-4.60838
	WBGene00011130	zip-6	6.44827	-0.310575	6.95559	3.32343e-05	0.00018953	2.41243		WBGene00001862	him-3	-0.161308	6.43247	-3.13839	0.00657237	0.0174135	-3.8098
	WBGene00015455	C04G6.5	6.42195	0.9455	8.53694	4.29327e-06	3.3363e-05	4.25825		WBGene00004190	pars-2	-0.161546	5.18544	-2.82421	0.0125402	0.0301635	-4.25063
	WBGene00050899	T10C6.15	6.41354	2.71994	14.8818	8.15373e-09	1.95675e-07	10.1319		WBGene00008780	hxk-1	-0.161708	7.74521	-3.36022	0.00414905	0.0117986	-3.39804
	WBGene00022545	ZC196.1	6.34635	-0.0946867	9.26265	2.03292e-07	2.64961e-06	5.74187		WBGene00016739	pitr-1	-0.161861	8.43521	-2.8501	0.0118944	0.0288445	-4.41528
	WBGene00015832	math-16	6.3085	-1.91491	11.2751	7.39906e-09	1.81954e-07	7.54879		WBGene00020035	egg-5	-0.161866	5.82134	-3.3323	0.00439676	0.0123891	-3.32075
	WBGene00005551	sri-39	6.29191	-3.21452	12.6541	1.46799e-09	5.26882e-08	8.25684		WBGene00016313	set-4	-0.162137	5.5288	-3.09902	0.0071297	0.0186745	-3.76722
	WBGene00086568	Y2H9A.6	6.27056	1.54645	8.37878	5.25913e-06	3.92976e-05	4.11735		WBGene00013729	Y111B2A.3	-0.162157	6.89313	-3.65146	0.00226487	0.00699932	-2.78239
	WBGene00020774	T24E12.5	6.26278	3.37302	22.605	7.27114e-12	1.37414e-09	16.3869		WBGene00002202	kin-19	-0.162166	8.7115	-3.03192	0.00818869	0.0209758	-4.04372
	WBGene00016527	fbxa-47	6.2209	-1.17207	4.74186	0.000825756	0.00294292	-0.404495		WBGene00010259	ric-7	-0.162445	6.77328	-3.2719	0.00498412	0.013748	-3.56203
	WBGene00012400	Y6E2A.7	6.16472	-1.12017	7.22885	7.59808e-06	5.39317e-05	3.05983		WBGene00010677	gtbp-1	-0.162482	8.88143	-3.00596	0.00863861	0.021967	-4.09294
	WBGene00018842	F54H12.2	6.13931	-1.08103	8.33131	1.53519e-06	1.40103e-05	4.52662		WBGene00017166	aldo-2	-0.162623	9.54064	-3.39197	0.00388419	0.0111502	-3.28753
	WBGene00014045	clec-59	6.13442	-3.82821	12.4507	1.84617e-09	6.20268e-08	8.12007		WBGene00000933	dap-3	-0.162686	6.31267	-3.24535	0.00526626	0.0144189	-3.57979
	WBGene00003863	old-2	6.13133	-3.23054	13.7353	4.56297e-10	2.2743e-08	8.73263		WBGene00019333	moma-1	-0.163471	6.54307	-2.56405	0.0212273	0.0470731	-4.95445
	WBGene00219298	F55H2.8	6.09043	-1.30594	7.50996	8.58419e-06	6.0028e-05	3.35542		WBGene00020994	W03F8.4	-0.163548	6.15912	-3.46626	0.00332844	0.00975868	-3.10622
	WBGene00016000	C18H9.1	6.09013	-3.42033	13.4468	6.18383e-10	2.83666e-08	8.5957		WBGene00013347	nova-1	-0.163559	6.34735	-3.58842	0.00258191	0.00783323	-2.87426
	WBGene00004149	trpl-5	6.04166	0.102582	7.03861	1.22503e-05	8.13118e-05	2.83351		WBGene00022456	pfkb-1.1	-0.163777	7.12148	-3.73343	0.0019103	0.00605907	-2.62017
	WBGene00008323	C55A1.6	6.01835	0.928752	6.73814	7.25074e-05	0.000367452	2.03527		WBGene00012095	pssy-2	-0.16401	6.07797	-2.93026	0.0100934	0.0250667	-4.18903
	WBGene00007658	pals-4	6.00061	3.45576	9.37787	4.15911e-06	3.24316e-05	4.7526		WBGene00010645	fecl-1	-0.164015	6.38405	-3.57489	0.00265554	0.0080155	-2.90723
	WBGene00007654	C17H1.1	5.95054	-0.847371	7.33189	5.72666e-06	4.23947e-05	3.33539		WBGene00002061	ife-3	-0.16416	8.22272	-3.16679	0.00619729	0.0165778	-3.78404
	WBGene00044207	Y6G8.5	5.91876	-2.33085	10.3108	2.52554e-08	4.86756e-07	6.83995		WBGene00000420	ced-6	-0.164177	5.21405	-2.9211	0.0102849	0.025454	-4.06269
	WBGene00194803	C25F9.16	5.9097	-2.22572	11.7866	3.98871e-09	1.13308e-07	7.8799		WBGene00013307	Y57G11C.9	-0.164399	7.14121	-2.75761	0.0143624	0.033817	-4.60983
	WBGene00005833	srw-86	5.87343	0.503309	9.81817	6.96966e-07	7.34595e-06	5.96643		WBGene00012978	Y48B6A.1	-0.164726	7.28421	-3.45263	0.00342407	0.0100046	-3.20676
	WBGene00235307	B0507.17	5.84525	-1.38264	8.63295	3.51456e-07	4.16211e-06	5.26987		WBGene00007195	thoc-7	-0.164812	5.98846	-3.31665	0.004542	0.0127183	-3.38846
	WBGene00206393	W04G5.16	5.78768	-2.33131	9.55477	7.04257e-08	1.13272e-06	6.15967		WBGene00011054	arrd-13	-0.165266	5.91976	-2.71577	0.0156351	0.0363111	-4.59698
	WBGene00009167	F26F2.2	5.7755	-2.88751	9.00023	1.5527e-07	2.17313e-06	5.69191		WBGene00303021	F02A9.10	-0.165289	8.09892	-3.8537	0.00148857	0.0048716	-2.36469
	WBGene00045411	C25F9.11	5.67942	2.96054	12.5401	2.72598e-07	3.3751e-06	7.43262		WBGene00020399	ztf-4	-0.165291	5.77818	-3.2329	0.00540404	0.014736	-3.53436
	WBGene00001739	grl-30	5.67656	-1.94731	5.37994	0.000217148	0.000946425	0.617122		WBGene00003228	mex-1	-0.165712	7.62181	-2.7759	0.0138378	0.0327747	-4.58021
	WBGene00015829	math-15	5.67445	1.16521	11.2203	4.48858e-08	7.91141e-07	8.11087		WBGene00012128	nra-1	-0.165832	6.19878	-2.86044	0.0116455	0.028332	-4.34304
	WBGene00045457	F33H12.7	5.57965	3.57488	11.9207	8.44122e-07	8.57952e-06	6.46675		WBGene00016722	C46G7.2	-0.16605	6.39736	-2.62455	0.0187989	0.0424348	-4.83182
	WBGene00022572	ZC239.14	5.54798	2.10467	8.93928	6.07544e-06	4.45652e-05	4.42157		WBGene00021327	mrpl-38	-0.166091	6.29376	-3.23751	0.00535259	0.0146133	-3.59426
	WBGene00016525	fbxa-12	5.54359	-1.2975	11.9836	3.16225e-09	9.41548e-08	9.10723		WBGene00003639	nhr-49	-0.16741	6.69343	-3.06204	0.00769552	0.0199225	-3.98357
	WBGene00008617	F09C6.3	5.50217	-1.57647	9.66484	6.04362e-08	1.00226e-06	6.28762		WBGene00010766	mrps-27	-0.167485	6.37933	-3.52264	0.00296027	0.00881989	-3.01182
	WBGene00016526	fbxa-8	5.48411	-1.63751	10.9526	1.10498e-08	2.47293e-07	7.46159		WBGene00013093	cup-14	-0.1676	5.55468	-2.82411	0.0125427	0.0301642	-4.33145
	WBGene00011052	arrd-11	5.43694	1.01817	9.47092	1.17628e-06	1.12163e-05	5.64796		WBGene00016264	C30F12.5	-0.16763	5.10048	-2.90398	0.0106523	0.026244	-4.12064
	WBGene00195177	Y43F8B.25	5.42961	-1.78914	7.95388	1.09221e-06	1.05552e-05	4.56407		WBGene00013144	pno-1	-0.168136	7.11292	-3.19625	0.00583054	0.0157632	-3.73104
	WBGene00009675	F44A6.3	5.4269	-1.06208	7.18137	5.17972e-06	3.87468e-05	3.42415		WBGene00021783	alkb-1	-0.168148	5.50632	-3.31832	0.0045263	0.0126831	-3.33325
	WBGene00271645	ZK1236.12	5.42449	-2.26418	10.0439	3.6032e-08	6.57222e-07	6.56882		WBGene00007712	mrpl-34	-0.168212	5.06467	-2.68934	0.0164949	0.0380353	-4.47697
	WBGene00255420	Y51F10.15	5.41506	-2.11755	7.87605	1.02366e-06	9.99921e-06	4.48592		WBGene00015235	cdc-26	-0.168302	5.75373	-3.27508	0.0049513	0.0136686	-3.43589
	WBGene00006627	tsp-1	5.40537	0.0375154	11.3807	1.39825e-08	3.01999e-07	8.86765		WBGene00000866	cyb-2.1	-0.168895	6.31764	-3.1425	0.00651682	0.0172956	-3.7773
	WBGene00008679	F11A5.13	5.37558	-2.82658	8.66178	2.55879e-07	3.22038e-06	5.45367		WBGene00000547	clp-7	-0.169029	6.49467	-3.18853	0.00592444	0.0159663	-3.70685
	WBGene00008180	C48D5.3	5.32723	-1.80524	8.96585	1.63256e-07	2.25525e-06	5.76699		WBGene00013209	bub-3	-0.169232	6.32152	-3.12962	0.0066927	0.0176727	-3.81033
	WBGene00001773	gst-25	5.26812	-2.06462	8.59965	2.80859e-07	3.46118e-06	5.33327		WBGene00019168	H06I04.3	-0.169233	8.02856	-3.21754	0.00557881	0.0151458	-3.6844
	WBGene00045188	B0284.5	5.14238	-1.58696	7.75822	1.14845e-06	1.10048e-05	4.47168		WBGene00011945	alg-5	-0.169247	6.71184	-2.98977	0.00893124	0.0226182	-4.12913
	WBGene00012621	Y38H6C.8	5.10612	-1.18431	7.20312	6.24949e-06	4.55379e-05	3.55322		WBGene00021847	Y54F10AL.1	-0.169671	5.49098	-2.93949	0.00990387	0.0246817	-4.0733
	WBGene00015537	C06E4.8	5.07327	1.81625	8.96891	3.17908e-06	2.58718e-05	4.91947		WBGene00021465	ekl-7	-0.169695	5.66541	-2.73565	0.0150174	0.0350863	-4.50967
	WBGene00020546	zig-13	5.04642	-2.41963	7.86948	8.6922e-07	8.8002e-06	4.61203		WBGene00003079	lsm-5	-0.169925	4.93497	-2.65764	0.0175859	0.0401227	-4.5087
	WBGene00077629	K10G4.13	5.04559	-2.63181	9.03632	1.47332e-07	2.07961e-06	5.69378		WBGene00011376	gla-3	-0.170085	7.2945	-3.28751	0.00482529	0.0133695	-3.54686
	WBGene00016281	pals-32	5.02838	4.2311	27.688	6.75185e-14	8.35204e-11	21.1892		WBGene00003196	mel-11	-0.170175	7.19241	-2.95532	0.00958691	0.0240193	-4.22037
	WBGene00020594	ugt-10	5.0189	-1.92462	7.13017	3.6391e-06	2.89236e-05	3.60747		WBGene00000935	daz-1	-0.170881	7.98513	-2.90756	0.0105743	0.0260944	-4.31273
	WBGene00006539	tbb-6	4.95314	4.30693	18.9747	4.66226e-10	2.29023e-08	13.3861		WBGene00008019	C38H2.2	-0.171107	4.99972	-2.59296	0.0200318	0.0448164	-4.6638
	WBGene00008066	fbxb-65	4.9131	-1.47673	5.79095	6.17698e-05	0.000320435	1.53429		WBGene00004701	rsp-4	-0.171454	6.58225	-2.68561	0.0166198	0.0382653	-4.72027
	WBGene00018624	F48G7.13	4.90558	-1.81511	7.39621	2.0804e-06	1.81695e-05	4.07434		WBGene00008624	crld-1	-0.171502	5.26607	-3.07507	0.0074913	0.0194828	-3.75905
	WBGene00015222	B0507.5	4.88072	-0.607104	8.22797	9.17548e-07	9.16e-06	5.22615		WBGene00013361	fars-2	-0.171599	6.21742	-3.54531	0.00282397	0.00845638	-2.94823
	WBGene00019975	flp-34	4.84658	1.97795	7.17531	6.32757e-05	0.000327498	2.23894		WBGene00013435	Y66D12A.9	-0.171705	6.34306	-2.55196	0.0217473	0.0480479	-4.96157
	WBGene00015839	math-10	4.78835	0.835962	12.5847	1.95567e-09	6.47464e-08	10.8709		WBGene00013668	Y105E8A.3	-0.171924	7.03776	-3.67148	0.00217256	0.00674779	-2.74417
	WBGene00019973	R09A1.3	4.78676	3.02265	20.546	5.45983e-12	1.16081e-09	17.0448		WBGene00009330	F32D8.5	-0.171971	4.4178	-2.58153	0.0204963	0.0457641	-4.52033
	WBGene00011104	cut-5	4.7417	-1.19013	9.3649	1.07306e-07	1.60276e-06	7.01243		WBGene00006916	vha-7	-0.172717	6.97594	-3.28919	0.00480842	0.0133336	-3.53372
	WBGene00013562	Y75B8A.32	4.74165	2.97598	18.5679	6.44914e-11	5.77326e-09	14.9096		WBGene00004307	rap-1	-0.172928	6.67587	-3.06003	0.0077274	0.0199741	-3.98352
	WBGene00194717	ZC239.22	4.72353	1.37773	10.61	2.10197e-07	2.73165e-06	7.32833		WBGene00018341	F42A10.5	-0.17293	7.77948	-3.62118	0.00241193	0.00739337	-2.85591
	WBGene00007662	pals-8	4.67014	0.223712	6.70785	1.23631e-05	8.17818e-05	3.03756		WBGene00012158	ucr-2.1	-0.173031	7.15124	-3.18839	0.00592619	0.0159679	-3.74867
	WBGene00015828	math-14	4.61117	4.18472	15.3058	1.96656e-08	3.97017e-07	10.0195		WBGene00017125	acdh-12	-0.173536	7.15643	-3.89548	0.00136518	0.00452192	-2.28098
	WBGene00012822	Y43F8B.12	4.60537	0.227696	5.81054	0.000177763	0.000800933	1.18737		WBGene00002070	ile-1	-0.173569	7.40164	-3.43409	0.00355859	0.0103377	-3.24588
	WBGene00194902	Y39H10B.3	4.58817	-0.605863	7.68306	1.17227e-06	1.11859e-05	4.50511		WBGene00016074	dnsn-1	-0.17379	5.6521	-3.00804	0.00860155	0.0218891	-3.96569
	WBGene00013315	Y57G11C.20	4.57003	-2.06861	9.20982	1.14707e-07	1.68191e-06	6.52017		WBGene00001102	dsh-2	-0.173809	6.22578	-2.89205	0.0109159	0.0267916	-4.27833
	WBGene00014702	C43D7.3	4.55173	-1.93216	6.21444	1.79455e-05	0.000111766	2.40918		WBGene00011953	ppm-2	-0.174248	7.13928	-3.76075	0.00180496	0.00576935	-2.56427
	WBGene00007393	fbxa-157	4.53495	1.35231	9.68273	9.9954e-07	9.79881e-06	6.02856		WBGene00019240	H24K24.3	-0.174392	6.69742	-3.50327	0.00308191	0.00911642	-3.07877
	WBGene00014162	chil-9	4.52817	-2.72342	8.2471	4.80659e-07	5.36477e-06	5.25777		WBGene00003014	lin-28	-0.174406	5.18286	-3.16653	0.00620055	0.0165813	-3.5486
	WBGene00018809	F54D10.8	4.5098	-1.22142	9.53164	7.27376e-08	1.16303e-06	6.79942		WBGene00022134	hrpu-2	-0.17446	7.00705	-3.43729	0.00353502	0.010289	-3.23061
	WBGene00001779	gst-31	4.48932	-0.600425	8.74572	2.25781e-07	2.90929e-06	6.32907		WBGene00015267	chin-1	-0.174585	5.63998	-3.32753	0.00444051	0.0124891	-3.31328
	WBGene00008858	pals-1	4.47606	2.24591	16.2609	3.94947e-11	4.04064e-09	14.8201		WBGene00012929	rsks-1	-0.174934	7.73057	-3.40703	0.00376447	0.0108409	-3.2995
	WBGene00077490	M03A1.8	4.45513	-1.41724	5.2666	0.000148872	0.000684821	0.86398		WBGene00013597	gpi-1	-0.175148	7.83141	-4.03072	0.00103229	0.00356959	-2.00128
	WBGene00044711	pals-10	4.45374	-2.41258	6.1522	1.78005e-05	0.000111004	2.35975		WBGene00003916	par-1	-0.1752	7.63575	-3.42502	0.00362631	0.0105053	-3.26386
	WBGene00194746	pals-20	4.45034	-0.544895	12.6623	1.45457e-09	5.24997e-08	9.99566		WBGene00021749	Y50D4C.5	-0.17554	5.29087	-2.60176	0.0196807	0.0441398	-4.69384
	WBGene00004810	skr-4	4.44708	5.64041	14.9783	1.17565e-07	1.71642e-06	8.40345		WBGene00022534	syx-16	-0.176072	5.55051	-2.98777	0.00896818	0.0226812	-3.99812
	WBGene00000972	dhs-8	4.44051	1.21644	11.1971	1.88199e-08	3.83357e-07	9.18086		WBGene00002077	imb-3	-0.176288	9.75482	-3.04542	0.00796385	0.020477	-3.99033
	WBGene00018591	npax-2	4.43082	-2.03253	6.45413	1.32393e-05	8.67412e-05	2.83631		WBGene00004704	rsp-7	-0.176458	6.91491	-3.59137	0.00256611	0.00779225	-2.90358
	WBGene00000755	col-182	4.42946	1.09727	7.68952	1.40067e-05	9.10141e-05	3.58684		WBGene00012105	T27F6.6	-0.176561	5.04516	-2.82263	0.0125807	0.0302342	-4.21146
	WBGene00022189	Y71H2AR.2	4.42047	-2.13076	3.76137	0.00323575	0.00951975	-1.55733		WBGene00004807	skr-1	-0.176562	7.28581	-2.76379	0.014183	0.0334527	-4.60321
	WBGene00010752	K10G4.3	4.42027	0.54517	12.8732	1.1508e-09	4.43595e-08	11.3338		WBGene00007171	B0393.6	-0.176642	5.78512	-2.66667	0.0172683	0.0395505	-4.66619
	WBGene00017705	F22E5.6	4.41978	-0.952145	9.63658	6.28492e-08	1.03409e-06	7.12834		WBGene00008580	dsb-1	-0.176685	5.6917	-3.40654	0.00376831	0.0108473	-3.167
	WBGene00021517	Y41D4B.15	4.4151	-1.81747	6.18124	3.00601e-05	0.000173317	2.32587		WBGene00007355	rpb-6	-0.176928	6.44611	-2.85051	0.0118843	0.0288252	-4.38474
	WBGene00018353	fbxa-182	4.40365	3.12044	12.2721	2.2005e-08	4.35207e-07	9.4639		WBGene00010908	imph-1	-0.17704	8.12985	-3.27589	0.00494299	0.0136539	-3.56161
	WBGene00006628	tsp-2	4.33598	0.144584	13.7792	4.35888e-10	2.21311e-08	12.1094		WBGene00016844	sucg-1	-0.177232	7.2975	-3.51806	0.0029886	0.0088829	-3.07106
	WBGene00016666	C45E5.3	4.29943	0.664146	8.92152	9.44997e-07	9.38582e-06	5.86333		WBGene00022832	pdp-1	-0.177396	6.15257	-3.98452	0.00113559	0.0038717	-2.02293
	WBGene00007133	B0284.3	4.29209	1.76222	9.62899	7.91181e-07	8.16814e-06	6.22189		WBGene00010912	gmps-1	-0.177808	7.38349	-3.88383	0.00139849	0.00461875	-2.31043
	WBGene00010470	cdr-4	4.26803	7.03917	61.9354	6.23082e-20	8.47827e-16	34.4559		WBGene00011688	T10C6.6	-0.178481	5.81125	-2.88847	0.0109961	0.0269545	-4.22521
	WBGene00015226	B0507.9	4.26299	-0.282759	6.68102	1.69873e-05	0.000106814	3.02346		WBGene00001566	acdh-13	-0.17888	6.21398	-3.52105	0.00297008	0.00883942	-2.99999
	WBGene00022548	ZC196.4	4.23625	2.46592	17.1558	1.90283e-11	2.58918e-09	15.7224		WBGene00007696	tram-1	-0.179228	7.46052	-4.16097	0.000789471	0.00283738	-1.73283
	WBGene00012101	zip-10	4.21899	2.73962	17.2657	1.0177e-10	7.7535e-09	14.577		WBGene00019433	acdh-3	-0.179229	7.13652	-3.09862	0.00713557	0.0186862	-3.93004
	WBGene00021066	W06H8.2	4.20032	2.21722	18.0258	8.67263e-12	1.57345e-09	16.0787		WBGene00022388	Y95B8A.8	-0.179319	6.64746	-3.15002	0.00641616	0.017065	-3.79813
	WBGene00021979	Y58A7A.5	4.1946	4.16706	10.2985	3.5456e-06	2.83128e-05	5.00609		WBGene00001648	goa-1	-0.179403	7.40759	-3.37227	0.00404649	0.0115479	-3.37412
	WBGene00020270	T05H4.7	4.19197	-0.766866	10.0515	3.56662e-08	6.52299e-07	7.9241		WBGene00002010	hsp-6	-0.179543	9.94114	-2.73197	0.01513	0.0353129	-4.60726
	WBGene00045475	T07A5.7	4.18036	1.87971	10.3611	2.65347e-07	3.30941e-06	7.23478		WBGene00020993	W03F8.3	-0.179555	5.15093	-3.04711	0.00793618	0.0204213	-3.7907
	WBGene00015598	fbxa-163	4.14984	0.575311	12.5308	1.68615e-09	5.8679e-08	10.9706		WBGene00009394	clec-63	-0.179861	9.47912	-2.85607	0.01175	0.0285419	-4.37433
	WBGene00014047	clec-61	4.1397	-1.82043	7.72515	1.0953e-06	1.05775e-05	4.89269		WBGene00007142	ttr-18	-0.18031	6.06317	-2.96876	0.00932584	0.0234343	-4.12028
	WBGene00007218	C01A2.6	4.12845	-1.18584	5.85969	5.82609e-05	0.000305258	1.87211		WBGene00004412	rpl-1	-0.180311	10.2701	-2.97595	0.00918887	0.02315	-4.11307
	WBGene00023266	F07E5.10	4.12825	-2.71361	7.46433	1.67466e-06	1.50212e-05	4.01567		WBGene00000552	cmd-1	-0.180554	8.40072	-3.33177	0.00440165	0.0124003	-3.43937
	WBGene00022382	Y94H6A.10	4.127	8.31966	27.0711	1.23442e-10	8.4081e-09	15.1584		WBGene00006311	sun-1	-0.180631	6.77267	-4.17248	0.000771026	0.00277918	-1.68613
	WBGene00006111	str-46	4.10816	-2.04349	8.65796	2.57346e-07	3.23036e-06	5.62329		WBGene00009712	F44G4.2	-0.180964	7.10543	-2.68804	0.0165382	0.0381094	-4.74749
	WBGene00012603	nspe-6	4.1005	0.323627	11.438	6.0624e-09	1.56233e-07	10.0436		WBGene00020168	mct-5	-0.181051	6.17587	-3.71192	0.00199756	0.00629622	-2.59556
	WBGene00012268	W04G5.8	4.07009	-1.2511	6.23197	2.96651e-05	0.000171257	2.4915		WBGene00014086	ZK809.3	-0.181082	7.43726	-2.90028	0.0107334	0.0264152	-4.33381
	WBGene00016637	C44B12.3	4.04734	-1.17111	6.1403	2.25887e-05	0.000135762	2.50003		WBGene00007192	B0491.5	-0.181102	7.55787	-3.90563	0.00133679	0.00444518	-2.26526
	WBGene00017530	F16H11.1	4.02674	2.76806	13.0684	2.05825e-08	4.11863e-07	9.78532		WBGene00015186	misc-1	-0.181935	6.00287	-3.27546	0.0049474	0.0136606	-3.4835
	WBGene00014701	C43D7.1	3.99534	-2.2392	6.71973	5.91459e-06	4.35262e-05	3.1483		WBGene00007786	rmd-2	-0.182002	7.26445	-3.92214	0.00129189	0.00431804	-2.22979
	WBGene00007813	jmjd-3.3	3.99304	1.17713	17.2585	1.64771e-11	2.41079e-09	15.1991		WBGene00000423	ced-9	-0.182006	5.42477	-2.74007	0.0148831	0.0348321	-4.44674
	WBGene00270321	Y41C4A.32	3.99158	4.30516	18.1606	9.19963e-10	3.74788e-08	12.966		WBGene00001569	meg-3	-0.182076	5.57051	-2.58024	0.0205496	0.0458517	-4.78362
	WBGene00023420	C26D10.7	3.97996	-0.652616	10.0986	3.93776e-08	7.05943e-07	8.44436		WBGene00017928	tut-1	-0.182214	5.54644	-3.12348	0.00677823	0.0178717	-3.71384
	WBGene00007440	C08E8.4	3.93858	0.674519	14.81	1.54042e-10	9.74906e-09	13.3298		WBGene00013878	atfs-1	-0.182228	6.32366	-2.68128	0.0167661	0.038569	-4.71113
	WBGene00018354	F42G2.5	3.93191	2.41998	11.1984	1.34787e-07	1.92248e-06	7.984		WBGene00010007	F53H4.2	-0.182324	6.79691	-3.1467	0.00646033	0.0171691	-3.82225
	WBGene00012961	Y47H10A.5	3.93104	3.33303	11.7441	4.2531e-07	4.86167e-06	7.07794		WBGene00009307	F32A11.1	-0.182887	6.51687	-3.95401	0.0012095	0.0040801	-2.12524
	WBGene00010737	K10C8.4	3.89685	0.146556	11.4969	5.64441e-09	1.49133e-07	10.0637		WBGene00018984	F56F10.1	-0.182928	6.61428	-3.6783	0.00214199	0.00667232	-2.7142
	WBGene00044391	C25H3.15	3.89395	-1.96864	6.28058	1.28964e-05	8.48557e-05	2.64262		WBGene00012697	mrps-35	-0.183206	6.14739	-3.49077	0.00316308	0.00932005	-3.05186
	WBGene00022345	fbxa-138	3.88714	-1.05223	6.39358	1.44877e-05	9.36952e-05	2.97782		WBGene00022399	Y97E10AR.4	-0.184005	5.35631	-3.11109	0.00695414	0.018262	-3.69931
[truncated: 3,181 more rows]

## Sheet: Comparison 30m
UP only in WT		UP only in jy13		UP in both
Gene stable ID	Gene name	Gene stable ID	Gene name	Gene stable ID	Gene name
[truncated: 143 more rows]

## Sheet: Comparison 4h
UP only in WT		UP only in jy13		UP in both
[truncated: 2,036 more rows]
