# Supplementary material for: The transcription factor ZIP-1 promotes resistance to intracellular infection in Caenorhabditis elegans
Source: Nat Commun. 2022 Jan 10;13:17. doi: 10.1038/s41467-021-27621-w (PMC8748929; doi:10.1038/s41467-021-27621-w)
Supplement: Supplementary file 6 — Supplementary Data 4 [file 41467_2021_27621_MOESM6_ESM.xlsx]

## Sheet: Supplementary data overview
Supplementary data 4: RNA-seq analysis, normalized counts
Summary
Tab 2	Normalized counts 30 min
Tab 3	Normalized counts 4 h

## Sheet: Normalized counts 30 min
Supplementary data 4 - Normalized counts 30 min timepoint															Normalized counts 4 h timepoint
Gene.stable.ID	Gene.name	ERT590_BTZ_05h_1	ERT590_BTZ_05h_2	ERT590_BTZ_05h_3	ERT590_DMSO_05h_1	ERT590_DMSO_05h_2	ERT590_DMSO_05h_3	N2_BTZ_05h_2	N2_BTZ_05h_3	N2_BTZ_05h_1	N2_DMSO_05h_1	N2_DMSO_05h_2	N2_DMSO_05h_3		Gene.stable.ID	Gene.name	ERT590_BTZ_4h_1	ERT590_BTZ_4h_2	ERT590_BTZ_4h_3	ERT590_DMSO_4h_1	ERT590_DMSO_4h_2	ERT590_DMSO_4h_3	N2_BTZ_4h_1	N2_BTZ_4h_2	N2_BTZ_4h_3	N2_DMSO_4h_1	N2_DMSO_4h_2	N2_DMSO_4h_3
WBGene00015153	B0348.5	0.259944	-0.596748	-0.643703	-1.4191	-2.30134	-1.75648	-4.23657	-1.09962	-1.51978	-2.11155	-2.83203	-1.95233		WBGene00002061	ife-3	8.09453	8.07728	8.09209	8.24967	8.28696	8.21995	8.23435	8.18185	8.3275	8.31129	8.38314	8.21399
WBGene00002061	ife-3	6.5703	6.51142	6.77721	6.82631	6.77636	7.04616	7.5744	7.45847	7.70124	7.89904	7.69475	7.68666		WBGene00001177	egl-8	6.44407	6.42596	6.33292	6.85488	6.91871	6.87187	6.02168	6.23108	6.02433	6.54083	6.57184	6.66051
WBGene00001177	egl-8	7.77513	8.25166	8.18333	8.1304	8.28748	8.32659	7.56903	7.57234	7.30659	6.88049	7.5632	7.37738		WBGene00015152	B0348.2	0.458356	1.05956	0.955986	-1.73672	-1.75442	-1.65769	-0.869255	-0.682011	0.253505	-2.10532	-2.73682	-2.48443
WBGene00015152	B0348.2	-0.0560832	-0.500533	-0.330545	-1.4191	0.361623	-0.327637	-1.57361	-0.979328	-1.35931	-1.87054	-0.685189	-1.26045		WBGene00021412	cyp-29A3	1.49127	1.72178	1.41672	2.22818	1.80629	2.19697	1.45267	1.25442	1.29232	2.10059	2.14931	2.20983
WBGene00021412	cyp-29A3	2.56283	2.01288	2.07345	2.08589	1.72841	1.25733	2.09135	1.79467	1.75908	1.92886	1.30313	2.02671		WBGene00018976	daam-1	3.0247	3.7718	3.10835	1.27709	1.2812	0.974577	1.47557	1.7174	1.63202	0.943046	0.759603	0.821381
WBGene00018976	daam-1	3.40335	3.78128	3.54312	3.63043	3.89287	3.62789	2.33328	2.92756	2.18066	1.64819	2.49504	2.41869		WBGene00004496	rps-27	9.05443	9.00395	9.01743	9.3508	9.24167	9.27841	9.21103	9.12851	9.20871	9.207	9.35163	9.07224
WBGene00004496	rps-27	9.21199	9.25602	9.055	9.27002	9.40501	9.28912	8.86239	9.16293	9.19331	9.30376	9.05099	9.09359		WBGene00018975	F56E10.1	6.9749	6.97645	6.95755	7.01534	7.04497	6.84772	7.02144	7.11128	6.95319	6.94577	6.89902	6.92473
WBGene00018975	F56E10.1	5.34113	5.70199	5.64002	5.63363	5.72287	5.90338	6.36921	6.25448	6.52043	6.55733	6.49793	6.42037		WBGene00000480	cgp-1	7.10642	7.15626	6.9713	6.78715	6.78033	6.63785	7.02046	7.06294	7.0625	6.63032	6.65396	6.67684
WBGene00000480	cgp-1	7.01505	7.57404	7.42873	7.08426	7.33105	7.23504	7.10309	7.07313	6.92097	6.65211	6.97417	6.8318		WBGene00020999	W03F9.1	7.63735	7.52961	7.57521	6.80035	6.89112	6.8355	8.00788	7.92825	7.81519	6.91023	6.91551	6.82921
WBGene00020999	W03F9.1	6.91581	7.44783	6.93052	6.20467	6.30146	6.20441	6.75896	6.80701	6.85194	6.57718	6.49086	6.42237		WBGene00021000	W03F9.2	3.35187	3.56535	3.51936	3.25981	3.34712	3.44944	3.4613	3.57114	3.49729	3.34514	3.43596	3.10387
WBGene00021000	W03F9.2	2.36813	2.51681	2.67385	2.36995	2.45355	2.38228	2.80417	2.60082	2.68278	2.82562	2.63208	2.65557		WBGene00021004	sftb-2	7.3528	7.34226	7.30252	7.30536	7.27514	7.23166	7.61569	7.65461	7.54846	7.34421	7.33023	7.29493
WBGene00021004	sftb-2	6.44327	6.96707	6.69857	6.65677	6.75605	6.65324	6.93814	6.90747	6.94471	6.9489	6.96076	6.98589		WBGene00021001	W03F9.3	0.811028	1.0873	0.805569	0.829629	0.605473	1.06477	1.02605	1.11822	0.881537	0.543776	1.30131	0.720687
WBGene00021001	W03F9.3	0.259944	0.427914	0.651753	0.165862	-0.113715	0.37597	1.07328	1.145	1.26313	1.44024	1.04711	0.756621		WBGene00044512	W03F9.11	1.00584	1.44987	1.37459	1.38302	1.20905	1.51223	0.676714	1.02986	0.881537	0.457619	0.963617	0.788591
WBGene00044512	W03F9.11	2.78453	2.73015	3.20975	3.08215	3.17619	3.39795	2.64199	2.53163	2.48552	2.16373	2.51543	2.35285		WBGene00006648	ttb-1	5.88565	5.91173	5.80011	5.91323	6.07889	5.96923	6.02653	6.06688	5.99129	5.96028	5.95218	5.82593
WBGene00021002	W03F9.4	-0.17894	0.695018	0.615683	0.868476	0.637258	0.15779	-0.963556	-0.265632	-2.43731	-1.32306	-1.24707	-0.0981815		WBGene00022435	cfap-36	1.30635	1.64918	1.45765	1.57407	1.63331	1.35428	1.79977	1.59956	1.71055	1.76617	1.55385	1.50552
WBGene00006648	ttb-1	5.14699	5.09506	5.00277	5.0509	5.08236	5.04392	5.42698	5.34043	5.56831	5.62316	5.4125	5.43403		WBGene00022434	Y108G3AL.2	5.1286	5.19244	5.10271	5.27106	5.27311	5.26276	5.23927	5.27619	5.26737	5.36081	5.31768	5.24425
WBGene00022435	cfap-36	1.64209	1.17463	1.72976	1.45922	1.84162	1.66202	1.61309	1.41024	1.40399	1.62869	1.50017	1.71355		WBGene00000838	cul-3	8.15163	8.14444	8.09209	8.10285	8.14312	8.02589	8.25807	8.38658	8.2114	8.09246	8.10002	8.07197
WBGene00022434	Y108G3AL.2	4.36125	4.18732	4.27046	4.42565	4.45206	4.39327	4.72632	4.43074	4.6083	4.83947	4.64486	4.67703		WBGene00044689	arid-1	7.24716	7.11136	7.14385	7.3603	7.35741	7.23854	7.48142	7.45666	7.30127	7.50923	7.35839	7.32311
WBGene00000838	cul-3	6.93353	7.31201	7.2502	7.20187	7.23329	7.39658	7.64211	7.51172	7.67223	7.71225	7.73633	7.67773		WBGene00077643	trpp-1	3.61341	3.90249	3.59469	3.43012	3.46539	3.5877	3.91106	3.7338	3.7177	3.46592	3.55648	3.37631
WBGene00044689	arid-1	5.28122	5.56694	5.81324	5.53578	5.62874	5.95088	6.43497	6.32482	6.67845	6.76524	6.58913	6.63811		WBGene00017080	lec-12	5.58637	5.67169	5.66136	5.67724	5.69569	5.72371	5.45771	5.44086	5.42124	5.37557	5.50363	5.56057
WBGene00077643	trpp-1	3.69334	3.91814	3.78561	3.68573	3.936	3.56267	3.27386	3.39641	3.42894	3.27137	3.51796	3.41601		WBGene00017082	DC2.5	3.7466	3.38708	3.69224	4.12699	3.88365	3.95702	3.73244	3.29606	3.55163	3.5516	3.57217	3.79892
WBGene00017080	lec-12	6.10934	6.49473	6.37766	6.20639	6.45243	6.27058	5.91866	5.89596	5.83415	5.65242	5.9022	5.75927		WBGene00017083	kin-33	0.739769	0.100976	0.601555	-1.53027	-1.269	-1.65769	1.38171	0.902952	1.48337	-0.610552	-1.45671	-1.13079
WBGene00017082	DC2.5	4.11221	3.75229	4.13048	4.0384	3.87525	3.99635	4.21875	4.02966	4.18555	4.15182	4.21704	4.01079		WBGene00255728	R02C2.8	0.502078	0.350336	0.447521	0.49358	0.120047	0.702205	0.552978	0.342651	0.538235	-0.706767	0.338465	-0.0396424
WBGene00255728	R02C2.8	1.12362	0.0998595	0.881758	1.15165	0.938124	1.17244	1.02395	0.526563	0.767801	1.75993	1.74432	1.5469		WBGene00019816	nhr-204	1.67439	2.14784	1.81347	2.17017	1.88558	2.32416	1.92152	2.16737	1.63202	1.69264	1.78674	1.95298
WBGene00019816	nhr-204	2.97667	3.45516	3.35356	3.11915	3.28696	2.88738	2.5836	2.56169	2.15431	2.21692	2.2735	2.34158		WBGene00021981	lgc-26	2.28774	1.99511	1.89023	2.54584	2.67408	2.64974	2.32609	2.1535	1.78503	2.66887	2.68944	2.72503
WBGene00021981	lgc-26	2.02269	1.33969	1.74653	1.91129	1.62677	1.72299	2.35339	2.21602	2.49605	2.54276	2.56519	2.35285		WBGene00021983	npr-5	2.86644	2.4552	2.82525	3.43629	3.37486	3.28404	2.67176	2.85661	2.64707	3.38654	3.31069	3.30275
WBGene00044513	nlp-70	-0.626399	-2.64737	-1.04424	-1.25864	-2.01184	-1.99749	-0.963556	-1.23087	-0.653042	-0.36153	-0.995529	-1.00891		WBGene00018010	F33E11.2	4.69455	4.77073	4.71879	4.65692	4.83354	4.63386	4.89309	5.09573	4.83519	4.81138	4.81886	4.73904
WBGene00021983	npr-5	2.87995	2.79794	3.07013	2.96511	3.07176	3.22608	3.17564	2.93524	3.1376	3.3329	3.2402	3.20832		WBGene00018011	F33E11.3	5.76186	5.78404	5.70451	5.71195	5.76862	5.70746	5.97824	5.99188	6.01566	5.91048	5.84007	5.83299
WBGene00018010	F33E11.2	2.58187	2.59512	3.07013	3.06708	3.02459	3.33424	4.10772	3.87067	4.1659	4.08901	4.0697	4.17219		WBGene00018013	phf-10	4.56656	4.7643	4.71034	4.75637	4.78267	4.61159	4.78724	4.94483	4.86554	4.77844	4.64194	4.66419
WBGene00018011	F33E11.3	4.42592	4.62342	4.72447	4.61626	4.7731	4.75131	5.18479	5.21208	5.25152	5.30937	5.13787	5.18565		WBGene00003614	nhr-15	0.775838	-0.0122345	0.805569	0.117431	0.567506	0.457786	0.159315	0.482376	0.700964	-0.0101595	0.183743	0.127007
WBGene00018013	phf-10	3.48149	3.64593	3.58103	3.59934	3.79786	3.7452	4.25127	3.98599	4.21134	4.20545	4.02061	4.2314		WBGene00000022	abt-4	7.42804	7.83005	7.4394	6.19538	6.09649	6.31002	5.98624	5.9107	5.97349	5.8043	5.69959	5.76192
WBGene00003614	nhr-15	0.92912	0.567639	0.377992	0.601961	0.718558	0.473818	-0.0401777	0.209706	-0.85235	0.0437266	-0.0847967	0.369598		WBGene00020707	wago-10	2.93184	3.25264	2.4322	2.82494	3.01464	2.78857	2.46988	3.33959	2.87729	2.37189	3.00657	2.61711
WBGene00000022	abt-4	8.10821	8.84298	8.43433	8.07852	8.27409	8.17959	7.55391	7.90319	7.29796	6.5759	7.37062	7.15519		WBGene00020706	atg-9	5.57746	5.58434	5.55928	5.5437	5.65666	5.48731	5.62708	5.77459	5.57346	5.63921	5.59345	5.59772
WBGene00020708	dmd-8	0.558026	0.522551	0.420427	0.470716	0.757552	-0.0306548	-0.206828	0.158175	-0.85235	-0.0791301	-0.147532	-0.0981815		WBGene00020705	T22H9.1	5.33459	5.4492	5.5628	5.47199	5.59549	5.53016	5.5617	5.53616	5.56688	5.67425	5.565	5.55327
WBGene00020707	wago-10	3.35435	4.29514	3.06345	3.36071	3.74548	3.39795	4.07782	3.93715	3.61917	3.63603	4.37603	3.88833		WBGene00022643	ZK6.8	4.13122	4.46713	4.13225	4.23703	4.43012	4.12367	4.06243	4.67311	4.2287	4.15806	4.39393	4.06161
WBGene00020706	atg-9	5.07152	5.56417	5.44183	5.39958	5.58334	5.42343	5.24522	5.29344	5.34914	5.29552	5.41793	5.23977		WBGene00022642	lipl-5	4.48448	6.21737	6.29531	5.22551	6.99265	7.05128	4.44254	6.12579	6.42743	5.80212	7.47037	7.26767
WBGene00020705	T22H9.1	4.7607	4.73633	4.68368	4.6596	4.71237	4.74398	5.13339	5.06943	5.28074	5.20792	5.24707	5.24129		WBGene00022641	ZK6.6	1.35485	1.26787	1.16814	2.76741	2.61015	2.53871	1.35725	1.55804	1.0113	2.10059	2.53797	2.67208
WBGene00021451	mltn-8	-0.716597	-1.75429	-1.98766	-1.59967	-1.3838	-1.55003	-0.963556	-0.868297	-1.21492	-0.144718	-1.11582	-1.26045		WBGene00022644	dod-19	7.71458	7.59359	7.793	7.88294	7.80234	7.90925	6.83755	7.09641	7.21467	6.58214	7.12714	6.99063
WBGene00022643	ZK6.8	4.12849	4.14704	4.00015	4.49203	4.419	4.23831	4.29351	4.06856	4.27693	4.53623	4.32784	3.92277		WBGene00022645	ZK6.11	8.52635	8.64998	8.60903	8.35736	8.46208	8.68757	7.86478	7.86022	8.08167	7.48595	7.87011	7.87056
WBGene00022642	lipl-5	6.27062	8.60926	8.27958	7.6408	8.47865	8.13869	7.40292	7.90564	5.24217	4.91585	7.32188	7.42621		WBGene00021448	Y39D8A.1	2.33686	1.84066	2.17429	2.6556	2.88943	3.06841	1.76301	1.77289	1.34251	2.68792	2.34457	2.74225
WBGene00022641	ZK6.6	1.46876	-0.0971773	0.686942	0.722255	0.718558	1.20129	2.05498	1.79467	2.24451	2.5323	2.14852	2.16101		WBGene00015258	B0554.5	1.49127	1.51261	1.41672	1.55153	1.73957	1.57497	1.78151	1.35483	1.54896	1.28074	1.78674	1.69438
WBGene00022644	dod-19	8.20524	8.46758	8.43368	8.37522	8.51538	8.514	8.15099	8.11248	8.07587	7.9549	8.16202	7.93372		WBGene00019744	M02H5.8	4.60215	5.19403	4.96222	3.44243	3.76705	4.13759	4.154	3.95786	4.89526	2.80594	3.37766	3.54286
WBGene00022645	ZK6.11	10.7359	11.3946	11.0622	10.9919	11.2434	10.8536	9.82893	9.96298	9.32022	8.81845	9.60375	9.45718		WBGene00003713	nhr-123	-0.20646	0.48158	0.180417	-0.307875	0.605473	0.216778	-0.086846	0.0747179	0.58067	-0.809861	-0.334724	0.127007
WBGene00021448	Y39D8A.1	4.77526	5.22387	4.65064	4.93327	5.24212	4.76829	3.69219	3.95613	3.17084	2.8761	3.54301	3.40522		WBGene00003688	nhr-98	0.878932	0.395423	1.01202	0.937882	1.53836	1.30578	0.464169	0.526097	0.66197	1.20344	1.14232	1.60304
WBGene00015259	dod-20	0.558026	0.774089	0.377992	0.326326	1.21523	0.271001	-0.463985	-0.337782	-0.749257	-2.40106	-1.11582	-1.00891		WBGene00019743	nhr-203	2.3608	2.71735	2.52178	2.14027	1.90093	2.70688	2.70121	2.43155	2.85152	1.99749	1.76871	1.67656
WBGene00015258	B0554.5	-0.116204	-0.410335	-0.015672	-0.46217	-0.426873	0.271001	1.16715	0.716666	0.659549	0.998872	0.735654	1.14165		WBGene00019742	nhr-202	1.55493	1.59222	1.6641	2.56847	2.3555	2.37206	0.994684	1.11822	1.31764	2.2618	1.63573	2.35127
WBGene00015257	B0554.4	0.306487	0.217696	0.194546	0.760223	0.67848	-0.247466	-1.91465	-0.00847454	-4.02228	-3.98602	-1.55192	-1.00891		WBGene00019741	nhr-201	0.845379	1.16747	1.39581	0.628932	0.678537	1.33024	1.28131	0.799858	1.07206	0.268142	0.47819	0.495395
WBGene00019744	M02H5.8	5.68511	6.57628	6.43376	5.9023	6.4502	6.16376	4.95243	5.50674	3.98709	3.5813	4.81491	4.90278		WBGene00003689	nhr-99	0.878932	0.848789	0.601555	2.19947	2.38854	2.58008	0.101599	0.292898	0.144571	1.8531	1.61569	1.87703
WBGene00003713	nhr-123	1.48908	2.29346	1.97724	1.38825	1.3991	1.85596	0.864963	1.51637	0.582587	0.261907	0.735654	0.537054		WBGene00003645	nhr-55	2.12948	2.33306	2.50235	3.32107	3.26053	3.57753	1.81781	2.09663	1.65205	3.17334	3.60811	3.33149
WBGene00003688	nhr-98	2.15576	2.96734	2.63833	2.38218	2.85516	2.67751	2.06721	2.08417	0.992675	1.72364	1.82822	1.93969		WBGene00003720	nhr-130	2.43034	2.23724	2.45259	3.07459	3.18731	3.47159	1.92152	2.11106	2.01904	2.7884	2.77323	2.69879
WBGene00019743	nhr-203	3.84293	4.42944	4.23226	4.07275	4.40678	4.15226	3.24186	3.46693	2.72815	2.32988	2.91904	3.01611		WBGene00020153	nhr-212	1.46941	1.88876	1.41672	1.66087	1.96074	2.02788	1.30707	1.17425	1.48337	1.49053	1.44451	1.64027
WBGene00019742	nhr-202	4.31647	4.67068	4.50789	4.37761	4.65415	4.18513	3.35089	3.70549	3.15763	2.70048	3.11884	3.56398		WBGene00020152	nhr-211	0.217348	0.395423	0.0256946	1.00579	1.25755	0.911152	0.268249	0.0145969	0.538235	0.317895	0.684641	1.31143
WBGene00019741	nhr-201	2.6735	3.21416	2.97368	2.85538	3.10238	2.6979	2.16146	2.37117	2.07224	1.17048	2.01167	1.60462		WBGene00003696	nhr-106	0.413268	0.848789	0.897687	1.24934	1.68742	2.01285	0.464169	0.241368	0.847185	1.20344	1.82214	1.31143
WBGene00003689	nhr-99	3.65788	3.79557	3.91738	3.75318	3.76475	3.63848	3.45226	3.20654	3.26004	2.47887	3.13869	2.628		WBGene00003721	nhr-131	2.65999	2.735	2.70292	2.45159	2.42084	2.72544	2.4117	2.46563	2.22034	2.4851	2.43882	2.51055
WBGene00003645	nhr-55	3.69334	3.92681	3.90996	3.74373	4.00244	4.10723	3.83489	3.88659	3.41235	3.31471	3.89783	3.79224		WBGene00004144	pqn-60	1.95169	1.55296	1.53618	2.81551	2.52356	2.68808	1.5637	0.835047	1.48337	1.8531	1.63573	1.7635
WBGene00003720	nhr-130	4.12525	4.82952	4.69884	4.14628	4.51315	4.56683	3.84557	4.11322	3.5143	3.13982	3.59184	3.65784		WBGene00020015	nhr-210	2.31251	3.03483	2.6242	2.38939	2.47311	2.37206	2.18038	2.22156	2.20686	1.98215	1.97152	1.79686
WBGene00020153	nhr-212	2.34602	2.86268	2.90809	2.58619	2.8095	2.91377	2.43113	2.34836	1.955	2.13638	2.35497	2.04072		WBGene00020016	lipl-3	-0.0094227	0.154415	-0.844245	-0.68227	0.361055	0.501507	-0.65513	-0.113727	-0.318401	-0.207196	0.070532	-0.525069
WBGene00020152	nhr-211	1.12362	1.44009	1.96295	1.67335	1.24298	1.96093	1.31801	1.31933	1.07926	0.657835	1.3264	1.5469		WBGene00003648	nhr-58	1.55493	2.14784	1.6641	1.66087	2.0734	1.91923	0.552978	0.0747179	0.66197	1.42394	1.37469	1.52556
WBGene00003696	nhr-106	2.93283	3.77168	3.68477	3.11182	3.63987	3.36006	2.8331	3.13504	2.25695	1.75993	2.56519	2.23597		WBGene00003722	nhr-132	1.44722	1.21855	1.21664	2.43936	2.23955	2.44104	0.89628	1.11822	1.24033	1.99749	2.17692	2.22216
WBGene00003721	nhr-131	3.17156	3.58693	3.60422	3.21795	3.63464	3.47677	3.22012	3.05277	2.63594	2.47887	2.96424	2.69153		WBGene00015759	C14C6.5	5.07171	3.99328	4.11636	5.42005	4.72778	4.80283	4.66057	4.24628	4.51791	4.43666	4.28713	4.56361
WBGene00004144	pqn-60	1.14939	-0.410335	0.33427	1.2349	0.67848	1.50886	1.72536	1.4321	1.66889	2.03635	1.86046	1.74811		WBGene00015756	C14C6.2	2.66961	2.3446	2.46268	3.18855	3.14282	3.49341	2.63155	2.54216	2.91094	3.04628	3.1176	3.14978
WBGene00020014	R11G11.6	2.75966	0.849051	1.47177	1.54872	0.45947	1.11294	-3.01418	0.209706	-0.477955	-0.526589	-2.17995	-0.897883		WBGene00003680	nhr-90	2.15709	2.28595	1.99126	3.09812	2.81036	3.00147	1.74428	1.59956	1.92336	2.63001	2.53797	2.95667
WBGene00020015	nhr-210	3.79069	4.14332	3.81374	3.2846	3.80253	3.40417	3.00819	3.2564	2.57764	2.2038	2.79941	2.76929		WBGene00018624	F48G7.13	0.544513	1.0873	0.805569	-5.43716	-4.07635	-2.75723	-0.0212577	-0.682011	0.0267345	-3.24282	-2.37425	-5.65435
WBGene00020016	lipl-3	1.76384	2.74984	2.22479	2.05568	2.55664	1.68263	1.50938	2.11153	0.370042	-0.144718	1.07486	1.31301		WBGene00018615	F48G7.4	1.2304	1.21855	1.24029	1.57407	1.73957	1.8363	0.676714	1.08936	0.97994	1.76617	1.46705	1.9967
WBGene00003648	nhr-58	2.80899	3.26295	3.39671	3.29757	3.56491	3.09383	2.80417	2.78196	2.10012	2.2428	2.58462	2.2956		WBGene00003673	nhr-83	0.502078	0.56288	0.637624	0.0546954	0.605473	0.163339	0.89628	0.390745	0.811996	-0.0101595	0.010411	0.178538
WBGene00003722	nhr-132	2.50413	2.71018	2.84718	3.05186	3.26005	2.89623	2.51385	2.63891	2.14095	2.52177	2.65063	2.33022		WBGene00018621	F48G7.10	-0.920155	-0.672748	-1.4543	0.290763	0.488434	0.412698	-0.0212577	-1.14767	-0.318401	-0.520354	-0.589982	-0.228087
WBGene00015759	C14C6.5	5.10646	3.0006	3.95756	4.29595	3.16173	3.99223	4.29611	4.27315	4.91338	4.90374	4.28691	4.43867		WBGene00018614	pals-31	-0.920155	-1.37902	-0.844245	-1.18923	-1.269	-0.920726	2.4117	1.63992	2.70577	-1.31682	-1.45671	-1.40642
WBGene00015756	C14C6.2	2.33483	0.273191	1.56929	1.69311	0.637258	2.22256	2.93001	2.68515	2.97396	3.07648	2.96424	2.94342		WBGene00018622	nhr-190	1.20417	1.24342	0.927131	1.30431	1.2335	0.878362	1.02605	0.869399	0.847185	1.25543	1.25024	1.08711
WBGene00015763	C14C6.12	-1.7639	-1.54784	-0.643703	-0.983002	-1.3838	-1.0646	-1.29798	-0.765203	-1.08368	-0.927127	-1.11582	-1.26045		WBGene00017961	nhr-180	0.845379	1.0873	0.984275	1.92916	1.70501	1.81912	0.676714	0.688827	0.738932	1.03516	1.05574	1.40093
WBGene00003680	nhr-90	3.70207	3.94401	3.78561	3.73899	3.9696	3.75497	3.33075	3.28671	2.83155	2.91686	3.30019	3.19585		WBGene00005688	sru-25	-1.65712	-0.417491	-0.657832	0.117431	-0.106724	0.216778	-0.468717	-0.785104	-0.573658	-0.706767	-0.686197	0.0180731
WBGene00018624	F48G7.13	-0.716597	0.159981	-0.558814	-2.33664	-1.77083	-1.99749	-2.1211	-2.45326	-3.28531	-3.24906	-2.83203	-4.06781		WBGene00017962	fbxa-72	4.82508	4.63867	4.75413	5.98438	6.00979	6.17646	4.45123	4.32883	4.4959	5.78895	5.71026	6.00698
WBGene00018615	F48G7.4	1.12362	0.849051	0.911816	1.09335	0.361623	1.01881	1.18969	1.3426	1.02212	1.75993	0.627401	1.33591		WBGene00017957	F31F4.1	1.80231	1.64918	1.86002	2.89823	2.9644	3.00147	1.38171	1.3055	1.13036	2.85732	2.97546	3.13028
WBGene00018616	F48G7.5	2.27757	-0.245276	0.615683	1.12279	-0.341984	1.20129	-1.06665	-0.131331	0.621581	0.537541	-1.11582	-0.226506		WBGene00019244	H25P19.1	3.63811	3.90249	3.72613	3.85516	3.93674	3.82128	3.82896	3.87152	3.80977	3.94106	4.01616	4.04088
WBGene00003673	nhr-83	1.36263	2.30682	2.04661	1.76956	2.19407	2.04293	1.21189	1.3426	0.835706	1.05837	1.07486	0.947143		WBGene00021709	ugt-29	5.36154	5.16991	5.2585	5.88759	5.72077	6.03114	4.85212	4.62617	4.967	4.91604	5.09878	5.2214
WBGene00018621	F48G7.10	0.21185	0.476008	0.721294	0.683261	1.00447	1.25733	0.998642	1.51637	1.10701	0.804056	1.1288	0.855024		WBGene00001564	icl-1	8.43467	8.33242	8.0511	8.53627	8.43301	8.21237	7.81205	7.7905	7.57953	8.02221	7.9123	7.72028
WBGene00018614	pals-31	-0.915906	-0.0971773	-0.93321	-0.983002	-0.947705	0.15779	-0.0401777	1.11828	-0.85235	-1.66409	-0.213121	-0.523487		WBGene00005642	srp-1	3.23365	3.28295	3.39844	3.24584	3.26053	3.34531	3.33551	3.36389	3.08317	3.40967	3.45864	3.30854
WBGene00018622	nhr-190	1.73009	2.09217	1.81175	1.80632	1.99634	2.07446	1.64607	1.7777	0.835706	1.60893	1.27948	1.14165		WBGene00206359	C05E4.15	5.41255	6.19284	5.61236	-3.8522	-2.85396	-3.97962	4.59411	4.54614	4.95092	-2.39482	-3.95922	-4.06939
WBGene00017959	ugt-42	-2.50087	-1.9953	-1.60063	-2.04713	-1.77083	-2.28699	-1.06665	-1.92274	-1.9068	-1.32306	-0.353983	-0.897883		WBGene00015491	C05E4.12	4.41756	5.18122	4.60497	-5.43716	-4.07635	-5.56458	3.58755	3.38779	3.95395	-3.97979	-3.95922	-4.06939
WBGene00017963	F31F4.17	0.632988	0.849051	0.615683	0.559525	-0.341984	-0.247466	-2.36211	-0.57879	-2.43731	-3.24906	-1.73249	-1.26045		WBGene00005643	srp-2	2.88307	3.34747	3.12114	3.13649	3.18731	3.41556	3.32294	3.30863	3.63956	4.10236	4.04641	4.06161
WBGene00017961	nhr-180	2.768	3.11892	2.9949	3.08963	3.14712	3.05483	2.39278	2.45896	1.84397	1.92886	2.30898	2.21142		WBGene00019983	sti-1	8.24887	8.35471	8.25624	7.33989	7.34834	7.24539	8.39293	8.42372	8.46994	7.40554	7.4279	7.30583
WBGene00005688	sru-25	0.351575	-0.169327	-0.015672	0.108146	-0.426873	-0.247466	0.0611056	0.442905	-0.180973	-0.0163944	0.382982	0.229873		WBGene00020058	R13D11.4	1.96737	1.59222	1.28646	2.28394	1.87007	2.23632	1.22836	1.08936	1.46083	2.02771	2.2696	2.06675
WBGene00017962	fbxa-72	7.00803	7.32273	7.07366	7.19626	7.37167	6.98628	6.66203	6.77101	6.45042	6.50215	6.55013	6.72525		WBGene00019561	K09C6.7	3.91779	3.94101	4.00686	4.22995	4.25008	4.14795	4.17514	4.39222	4.18811	4.17165	4.47958	4.20518
WBGene00017957	F31F4.1	5.33413	5.96365	5.76054	5.67521	6.02209	5.79634	4.8763	4.97021	4.17903	3.77996	4.64717	4.5159		WBGene00019562	K09C6.8	1.28148	1.57273	1.41672	1.33103	1.34991	1.12192	1.20113	1.80874	1.54896	1.1495	1.14232	0.884807
WBGene00019244	H25P19.1	3.26879	3.53111	3.73186	3.5941	4.00244	3.96304	3.87717	3.62237	3.58011	3.51383	3.78478	3.72444		WBGene00019563	K09C6.9	2.12948	0.395423	1.51694	2.49948	2.2635	2.05747	1.02605	0.482376	0.97994	1.49053	1.75044	1.62177
WBGene00021709	ugt-29	6.6384	6.68194	7.04174	6.64984	6.57415	6.91622	6.77022	6.69846	6.64336	6.35568	6.80796	6.60314		WBGene00019556	K09C6.2	2.97902	3.04194	3.02229	2.88927	2.57231	2.74376	3.03764	3.17081	3.11239	2.67843	2.71792	2.79273
WBGene00001564	icl-1	9.41123	10.4447	10.0274	10.1399	10.5359	10.1401	9.40107	9.66435	9.32659	9.2243	9.56186	9.44094		WBGene00020155	T02B11.3	5.59017	5.0933	5.25415	5.70686	5.54265	5.55371	4.89734	4.94885	5.02769	5.11737	5.46635	5.17458
WBGene00005228	srh-2	-1.02694	-0.810873	-1.60063	-2.04713	-1.07895	-1.36946	-0.612084	-0.57879	-1.08368	-0.0163944	-0.594991	-0.367368		WBGene00020156	T02B11.4	3.11195	3.05605	3.32291	2.33763	2.39938	2.45223	2.85758	2.53147	2.76216	1.9351	2.06315	2.09384
WBGene00005642	srp-1	2.36813	1.70514	2.43602	2.30722	2.01255	2.6979	3.00183	2.73876	2.8806	3.15353	3.15178	3.08532		WBGene00044777	T02B11.9	2.22389	2.41197	2.45259	2.29755	2.32168	2.63999	2.45843	2.67433	2.68646	2.39525	2.35669	2.03913
WBGene00005643	srp-2	0.558026	-0.0971773	0.615683	1.17994	1.09859	1.11294	2.43113	2.16472	2.52719	2.79096	2.72256	3.1578		WBGene00044776	T02B11.8	-0.278609	-0.0122345	-0.210373	0.972233	0.846482	0.943213	0.0414781	-0.25459	0.0267345	0.878195	0.684641	0.649429
WBGene00019983	sti-1	6.97103	7.55037	7.12388	6.78547	7.02534	6.7039	7.2829	7.21385	7.28815	7.12881	7.11905	6.99266		WBGene00003550	nas-32	0.739769	0.045481	0.487599	1.03858	1.10687	1.14966	-0.558914	-0.0481388	-0.48346	-0.520354	0.338465	0.685498
WBGene00044514	R09E12.9	-0.46134	-0.0284646	-2.51817	-1.80612	-0.517071	-3.87196	-1.57361	-1.23087	-2.43731	-1.87054	-1.93895	-1.56531		WBGene00001480	fmo-5	2.80668	2.93911	2.8016	3.76006	3.58424	3.79955	2.54759	2.45436	2.92747	3.60768	3.41872	3.71415
WBGene00020062	nhr-270	-1.02694	-0.245276	-1.29578	-0.862708	-0.261814	-0.933358	-1.06665	-0.337782	-2.14781	-1.87054	-1.55192	-0.794789		WBGene00019241	trm-2A	5.81374	5.93387	5.92028	5.88533	5.88317	5.8643	5.92412	6.01316	5.81366	5.86099	5.93409	5.94137
WBGene00020058	R13D11.4	2.44295	2.1526	2.04661	2.10077	2.15078	2.26418	2.1151	2.22856	2.5065	2.15012	2.33216	2.18643		WBGene00019240	H24K24.3	6.55071	6.63838	6.59956	6.76221	6.77878	6.77109	6.66275	6.58961	6.72865	6.76196	6.82678	6.69852
WBGene00019561	K09C6.7	3.16526	2.64856	3.06345	3.13368	2.8095	3.3917	4.30129	3.88659	4.19528	4.34041	4.41182	4.32021		WBGene00021747	Y50D4C.2	2.40753	2.05254	2.04597	2.28394	2.67408	2.51757	2.6518	2.53147	2.48895	2.85732	2.55911	2.8415
WBGene00019562	K09C6.8	1.04345	1.14518	1.32313	1.38825	0.551101	1.4379	2.10328	1.53669	1.97019	1.72364	2.2248	2.04072		WBGene00021748	Y50D4C.3	5.22959	5.27769	5.27863	5.19311	5.40948	5.20112	5.29666	5.31098	5.26086	5.34439	5.32078	5.31935
WBGene00019563	K09C6.9	3.11384	0.522551	2.12568	1.91129	1.37422	1.99429	1.59632	1.99887	2.52719	2.50048	1.892	1.73093		WBGene00021750	Y50D4C.6	3.08345	3.11789	3.3062	3.21748	3.21213	3.01662	3.17689	3.10747	3.27628	3.20674	3.24699	3.46199
WBGene00019556	K09C6.2	2.69115	2.98406	2.63833	2.53236	2.7814	2.86049	3.74261	3.21287	3.43989	3.59141	3.79316	3.46357		WBGene00005024	sqv-6	5.63995	5.53103	5.61688	5.58867	5.72832	5.67203	5.73541	5.74483	5.72658	5.79884	5.71262	5.76086
WBGene00020155	T02B11.3	6.88356	6.55475	6.67302	6.78374	6.77933	6.67397	6.01491	6.16676	6.1884	6.01726	6.11925	5.89171		WBGene00006770	unc-34	5.60779	5.56103	5.52117	5.27795	5.4041	5.18277	5.57766	5.55606	5.44297	5.34289	5.25915	5.30493
WBGene00020156	T02B11.4	3.4246	3.8003	3.82563	3.9176	4.0737	3.85823	3.03333	3.56911	2.71017	2.56344	3.05758	3.07855		WBGene00021749	Y50D4C.5	5.21981	5.11873	5.06347	5.38382	5.26276	5.28326	5.25755	5.43371	5.21446	5.46523	5.40784	5.37976
WBGene00044777	T02B11.9	1.24807	1.39076	1.96295	1.50466	1.6886	2.31787	3.07025	2.61999	2.85629	2.72822	2.99361	2.88251		WBGene00019971	ergo-1	7.394	7.244	7.26482	7.45974	7.45292	7.26969	7.49269	7.54531	7.45175	7.48595	7.41962	7.47025
WBGene00044776	T02B11.8	1.86059	1.94615	1.96295	1.87714	2.19407	1.9094	1.45459	1.6342	0.931921	1.29938	1.25543	1.42405		WBGene00019972	R09A1.2	3.83045	3.97854	3.99648	3.94439	3.62178	3.91722	3.85102	4.06919	3.86231	3.7137	4.04266	3.68772
WBGene00020157	T02B11.6	-0.0560832	-2.2848	-1.16454	-0.648583	-0.613286	-1.0646	-0.329684	-0.765203	-0.249686	-0.0163944	-0.353983	-0.160917		WBGene00019973	R09A1.3	5.59775	5.89515	5.59641	1.16276	0.748078	0.844809	4.99963	4.8383	5.21446	0.107677	0.898766	0.368016
WBGene00003550	nas-32	1.58659	1.76444	1.81175	1.92806	1.78612	1.85596	1.43585	1.3426	1.33528	1.32383	1.3264	1.28974		WBGene00019975	flp-34	4.97418	6.11241	5.42125	0.902692	0.968043	0.107844	1.05674	2.06734	2.31135	0.268142	0.070532	-0.525069
WBGene00001480	fmo-5	5.47068	6.15029	5.78814	5.81705	6.10663	5.63121	4.48794	5.01435	4.12578	3.87403	4.40637	4.61986		WBGene00015344	nra-4	7.70497	7.6432	7.62097	7.6774	7.68257	7.62045	7.78165	7.94822	7.82378	7.66902	7.67242	7.67278
WBGene00019241	trm-2A	5.24135	5.52755	5.31401	5.30962	5.34811	5.43714	5.59156	5.50674	5.59059	5.48226	5.59842	5.54629		WBGene00019624	rnst-2	4.27991	4.21698	4.09706	4.09617	4.06149	4.26989	3.95653	4.05433	4.00936	3.9331	4.01997	4.05817
WBGene00019240	H24K24.3	7.09013	7.51051	7.29436	7.30099	7.47984	7.27334	6.78741	7.05387	6.75936	6.60363	6.84569	6.89677		WBGene00019626	K10C9.7	2.91577	3.03483	2.93802	2.2702	2.64703	2.93924	2.86627	3.21823	3.07577	2.38362	2.78225	2.55997
WBGene00021747	Y50D4C.2	0.738598	0.61136	0.970114	0.722255	0.594822	1.20129	1.94001	1.74314	1.66889	1.8299	1.54052	1.96928		WBGene00268189	Y50D4B.9	-0.434729	1.63044	0.601555	-3.11523	-3.33939	-3.24265	-0.758223	-0.113727	0.0868555	-3.24282	-3.95922	-3.33242
WBGene00021748	Y50D4C.3	4.47004	4.8179	4.68368	4.51996	4.72718	4.71175	4.83935	4.92081	4.86545	4.9516	4.94652	4.99018		WBGene00021746	Y50D4B.7	0.625813	1.82427	1.19259	-2.26723	-1.13775	-2.75723	-0.383828	0.390745	0.700964	-2.39482	-5.54418	-2.847
WBGene00021750	Y50D4C.6	1.92166	1.92897	2.04661	1.91129	2.12119	2.01069	2.45923	2.21602	2.68278	2.8084	2.92667	2.65557		WBGene00021745	Y50D4B.6	3.37557	3.78032	3.71773	1.68178	1.75654	1.88663	2.79523	2.81315	3.06086	1.81896	1.14232	1.42246
WBGene00005024	sqv-6	4.17626	4.20527	4.50296	4.32791	4.30845	4.48413	5.01845	4.79572	5.02667	5.20298	5.04449	5.00097		WBGene00021744	clec-203	3.7329	4.66653	3.86573	-5.43716	-5.66131	-5.56458	-0.758223	-0.785104	0.0868555	-3.97979	-5.54418	-5.65435
WBGene00006770	unc-34	4.60417	5.26037	5.18304	5.03356	5.34171	5.1788	4.66731	4.96647	4.71582	4.62008	4.64948	4.89316		WBGene00021743	Y50D4B.4	5.88049	5.57824	5.7495	5.90325	5.78422	5.78581	6.14465	6.32226	6.26697	6.1525	6.15236	6.26414
WBGene00021749	Y50D4C.5	3.92726	4.36065	4.31893	4.29595	4.43412	4.4753	4.81599	4.6931	4.86342	4.85842	4.8988	4.76824		WBGene00021741	Y50D4B.2	1.12249	0.815999	0.447521	0.58521	0.908542	0.412698	1.28131	1.49343	1.36696	1.53328	1.276	0.755039
WBGene00019971	ergo-1	5.85228	6.10608	6.17183	6.14314	6.31296	6.34761	6.48196	6.48567	6.64217	6.59612	6.55137	6.7012		WBGene00021740	Y50D4B.1	1.00584	0.782447	1.21664	1.68178	1.70501	1.85327	0.753676	0.0145969	0.621893	0.702038	1.32619	1.21601
WBGene00019972	R09A1.2	3.74495	3.65118	3.70637	3.73899	3.63464	3.7105	4.30903	4.0859	4.11557	4.25715	4.37044	4.15619		WBGene00000785	cpr-5	7.89427	7.59811	7.63191	8.9206	8.89812	8.86803	7.49724	7.641	7.43847	8.65495	8.60422	8.50181
WBGene00019973	R09A1.3	4.62498	5.553	5.19072	3.99925	4.54415	3.76949	2.94995	4.19859	2.12747	0.732798	1.84443	2.49189		WBGene00021070	cpr-8	2.93184	2.9467	3.20166	3.38621	3.30735	3.44944	2.97473	3.07839	2.99178	3.23938	3.26639	3.21293
WBGene00019975	flp-34	2.47387	3.11892	2.66505	2.51024	2.87303	2.52607	1.57934	1.89252	1.33528	0.695803	1.52049	1.66011		WBGene00000552	cmd-1	8.389	8.3217	8.28938	8.52366	8.53552	8.48297	8.25745	8.44166	8.26869	8.41423	8.48795	8.39643
WBGene00015344	nra-4	8.46644	9.09066	8.67049	8.64358	8.80972	8.61026	7.88291	8.23625	7.80388	7.59157	7.83292	7.89352		WBGene00004230	ptr-16	2.3608	2.21226	2.04597	1.99747	1.5186	1.65459	0.636636	0.902952	1.41466	1.55419	1.46705	1.71197
WBGene00019624	rnst-2	4.73541	4.5551	4.20824	4.55278	4.27188	4.19951	4.29351	4.2822	4.27693	4.31624	4.24173	4.1817		WBGene00020662	T21H3.1	8.11865	8.34899	8.15118	8.36	8.51197	8.48501	8.03824	8.26464	8.31518	8.22305	8.46504	8.31134
WBGene00019626	K10C9.7	2.98384	2.70009	2.42564	2.65834	2.40525	2.59293	3.25795	3.14831	3.30864	3.20709	3.47696	3.33307		WBGene00017764	F25A2.1	0.702775	0.748095	0.955986	0.177552	-0.375911	0.457786	-0.155559	-1.83955	-0.883998	-1.17243	-0.414895	-1.56689
WBGene00019623	K10C9.1	-0.812812	-0.0971773	-0.478644	-0.29711	0.143443	0.37597	-1.42922	-0.57879	-1.21492	-1.48352	-1.11582	-1.26045		WBGene00021738	Y50D4A.4	4.65637	4.59101	4.58664	4.60587	4.68631	4.5189	4.57568	4.71622	4.68768	4.72872	4.63449	4.68215
WBGene00021746	Y50D4B.7	-0.385391	-1.2068	-0.478644	-0.751676	-0.426873	-0.598939	-1.17768	-1.71629	-2.79988	-2.40106	-1.39146	-1.95233		WBGene00021736	wrb-1	4.47354	4.4378	4.42834	4.25459	4.38717	4.20856	4.38322	4.3654	4.57412	4.33158	4.35518	4.46069
WBGene00021745	Y50D4B.6	0.868366	0.159981	1.27769	1.15165	0.637258	1.08224	2.46848	1.81144	2.0581	1.70514	1.618	1.26609		WBGene00195169	Y50D4A.6	0.0506983	-0.341542	0.228512	0.445485	-0.616919	-0.20703	-0.155559	0.0145969	-0.170302	-0.0101595	0.605569	0.411737
WBGene00021743	Y50D4B.4	4.45978	3.19273	3.7937	3.81311	3.47418	4.01679	4.959	4.92275	5.07663	5.2627	4.8773	5.19037		WBGene00021739	Y50D4A.5	2.04332	2.09415	1.96311	1.74275	2.0734	1.90302	2.24844	1.87786	2.31135	2.14261	2.1353	1.74653
WBGene00021741	Y50D4B.2	-0.46134	-1.54784	-1.04424	-1.4191	-1.3838	-1.36946	-0.266949	0.158175	0.00747185	-0.36153	0.0330398	0.369598		WBGene00021735	Y50D4A.1	5.77305	5.76484	5.67769	5.80542	5.89471	5.66724	5.77864	5.86887	5.76274	5.93659	5.82923	5.72557
WBGene00021740	Y50D4B.1	1.46876	0.812057	1.27769	1.73184	1.87746	2.08997	1.8438	1.6342	1.57267	2.02147	2.06797	1.81484		WBGene00235315	Y50D4A.10	0.811028	1.19323	1.309	-0.151755	-0.106724	0.366156	-0.155559	-0.785104	1.07206	-1.04119	-0.0523247	-0.444899
WBGene00000785	cpr-5	8.22904	8.21869	8.39845	8.2065	8.10037	8.61479	8.68793	8.86095	8.86107	8.92543	8.83704	8.72342		WBGene00016539	madd-2	3.22715	3.15769	2.86383	3.25284	3.40208	3.13932	2.77691	2.8988	2.73424	3.20012	2.9833	3.16263
WBGene00021070	cpr-8	3.12687	3.36225	3.52379	2.85538	2.93387	3.41652	3.51162	3.51892	3.62398	3.45968	3.51796	3.3998		WBGene00004266	rab-1	8.47825	8.55258	8.45251	8.07274	8.01564	8.03754	8.4689	8.49472	8.4972	8.02221	8.04676	8.01065
WBGene00020663	cutl-22	-0.244528	-0.699842	-0.643703	-0.377281	-1.77083	-0.502723	-0.536135	-0.765203	-0.653042	-1.48352	-0.995529	-0.523487		WBGene00016540	C39F7.5	2.7534	2.70845	2.7114	2.33763	2.39938	2.2492	2.48124	2.50986	2.54361	2.21004	2.30757	2.52057
WBGene00000552	cmd-1	8.41161	8.9347	8.68061	8.63147	8.85186	8.73961	8.52684	8.54838	8.50512	8.40549	8.50424	8.49292		WBGene00022288	Y75B7B.1	2.14335	2.28595	2.41152	2.40205	2.50359	2.48527	2.04913	2.57375	2.37301	2.21004	2.49474	2.40634
WBGene00020664	T21H3.5	0.00163225	-0.410335	-0.830116	-1.4191	-0.827411	-1.99749	-3.49961	-2.16375	-2.43731	-3.24906	-2.46946	-2.19334		WBGene00004053	tank-1	6.60748	6.43746	6.40139	6.3874	6.31847	6.27816	6.30587	6.41965	6.28312	6.07866	6.05806	6.17418
WBGene00004230	ptr-16	4.72902	4.71895	4.27913	4.59541	4.74184	4.35204	2.42164	3.56417	2.39839	2.60394	2.18716	3.10545		WBGene00001171	egl-2	1.20417	1.77394	1.45765	2.01405	1.73957	1.44665	1.17339	1.44869	1.1015	1.51207	1.48925	1.35688
WBGene00020662	T21H3.1	9.58346	10.4541	10.0878	10.0186	10.4234	10.1177	9.07626	9.6944	8.82902	8.39831	9.10498	9.1851		WBGene00044774	F16B3.3	1.00584	0.972969	1.26356	1.22105	1.2812	1.22983	0.962623	0.935741	1.24033	1.37777	1.25024	1.11383
WBGene00017764	F25A2.1	0.0571274	-3.1328	-0.196244	-0.0147107	-0.827411	-0.702032	0.244552	-0.668988	0.225652	-0.144718	0.193504	-0.160917		WBGene00022285	Y75B7AL.2	-0.0094227	-0.0122345	0.564561	0.344202	0.713726	0.543943	-0.227709	-0.682011	0.0267345	0.412532	0.564347	0.535472
WBGene00021738	Y50D4A.4	3.66683	3.77168	3.94308	3.86194	4.00244	3.86275	4.15717	4.1166	4.07751	4.14498	4.07658	4.1817		WBGene00022284	glb-33	1.6159	1.51261	1.53618	1.33103	1.45763	1.44665	1.35725	1.05992	1.21361	1.25543	1.22401	1.78028
WBGene00021736	wrb-1	3.68896	3.70766	3.84912	3.9176	3.78376	3.69029	3.79501	3.81353	3.8624	3.82348	3.92476	3.86096		WBGene00004923	snt-3	1.30635	1.31557	1.11795	1.72271	1.43672	1.81912	1.05674	0.835047	0.847185	0.775102	1.17007	1.35688
WBGene00195169	Y50D4A.6	0.00163225	-0.325446	0.377992	-0.149012	-0.827411	-0.327637	0.445249	0.354096	0.696543	0.495106	0.836348	-0.0981815		WBGene00022286	rga-4	7.27263	7.23201	7.20335	7.36071	7.3982	7.23409	7.33336	7.422	7.2797	7.31579	7.37189	7.25835
WBGene00021739	Y50D4A.5	2.03657	1.62209	1.67822	1.80632	1.72841	1.66202	1.59632	1.57649	1.55263	1.97591	1.43743	1.71355		WBGene00004925	snt-5	4.07804	4.52407	4.24468	3.64233	3.69844	3.92527	3.16988	2.94785	2.89421	3.36303	3.45864	3.59595
WBGene00021735	Y50D4A.1	4.3695	4.76807	4.84815	4.74018	4.84048	4.9662	5.36396	5.17367	5.36933	5.40415	5.45139	5.27575		WBGene00001578	ges-1	4.72023	5.15031	4.91524	4.67789	4.73636	4.81371	4.2334	4.60339	4.50969	4.27603	4.56304	4.58286
WBGene00235315	Y50D4A.10	1.89145	1.85815	2.033	2.65834	2.65285	2.63584	0.717621	1.55672	1.18718	0.495106	1.10208	1.0887		WBGene00019979	R09B5.11	1.49127	1.57273	1.76538	3.41147	3.60313	3.54133	1.33238	1.42579	1.41466	3.11121	3.61317	3.63336
WBGene00016539	madd-2	3.58424	3.80501	3.70207	3.80859	4.11182	3.7452	3.28437	3.51892	3.22881	3.2963	3.52301	3.48934		WBGene00000558	cnc-4	4.42893	3.4472	3.20767	1.03858	-0.106724	-0.355128	2.99071	1.47124	2.68646	-0.809861	-0.186626	-0.0997634
WBGene00016538	C39F7.1	-0.116204	-0.699842	-0.402695	0.221357	-0.613286	-0.502723	-0.867341	-0.868297	-0.749257	-0.927127	-0.995529	-1.26045		WBGene00019980	chil-14	1.81969	1.80768	1.71563	1.57407	1.2335	1.87005	1.25507	1.61988	1.57018	1.37777	1.67499	1.62177
WBGene00004266	rab-1	8.28095	8.64207	8.40804	8.32306	8.50019	8.33109	8.02601	8.13139	7.95679	7.8919	7.94781	7.99929		WBGene00019978	hacd-1	4.61465	4.94576	5.26139	5.96532	6.41717	6.68838	4.31503	4.61102	5.02193	6.42713	6.89851	6.95367
WBGene00016540	C39F7.5	2.6735	3.0491	2.9949	2.75553	3.02459	2.60378	2.54041	2.45896	2.07224	2.41201	2.52552	2.70917		WBGene00019977	fpn-1.2	-0.0721585	-0.135091	-0.275961	1.1327	1.68742	1.30578	0.319779	0.0747179	0.58067	2.16996	2.52728	2.46977
WBGene00022288	Y75B7B.1	2.52396	1.83989	2.17609	2.02482	1.32315	2.01069	2.70594	2.31345	2.61676	2.59392	2.696	2.36404		WBGene00018757	tag-304	3.76017	3.89858	3.8921	3.99538	4.10852	4.14795	3.46703	3.52879	3.70816	3.99176	4.14057	3.90598
WBGene00004053	tank-1	6.58039	6.83096	6.75873	6.63778	6.60187	6.73568	6.48024	6.54831	6.42377	6.28894	6.48893	6.29815		WBGene00302980	F53E2.2	9.27465	9.16844	9.23593	9.1224	9.21083	9.07459	9.43311	9.50325	9.43563	9.22024	9.22509	9.10309
WBGene00001171	egl-2	3.14619	3.09602	3.2748	3.08963	3.56491	3.07836	2.27122	2.30163	1.77647	1.89662	2.62271	2.49189		WBGene00006794	unc-60	6.28891	6.16707	6.07954	6.37863	6.35375	6.2007	6.22033	6.17726	6.18252	6.27564	6.34571	6.13559
WBGene00044774	F16B3.3	1.79681	1.36545	1.13208	1.67335	1.70864	1.874	1.18969	1.76052	1.84397	1.66742	1.63674	1.62335		WBGene00016513	C38C3.4	1.81969	1.79091	1.7324	2.45159	2.39938	2.21021	1.76301	1.59956	1.57018	2.36006	2.24372	1.92308
WBGene00022285	Y75B7AL.2	0.306487	-0.0284646	0.0932624	0.108146	-0.827411	-0.412525	0.155743	-0.19692	0.225652	0.578764	0.700464	-0.0981815		WBGene00016512	C38C3.3	4.08883	4.26028	4.34353	4.24759	4.29143	4.34681	4.36187	4.70675	4.43937	4.25703	4.50975	4.37769
WBGene00022284	glb-33	1.52888	1.20348	1.56929	1.65331	1.49452	1.28455	1.66228	1.76052	1.84397	1.75993	1.65524	1.69596		WBGene00016516	C38C3.8	2.08704	2.32142	2.31458	1.78201	1.63331	2.02788	1.88777	2.45436	2.32389	1.30562	1.78674	1.54532
WBGene00004923	snt-3	2.55321	2.61673	2.68259	2.71744	2.83707	2.57099	2.05498	1.82803	1.86037	1.86364	2.09532	1.95456		WBGene00019349	trx-5	-1.86357	-1.23463	-2.00179	-3.8522	-3.33939	-3.24265	1.72529	1.40252	2.19324	-3.24282	-5.54418	-2.847
WBGene00022286	rga-4	6.17666	6.47045	6.55716	6.57658	6.65963	6.86134	6.9832	6.90551	7.04045	7.02124	7.05432	7.05696		WBGene00018707	oac-31	1.20417	0.045481	0.275054	0.49358	0.567506	0.739199	0.79067	-1.01643	-1.44039	-0.0728952	0.183743	0.0180731
WBGene00022287	Y75B7AR.1	3.53622	2.10751	2.36175	2.28134	1.42355	1.99429	0.407281	1.31933	0.659549	0.657835	-0.147532	0.229873		WBGene00018708	oac-32	0.268878	0.045481	0.363863	1.68178	1.5186	2.12891	0.861929	-0.25459	0.700964	1.30562	1.87367	1.64027
WBGene00004925	snt-5	4.49537	5.11986	4.99577	5.10538	5.33528	5.07738	4.46271	4.41436	4.0203	3.81919	4.3592	4.44131		WBGene00000387	cdc-25.2	4.15195	3.96738	3.92166	4.33928	4.25904	4.19531	4.34331	4.32574	4.1214	4.45067	4.4288	4.39141
WBGene00020017	R12A1.3	2.25402	2.64856	2.96654	2.17292	1.66828	2.4196	0.482243	0.819759	-0.562844	-1.48352	0.193504	-0.0380605		WBGene00017507	F16B4.5	2.33686	2.29787	2.3034	2.36374	2.03217	2.14278	2.61101	2.5207	2.47777	2.10059	2.16318	2.1974
WBGene00001578	ges-1	6.79605	7.54121	7.18439	6.89031	7.22852	6.91513	5.9684	6.33935	5.5832	4.91786	5.66382	5.81433		WBGene00017506	F16B4.4	7.66886	7.39178	7.48063	8.39642	8.27026	8.46996	7.06644	6.92123	7.05828	8.05444	8.17168	7.90682
WBGene00019979	R09B5.11	3.57951	3.21416	3.23374	3.45054	3.25325	3.64374	3.47078	3.38524	3.38428	3.91485	3.80148	3.98928		WBGene00017504	F16B4.2	2.87478	3.04901	2.9014	1.00579	1.15887	1.28091	2.90052	2.39665	2.9839	1.20344	0.931556	1.11383
WBGene00000558	cnc-4	4.74178	4.48632	4.01408	3.93015	3.72103	2.87847	1.99224	3.03145	2.37576	0.936811	0.868409	1.33591		WBGene00017503	nhr-177	2.50745	2.69047	2.7114	2.25633	2.28705	2.38379	2.18038	2.22156	2.53284	2.16996	2.01806	2.1974
WBGene00000557	cnc-3	2.50413	1.91159	2.033	2.58619	2.54554	2.05878	-1.73407	1.87666	0.0651873	-0.816096	-0.594991	0.886389		WBGene00017512	nhr-179	1.2304	0.88085	1.11795	1.82023	1.37211	1.73004	0.861929	0.526097	0.97994	1.06461	0.795672	1.54532
WBGene00000556	cnc-2	0.669057	0.61136	0.578689	0.424174	0.361623	-0.933358	-0.612084	-0.131331	-1.9068	-1.48352	-1.11582	-0.897883		WBGene00003707	nhr-117	2.89951	3.20911	2.84852	2.53439	2.16524	2.54916	2.77691	2.48791	2.73424	2.39525	1.9872	2.13355
WBGene00019980	chil-14	1.69553	0.812057	0.881758	0.868476	0.971677	1.05088	2.15001	1.31933	2.04381	1.62869	1.87631	1.62335		WBGene00003700	nhr-110	1.71211	2.18684	1.82916	2.07854	2.41015	2.2996	1.62644	1.94382	2.0646	2.02771	2.23061	2.32864
WBGene00019978	hacd-1	5.47323	5.58076	5.52075	5.9265	6.03007	5.82327	5.5756	5.7415	5.07312	5.68582	5.76203	6.11334		WBGene00021610	nhr-237	0.911722	1.00241	0.672814	-0.151755	0.22133	-0.00999286	1.17339	0.869399	1.07206	0.216611	0.183743	0.612434
WBGene00019977	fpn-1.2	-0.54151	0.159981	0.289183	-0.751676	-0.185865	-1.0646	-0.777143	0.354096	-0.477955	0.406297	-0.281834	0.277967		WBGene00021611	nhr-238	0.585736	1.21855	1.3312	0.866623	1.10687	0.664237	0.753676	0.342651	0.700964	0.66407	0.645647	1.26451
WBGene00004139	pqn-54	3.28049	3.21416	3.96475	2.86412	2.58943	3.71551	1.8438	2.71221	1.57267	-0.213431	1.3264	2.22375		WBGene00021608	Y46H3D.1	0.739769	1.14124	1.01202	0.829629	1.05293	1.2556	0.21481	0.902952	0.621893	0.66407	1.53264	0.821381
WBGene00018757	tag-304	4.54959	4.69629	4.46292	4.70897	4.8245	4.74398	4.13991	4.2822	3.86647	3.92287	4.09702	4.20054		WBGene00019388	K04F1.9	2.77138	2.2248	2.56924	2.71766	2.36659	2.85748	2.61101	2.11106	2.51106	2.77955	2.88627	2.70759
WBGene00302980	F53E2.2	8.69996	8.93497	8.74751	8.86419	8.91937	8.83964	8.63873	8.78919	8.85928	8.86019	8.75782	8.81273		WBGene00021605	Y46H3C.5	2.44161	2.60668	2.65972	3.03452	2.79401	2.39542	3.42647	3.38779	3.43504	3.26497	2.88627	2.74225
WBGene00006794	unc-60	6.38754	6.17144	6.15465	6.28745	6.14022	6.136	6.33802	6.35588	6.44431	6.43078	6.40125	6.3602		WBGene00021607	Y46H3C.7	3.29086	2.80351	3.24322	3.41147	3.09023	3.13239	3.8641	3.63244	3.81422	3.50939	3.22731	3.27934
WBGene00016513	C38C3.4	2.0774	1.91159	2.16365	2.29434	2.32963	2.27779	2.41208	1.95424	2.38712	2.51117	2.66895	2.37514		WBGene00021606	Y46H3C.6	0.775838	0.56288	0.805569	0.972233	0.996898	0.810458	0.636636	0.726795	0.200066	0.775102	0.759603	0.649429
WBGene00045390	C38C3.10	1.60533	1.20348	1.62479	1.69311	1.56216	1.05088	0.892708	0.852549	0.370042	-0.144718	0.426704	0.576048		WBGene00001769	gst-21	-0.354558	-1.72005	-1.30991	0.902692	0.0111122	0.163339	-1.12079	-1.01643	-1.62096	0.317895	-0.499784	0.0735682
WBGene00016512	C38C3.3	3.3872	3.02505	3.43344	3.26493	3.20469	3.86726	4.6912	4.41436	4.59121	4.71788	4.8694	4.67478		WBGene00022805	nhr-256	2.48584	2.32142	2.66846	3.00993	2.91233	2.84056	2.84004	2.8043	2.71532	2.87404	2.61064	2.68994
WBGene00016516	C38C3.8	1.98026	2.38447	1.96295	1.73184	1.80486	2.08997	2.97612	2.56169	2.92804	2.73736	3.1321	2.84308		WBGene00021603	clec-204	2.40753	2.43375	2.25778	2.91599	3.09023	2.89894	2.27479	2.42001	2.4665	2.99367	2.99885	2.86528
WBGene00018707	oac-31	3.10728	3.60867	3.42304	3.3168	3.55387	2.95671	2.12683	2.62948	1.53231	0.936811	2.16151	1.87861		WBGene00021602	clec-205	1.69338	1.9353	1.62869	1.92916	2.23955	2.18361	1.64676	1.61988	1.71055	1.9351	2.19053	1.79686
WBGene00018708	oac-32	2.14299	1.5565	1.79572	0.760223	0.67848	1.20129	2.18409	2.01344	2.58752	2.22992	2.39953	2.27204		WBGene00000976	dhs-13	6.03451	5.95755	5.92485	6.29628	6.38615	6.33213	6.11031	6.14782	6.03772	6.39126	6.41038	6.23705
WBGene00018706	F52F10.2	2.78453	2.23876	2.46672	2.85538	2.77191	2.59293	0.1092	1.7777	0.767801	0.210376	0.0885349	0.722269		WBGene00018112	F36H9.4	2.86644	3.11115	3.19562	3.60997	3.25457	3.53608	3.26497	2.53147	3.21698	3.61267	3.48096	3.30854
WBGene00000387	cdc-25.2	1.86059	2.1227	2.42564	2.61756	2.77191	2.57099	2.62555	2.71221	2.92024	3.22018	2.83229	3.17695		WBGene00018113	F36H9.5	1.53402	1.44987	1.03924	0.49358	0.678537	0.366156	-0.869255	-0.113727	0.200066	0.216611	-0.117913	0.0180731
WBGene00017507	F16B4.5	2.0774	2.50527	2.33981	2.2008	2.71361	2.30463	2.36334	2.59113	1.93966	2.34191	2.29725	2.30723		WBGene00002016	hsp-16.2	8.32178	8.50852	8.38333	-0.392764	-0.106724	-1.17226	8.16053	7.94998	8.53073	0.268142	-0.186626	-0.899465
WBGene00017506	F16B4.4	7.47752	6.01847	7.33375	7.40539	7.04123	7.65861	8.01757	7.97359	8.30911	8.40907	8.18964	8.12212		WBGene00002018	hsp-16.41	8.68043	9.11025	8.90192	-1.53027	-1.57385	-1.47712	8.59304	8.11341	8.83717	-0.138484	-0.686197	-0.899465
WBGene00017504	F16B4.2	2.79273	2.91596	2.81573	2.64825	2.94236	2.36963	2.15001	2.0703	2.01481	1.3948	1.76149	1.86293		WBGene00021600	Y46H3A.4	-0.0721585	0.748095	0.320142	0.829629	0.447211	0.702205	-1.26518	-1.14767	-0.573658	0.412532	0.128248	-0.228087
WBGene00017510	nhr-178	2.06392	2.25263	1.25442	0.165862	0.971677	0.52036	0.407281	1.22231	0.582587	-0.616787	-0.213121	0.947143		WBGene00001632	gly-7	6.60309	6.54204	6.57999	6.55896	6.56961	6.55403	6.79949	6.80125	6.74565	6.65351	6.69214	6.63192
WBGene00017503	nhr-177	3.67572	4.04711	3.68911	3.65078	3.75032	3.39795	2.82592	3.12165	2.81483	2.25557	2.81594	2.50205		WBGene00044344	mrpl-39	5.33308	5.33956	5.36319	5.59833	5.56329	5.60095	5.503	5.39738	5.60593	5.56518	5.62387	5.53609
WBGene00017512	nhr-179	2.3122	2.90721	2.47681	2.36995	2.41748	2.73784	2.30258	2.37117	1.63117	1.7419	1.618	1.83105		WBGene00021309	Y32G9B.1	1.20417	1.29192	1.09219	0.540122	0.269424	0.163339	-0.086846	0.649833	1.15865	-0.610552	-0.78929	0.127007
WBGene00003707	nhr-117	3.75757	4.2578	3.96833	3.7995	3.96544	3.51175	3.2036	3.374	2.85629	2.51117	2.78268	2.52216		WBGene00020394	T10B5.8	0.775838	-0.768963	0.180417	2.56847	2.48335	2.94717	-0.227709	-0.410709	-1.00429	2.1968	1.83953	2.02513
WBGene00003700	nhr-110	3.8703	4.07079	4.0483	3.81311	4.07755	3.92462	3.3	3.44021	3.05454	2.45692	3.12549	2.95086		WBGene00020393	T10B5.7	5.25697	5.08128	5.13777	5.34338	5.28632	5.42765	5.03475	4.91841	5.15602	5.30485	5.31923	5.2889
WBGene00021610	nhr-237	0.00163225	0.567639	0.46165	0.424174	-0.113715	-0.0993675	0.0113526	0.158175	0.275405	-0.213431	-0.594991	0.277967		WBGene00020388	T10B5.2	2.41898	2.3446	2.41152	1.94655	2.01817	2.01285	2.00259	2.43155	2.53284	1.61516	2.47263	1.95298
WBGene00021611	nhr-238	1.98026	1.96312	2.00539	1.69311	1.82335	1.46194	1.21189	1.41024	1.10701	0.968176	1.07486	1.21759		WBGene00020396	T10B5.10	1.53402	2.4552	2.07256	0.972233	0.0666073	0.107844	0.861929	0.609755	1.26656	0.163172	0.183743	0.228291
WBGene00021608	Y46H3D.1	0.110567	0.378161	0.377992	0.376079	-0.113715	0.88293	1.18969	1.06332	1.33528	1.17048	1.15503	1.21759		WBGene00020389	T10B5.3	6.5733	6.59253	6.58578	6.67169	6.68437	6.72284	6.64581	6.6563	6.67458	6.6444	6.72991	6.53516
WBGene00019388	K04F1.9	1.66012	0.849051	1.77951	1.54872	1.60555	1.68263	2.2922	2.44828	2.52719	2.8084	2.16151	2.42938		WBGene00020392	knl-3	5.55817	5.51835	5.55339	5.74958	5.73903	5.76129	5.921	5.91276	5.89053	6.03377	6.01089	5.87068
WBGene00021605	Y46H3C.5	-0.244528	-1.06241	-0.558814	0.559525	-0.341984	0.215506	0.32821	0.786207	1.55263	2.05107	1.3493	1.21759		WBGene00020390	T10B5.4	3.12599	3.34172	3.28362	1.50536	1.2335	1.46884	2.37563	2.28656	2.82529	1.5748	1.67499	1.14006
WBGene00021607	Y46H3C.7	0.00163225	-0.500533	0.377992	0.515804	0.361623	0.692828	1.39763	1.41024	1.84397	2.35383	1.25543	1.84708		WBGene00020391	cct-7	9.09982	9.0292	9.02702	8.65601	8.66083	8.5546	9.32752	9.34889	9.34938	8.6655	8.70516	8.53879
WBGene00021606	Y46H3C.6	-0.385391	-1.06241	-1.16454	-0.862708	-0.716379	-0.598939	-0.536135	0.049241	0.542509	-0.36153	0.0330398	-0.295218		WBGene00021305	zig-11	6.5733	6.63368	6.46111	6.69502	6.64503	6.60127	6.47947	6.58057	6.49417	6.46764	6.56989	6.41812
WBGene00001769	gst-21	1.44815	1.20348	1.34533	1.31362	1.03653	1.4379	0.482243	1.145	0.931921	0.537541	0.589433	0.756621		WBGene00005644	srp-3	0.413268	0.045481	0.320142	0.972233	0.713726	0.943213	-0.227709	0.0145969	-0.48346	0.412532	0.521911	0.178538
WBGene00022805	nhr-256	3.28049	3.98614	3.74444	3.63554	3.79318	3.79338	2.89614	3.20018	2.67353	2.60394	2.696	3.12531		WBGene00021302	Y32G9A.3	0.163909	-0.135091	0.637624	0.395732	-0.16946	0.457786	0.319779	0.609755	0.305036	0.412532	0.521911	0.127007
WBGene00021603	clec-204	2.50413	2.85361	2.85493	2.67831	2.81875	2.99016	3.12975	3.15489	2.9124	2.9088	3.23406	2.96562		WBGene00044517	Y32G9A.13	-0.0721585	0.48158	0.228512	-0.0796057	0.0666073	-0.355128	-0.0212577	-0.785104	-0.170302	0.163172	-0.686197	-0.0396424
WBGene00021602	clec-205	2.43249	3.14146	2.71704	2.53236	2.90811	2.7767	2.4868	2.80727	2.46422	1.88023	2.12217	2.18643		WBGene00020280	T06A1.5	2.34888	2.21226	2.4727	4.06069	4.13797	4.34681	2.19425	2.33653	2.15163	3.7137	3.82869	3.9437
WBGene00000976	dhs-13	5.47832	5.82314	5.725	5.90865	6.03405	5.93056	5.91866	5.9566	6.02439	6.04786	6.06235	6.13554		WBGene00020279	glb-25	0.108414	0.395423	-0.947338	0.290763	0.447211	0.107844	0.0414781	-0.585796	-0.10159	-0.435465	0.237182	0.0180731
WBGene00018115	F36H9.7	-0.385391	-0.699842	-0.558814	-0.862708	-0.827411	-0.502723	-1.17768	-0.979328	-1.51978	-2.11155	-1.24707	-1.12921		WBGene00020343	acs-3	0.502078	-0.0122345	0.447521	1.50536	1.1331	0.878362	-0.383828	-1.29206	-0.0360013	0.943046	1.05574	1.52556
WBGene00018112	F36H9.4	1.90664	0.885121	1.97724	1.63299	1.7479	2.26418	2.78209	2.88064	3.01115	3.20051	2.90365	3.03723		WBGene00020342	fbxa-201	0.413268	0.439145	0.773508	0.235268	0.0111122	0.107844	0.417627	0.292898	0.621893	-1.04119	-0.414895	-0.0997634
WBGene00018113	F36H9.5	3.82706	3.83298	3.63157	3.8879	3.87525	3.48266	1.49135	2.34836	1.65015	1.2492	1.63674	2.09542		WBGene00020341	T08B1.4	2.47491	2.70845	2.22259	1.63966	1.73957	1.67382	1.45267	1.73613	1.87303	1.72987	1.44451	1.54532
WBGene00018111	F36H9.2	2.3122	1.5565	1.64282	1.73184	1.21523	1.41345	-0.692254	0.158175	-0.115385	-0.0163944	-0.0246757	0.32451		WBGene00020340	T08B1.1	5.99297	6.10649	5.93847	6.34625	6.46054	6.50789	5.43014	5.68943	5.6238	6.04119	6.18417	6.17497
WBGene00002016	hsp-16.2	5.496	5.99494	4.76414	1.48212	2.19407	-0.0993675	4.47193	4.55049	3.85014	-0.285581	0.868409	1.28974		WBGene00006589	tnt-4	4.29552	3.3532	3.8311	4.36859	3.95156	4.13759	3.629	3.093	3.25022	3.85099	3.72495	3.40904
WBGene00002018	hsp-16.41	5.34392	5.81498	4.50296	1.06329	1.60555	-0.327637	4.25928	4.35266	3.73038	-0.616787	0.291352	0.576048		WBGene00000111	alh-5	1.28148	2.05254	1.79762	2.38939	2.74383	2.97069	1.35725	1.91122	1.87303	2.32399	2.63075	3.03565
WBGene00021600	Y46H3A.4	2.40067	2.70009	2.67385	2.95696	3.00851	2.43182	1.07328	1.6897	0.0651873	0.406297	0.469139	1.03373		WBGene00019096	cysl-4	1.73061	1.53293	1.45765	1.43321	1.43672	1.63509	1.76301	1.51529	1.67182	0.97441	1.44451	1.44368
WBGene00001632	gly-7	6.58983	6.9618	6.70288	6.64159	6.85881	6.60411	6.40518	6.48697	6.32165	6.28661	6.27985	6.34264		WBGene00019095	F59A7.8	4.64178	4.7339	4.8514	4.71386	4.74063	4.76297	4.87383	4.95686	4.83956	4.61889	4.81667	4.63451
WBGene00044344	mrpl-39	5.46042	5.71582	5.47366	5.38294	5.55871	5.50814	5.24118	5.40955	5.34914	5.242	5.31408	5.38272		WBGene00019090	F59A7.2	3.59838	3.79302	3.41412	2.64499	2.36659	2.26197	2.70121	2.53147	2.76216	1.86988	1.89045	2.20983
WBGene00021309	Y32G9B.1	4.26437	4.73386	4.19607	4.36842	4.71732	4.1224	1.78579	3.16798	1.75908	1.05837	1.63674	2.39708		WBGene00019092	F59A7.5	1.49127	1.0873	1.26356	1.78201	1.47824	1.55436	-0.0212577	0.609755	0.538235	1.06461	1.08518	1.05989
WBGene00020394	T10B5.8	2.46363	1.9799	3.00887	2.62786	2.10616	3.21197	2.74452	2.68515	2.83155	2.61389	2.78268	2.76929		WBGene00021489	Y40B10A.4	0.502078	1.53293	1.21664	0.395732	0.22133	0.318061	1.25507	1.20148	1.21361	-1.47729	0.433102	0.454172
WBGene00020393	T10B5.7	6.13777	6.52577	6.26719	6.15833	6.40256	6.24914	5.50994	5.9929	5.60526	5.52639	5.66611	5.78965		WBGene00021491	comt-4	0.0506983	-0.58255	0.0256946	0.628932	-0.53203	-0.610385	0.929833	-0.410709	0.494513	0.702038	-0.78929	-0.0396424
WBGene00020388	T10B5.2	2.25402	2.53962	2.26027	2.64825	2.39292	2.4196	2.79685	2.61044	2.52719	2.74643	3.10545	2.86687		WBGene00021492	comt-5	-0.278609	0.154415	-0.087516	0.0546954	0.642468	0.543943	0.101599	0.132433	0.621893	0.216611	0.645647	0.535472
WBGene00020396	T10B5.10	2.43249	3.08055	2.54552	2.60718	2.97582	2.65682	1.04883	1.57649	0.370042	-0.0791301	0.735654	1.5664		WBGene00021487	comt-3	5.64117	5.33523	5.33463	4.25807	3.90284	3.98038	5.59083	5.18708	5.56424	3.46039	3.56173	3.50299
WBGene00020389	T10B5.3	6.0056	6.13819	5.97324	6.01455	6.03306	6.05927	6.33865	6.25525	6.50227	6.49477	6.4142	6.38512		WBGene00003676	nhr-86	4.99154	5.0142	4.94613	4.84477	4.93767	4.94024	5.10986	5.1209	5.12946	4.90997	4.94667	4.8405
WBGene00020392	knl-3	4.06899	3.92681	4.29061	4.22306	4.33448	4.4119	5.12317	4.97021	5.24217	5.35605	5.13622	5.23977		WBGene00021486	lbp-9	8.53427	8.34684	8.46166	8.31428	8.34106	8.33185	8.63051	8.23798	8.63729	8.36553	8.52871	8.25975
WBGene00020390	T10B5.4	2.14299	2.22475	2.08669	2.21454	2.06011	2.16513	1.96637	1.6897	1.42619	1.56857	1.47956	1.84708		WBGene00021493	Y40B10A.9	2.10132	2.2618	2.33669	2.93353	2.9274	2.95505	1.81781	2.02225	1.98785	2.70671	2.9911	2.97864
WBGene00020391	cct-7	8.0712	8.62083	8.25726	8.13199	8.30218	8.11234	8.27196	8.38778	8.43946	8.41761	8.36457	8.24989		WBGene00018099	ztf-28	3.53139	3.6375	3.38258	3.60997	3.81239	3.22005	3.4613	3.68642	2.97597	3.40392	3.58768	3.10387
WBGene00021305	zig-11	6.25587	6.52577	6.65925	6.56389	6.68513	6.83971	6.71689	6.71639	6.77403	6.61358	6.87311	6.6918		WBGene00018098	F36F12.7	0.625813	0.972969	0.86763	0.752667	0.488434	1.17689	0.676714	0.869399	1.18639	0.457619	0.994981	1.03215
WBGene00021304	nphp-2	0.868366	0.217696	1.02615	0.559525	1.21523	1.14299	-0.149112	0.158175	-0.115385	-0.927127	0.291352	0.019655		WBGene00000514	ckb-4	3.49938	3.53545	3.72194	3.87799	3.58899	3.82559	3.60842	3.5234	3.68403	3.82111	3.57217	3.72719
WBGene00005644	srp-3	0.21185	-0.699842	-0.196244	0.048025	-0.341984	-0.598939	0.445249	0.307553	0.370042	0.451385	1.07486	0.0751501		WBGene00194908	F22F7.8	2.18418	2.33306	2.24614	4.17202	4.03739	4.16164	1.5637	1.28019	1.21361	3.7906	3.68223	3.76139
WBGene00021302	Y32G9A.3	0.437731	0.273191	-0.643703	0.376079	0.201158	-0.247466	0.892708	0.88461	0.582587	0.838408	0.899773	0.790173		WBGene00017720	F22F7.2	0.366726	-0.0122345	0.275054	1.16276	1.45763	1.03533	0.0414781	0.241368	-0.170302	1.12175	1.276	1.4852
WBGene00044517	Y32G9A.13	-0.46134	-0.810873	-0.196244	-0.149012	-0.185865	-0.813063	-0.395273	-0.131331	-0.477955	-1.17867	-0.353983	-0.443317		WBGene00017719	ldp-1	7.84498	7.62587	7.75272	8.50838	8.57642	8.62424	7.55684	8.05188	7.65097	8.6834	8.87572	8.81293
WBGene00020277	T06A1.1	1.56761	2.73015	2.64729	2.45344	3.07176	2.7574	1.49135	1.6897	0.458851	-0.4417	1.618	1.0887		WBGene00017724	F22F7.7	2.72601	3.05605	2.97373	3.55436	3.65384	3.69516	2.90052	3.15001	2.74361	3.54116	3.64317	3.40904
WBGene00020280	T06A1.5	6.16565	6.90639	6.64198	6.6492	6.91001	6.68742	5.41507	5.81196	4.99174	4.61265	5.42334	5.42738		WBGene00016695	C45H4.14	0.458356	-0.417491	0.130664	0.0546954	0.0666073	-0.279179	0.715708	-0.25459	0.354789	1.06461	0.070532	0.322928
WBGene00020279	glb-25	1.07067	0.735095	0.970114	1.17994	0.757552	1.36326	0.807819	0.786207	0.582587	0.451385	0.589433	0.917085		WBGene00003612	nhr-13	3.46113	3.2949	3.29495	3.41771	3.25457	3.11138	3.49532	3.3457	3.18982	3.37483	3.3231	3.14331
WBGene00020343	acs-3	2.23007	2.27998	2.18842	2.33264	2.55664	2.25044	1.18969	1.79467	1.05097	1.02893	1.50017	1.62335		WBGene00021167	cyp-32B1	0.544513	0.48158	0.672814	1.07064	0.78163	0.878362	-0.468717	-0.682011	-0.242452	0.625076	0.183743	0.612434
WBGene00020342	fbxa-201	0.595993	0.849051	0.144793	-0.0802991	0.506013	0.425723	0.946647	0.976728	0.835706	0.261907	1.1288	0.886389		WBGene00003723	nhr-133	2.44161	2.58737	2.49253	2.56847	2.85832	2.77971	2.12351	2.2348	2.26005	2.34814	2.6407	2.65399
WBGene00020341	T08B1.4	3.44034	3.64067	3.54792	3.64064	3.64508	3.36006	2.53161	2.66683	2.48552	1.88023	2.59423	2.5904		WBGene00018415	nhr-184	1.76691	1.88876	1.6465	1.50536	1.5186	1.71154	1.02605	0.763789	1.39101	1.30562	1.32619	1.46459
WBGene00020340	T08B1.1	7.89395	8.52621	8.21324	8.07805	8.27766	8.06407	7.38654	7.70703	7.12217	6.77968	7.2184	7.21663		WBGene00003646	nhr-56	1.5128	1.8729	1.78159	1.57407	1.49856	1.98231	1.70606	1.84371	1.54896	1.42394	1.53264	1.52556
WBGene00006589	tnt-4	4.18563	3.77168	4.06512	4.06139	3.70116	4.21727	4.37445	4.07552	4.12238	4.4775	4.69935	3.82903		WBGene00003718	nhr-128	0.625813	1.05956	1.309	1.38302	0.9386	1.2036	0.595414	0.935741	0.738932	0.584999	1.19729	1.16583
WBGene00000111	alh-5	4.56163	5.27234	4.86553	4.57159	4.98919	4.60242	3.85618	4.62593	3.47225	2.84264	3.62506	3.95271		WBGene00003693	nhr-103	1.67439	1.8729	1.69865	1.43321	1.75654	1.53345	1.6668	1.14651	1.18639	1.51207	1.42161	1.35688
WBGene00019089	clec-206	2.32356	2.88957	2.01926	2.34519	2.69364	1.8377	0.864963	1.67144	0.732612	0.210376	0.735654	0.790173		WBGene00003617	nhr-18	2.52875	2.76966	2.45259	1.98069	2.13959	2.08647	1.6668	2.02225	2.38503	1.91907	1.63573	1.86135
WBGene00019096	cysl-4	1.34043	1.28674	1.23077	1.17994	1.24298	1.38857	2.07933	1.86063	2.07224	1.97591	2.1354	1.99828		WBGene00003716	nhr-126	1.6159	2.35605	1.5739	2.03045	2.22743	1.91923	1.62644	1.25442	1.41466	1.49053	1.35064	1.9381
WBGene00019095	F59A7.8	3.94208	4.25435	3.90623	3.71018	3.95709	3.99635	4.56325	4.38664	4.39698	4.48294	4.49632	4.46227		WBGene00003724	nhr-134	2.56011	2.75243	2.6242	2.86205	2.73529	2.84905	2.30067	2.43155	2.28593	2.54899	2.67982	2.50047
WBGene00019090	F59A7.2	4.21032	4.09794	4.27046	4.44618	4.53856	4.14856	3.33075	3.43481	3.30864	3.02521	2.85647	3.26311		WBGene00003686	nhr-96	1.67439	2.02411	1.89023	2.28394	1.68742	2.05747	1.30707	1.65968	1.6117	2.11473	1.92343	1.74653
WBGene00019092	F59A7.5	2.71722	1.87619	2.12568	2.61756	2.45355	2.22256	1.69416	1.87666	2.01481	1.7419	1.84443	1.95456		WBGene00018413	cyp-33C4	1.59586	1.64918	1.41672	1.82023	1.88558	1.98231	1.25507	1.33037	1.43793	1.53328	1.73195	1.74653
WBGene00021489	Y40B10A.4	1.1747	1.33969	0.881758	0.683261	0.718558	0.846861	1.52719	1.145	1.42619	1.58889	1.57978	1.26609		WBGene00023039	F41B5.11	0.775838	1.36174	1.09219	1.1327	1.15887	1.35428	0.268249	0.292898	0.305036	0.943046	0.830862	1.03215
WBGene00021491	comt-4	0.306487	-0.245276	0.194546	-0.29711	-0.341984	-0.327637	0.20083	0.819759	0.0651873	0.261907	-0.594991	0.455754		WBGene00018262	cyp-33C3	2.78914	2.62572	2.65972	2.90714	2.91233	3.06841	2.43526	2.443	2.28593	2.44088	2.48373	2.88868
WBGene00021492	comt-5	0.00163225	-0.245276	0.0398231	-0.0802991	0.0833219	0.565448	1.09733	0.852549	0.41513	1.22343	1.07486	0.0751501		WBGene00018261	cyp-33C5	0.366726	0.972969	0.707165	1.96372	1.63331	1.88663	-0.155559	-0.25459	0.354789	0.543776	0.898766	1.54532
WBGene00021487	comt-3	4.83005	4.52684	4.65287	4.72346	4.48438	4.42725	4.13991	4.23013	4.72704	4.32232	3.80976	4.05631		WBGene00018260	cyp-33C7	3.17408	3.00605	2.97373	2.52284	2.47311	2.68808	3.16285	3.02606	2.89421	1.95095	2.30757	2.57927
WBGene00003676	nhr-86	4.95034	4.9214	4.93121	4.89964	4.93918	4.99532	4.69515	4.93044	4.78186	4.71557	4.77741	4.79121		WBGene00023284	F41B5.1	0.943783	1.11452	0.897687	0.445485	0.528511	0.457786	0.552978	0.999167	0.200066	0.268142	0.433102	0.411737
WBGene00021486	lbp-9	7.56088	6.57697	7.07033	7.21603	6.90513	7.2298	7.66391	7.64111	7.92719	8.1313	7.74904	7.78433		WBGene00018265	nhr-182	4.63443	4.82735	4.72089	2.31104	2.20287	2.58008	4.47415	4.42723	4.52063	2.16996	2.16318	2.29401
WBGene00021493	Y40B10A.9	2.64662	1.99648	2.62932	2.70776	2.81875	2.68774	2.68229	2.58139	2.76345	2.77331	2.90365	2.67366		WBGene00018266	nhr-183	1.81969	2.12125	1.74899	0.972233	1.15887	1.4012	1.25507	1.28019	1.43793	0.216611	0.722609	0.649429
WBGene00018099	ztf-28	1.76384	1.83989	1.8588	2.11549	1.85965	1.94396	2.70594	2.30163	2.60708	2.9088	2.65982	2.35285		WBGene00003649	nhr-59	0.163909	1.03127	0.487599	0.395732	0.488434	0.810458	0.369532	-0.410709	0.494513	0.365989	0.830862	0.649429
WBGene00018098	F36F12.7	1.54838	0.812057	0.970114	0.96917	0.79552	0.809867	1.27649	1.06332	1.72368	1.4177	1.63674	0.976586		WBGene00020852	nhr-228	4.587	4.78139	4.81839	3.17387	3.26646	2.9629	4.61746	4.46984	4.68768	2.7972	2.78225	2.75928
WBGene00000514	ckb-4	5.22781	5.57249	5.26392	5.26245	5.53225	5.27525	4.29611	4.77876	4.41929	4.04557	4.23867	4.67703		WBGene00020849	nhr-225	-1.17169	-1.23463	-0.74803	0.290763	-0.235048	0.318061	-1.26518	-1.01643	-1.44039	-0.355295	0.183743	-0.0396424
WBGene00194908	F22F7.8	2.41136	1.78368	2.60192	2.82883	2.70366	2.60378	3.07025	3.08762	3.26621	3.77553	3.21548	3.23293		WBGene00003705	nhr-115	2.1707	2.57763	2.16196	2.85286	2.79401	2.90709	1.85321	1.40252	1.82087	1.51207	2.29503	2.32864
WBGene00017720	F22F7.2	1.64209	2.21061	2.01926	1.96104	1.72841	2.04293	1.49135	1.38804	1.40399	1.37153	1.50017	1.66011		WBGene00020850	nhr-226	2.69808	2.83658	2.82525	2.33763	2.29869	2.31194	2.45843	2.2348	2.85152	1.90286	2.04828	2.03913
WBGene00017719	ldp-1	8.17715	8.57015	8.34472	8.56816	8.68062	8.4752	7.87597	8.23237	7.96818	8.07973	7.95902	8.24271		WBGene00021235	Y19D10B.6	2.38436	2.69949	2.56924	2.29755	2.59135	2.55954	2.38776	2.3729	2.29869	2.5174	2.51652	2.3955
WBGene00017724	F22F7.7	2.94023	3.19273	3.15425	3.44472	3.46831	3.68007	3.56863	3.47221	3.45616	3.3449	3.77213	3.54445		WBGene00017500	pud-2.2	0.413268	-0.983088	-0.416824	2.17017	0.9386	2.27462	0.268249	-0.495598	-0.883998	1.78398	1.11403	0.720687
WBGene00016697	cyp-33C2	-1.02694	0.378161	-0.196244	-0.751676	-1.07895	-0.702032	-1.29798	-1.23087	0.00747185	-1.32306	-1.73249	-1.12921		WBGene00017501	pud-3	-1.65712	-1.37902	-2.00179	2.19947	1.25755	2.18361	-0.758223	-2.08056	-1.44039	2.0573	0.684641	1.40093
WBGene00003612	nhr-13	3.81905	4.14704	3.86457	3.82659	4.01858	3.66461	3.2036	3.42938	2.98148	2.90069	2.94182	3.16421		WBGene00017498	pud-4	-0.809124	-1.10338	-0.572943	0.671367	0.361055	1.14966	-0.989549	-1.14767	-1.27993	0.107677	-0.0523247	0.0180731
WBGene00021167	cyp-32B1	4.10235	4.45666	4.15582	4.39882	4.49018	4.08418	2.13846	2.98044	2.12747	1.2492	1.90751	2.46097		WBGene00017490	pud-2.1	-1.04045	-0.672748	-2.5323	1.24934	-0.235048	1.2556	-0.989549	-1.14767	-3.20593	-0.809861	-0.117913	0.322928
WBGene00003723	nhr-133	3.50663	3.65641	3.64506	3.83551	3.83935	3.76949	3.01451	3.15489	2.83155	2.45692	2.79941	2.92088		WBGene00017499	pud-1.1	-2.75666	-1.9265	-1.79534	1.102	-0.53203	0.501507	-0.869255	-3.95503	-2.06842	0.739032	0.183743	-1.0105
WBGene00018415	nhr-184	2.16841	2.47008	2.42564	2.59672	2.57858	2.55989	1.81509	1.95424	1.82739	1.62869	1.86046	1.67815		WBGene00021224	clec-209	-0.0721585	-0.672748	-0.0298005	1.30431	0.447211	0.974577	0.826739	0.0145969	0.775926	1.42394	1.02568	0.574466
WBGene00003646	nhr-56	2.25402	2.22475	2.24854	2.21454	2.26344	2.12051	2.22831	1.70773	1.55263	1.54796	2.04009	1.42405		WBGene00018910	F56A4.2	0.739769	0.255699	0.601555	0.829629	0.528511	1.03533	1.11625	0.342651	0.847185	1.12175	1.11403	0.788591
WBGene00003718	nhr-128	2.2421	2.47008	2.49678	2.26822	2.7333	2.38228	1.97936	1.84442	1.40399	1.34788	1.6735	1.40251		WBGene00001758	gst-10	5.53073	5.18122	5.21887	5.95247	5.37966	5.61967	5.27561	4.64364	5.20431	5.65139	5.22814	5.44565
WBGene00003693	nhr-103	2.6735	3.24917	3.01581	2.99726	3.11745	2.86049	2.46848	2.64828	2.20654	1.9604	2.39953	2.30723		WBGene00021565	Y45G12C.1	0.217348	0.255699	0.86763	2.36374	2.16524	2.74376	0.0414781	-0.495598	-0.242452	1.55419	1.5111	1.90789
WBGene00003617	nhr-18	3.2149	3.40636	3.25735	3.15521	3.33286	3.31457	2.81146	3.00981	2.46422	2.31776	2.45337	2.60932		WBGene00016234	C29G2.6	3.67678	3.54548	3.48017	4.26502	4.32311	4.42836	3.40873	3.41129	3.40584	4.16827	4.26479	4.19583
WBGene00003716	nhr-126	3.04688	3.46115	3.35903	3.10446	3.51458	3.09383	2.70594	2.88064	2.39839	2.05107	2.47436	2.56155		WBGene00016230	C29G2.2	1.8872	2.23724	2.35847	2.06269	2.01817	2.21021	2.61101	2.49893	2.64707	2.37189	2.01806	2.20983
WBGene00003724	nhr-134	3.74072	3.98614	3.96475	3.8663	4.17439	3.73537	3.3	3.374	2.93579	2.77331	3.24631	3.18958		WBGene00018760	irg-3	4.13469	3.83862	3.59927	3.77473	3.23653	3.47708	4.30227	3.90088	3.92129	3.82111	3.90909	3.58644
WBGene00003686	nhr-96	3.2391	3.20705	3.38068	3.22476	3.3521	3.21904	2.75211	2.87267	2.28151	2.22992	2.57493	2.84308		WBGene00018761	F53E10.5	0.366726	0.942911	0.487599	-1.73672	-1.96087	-2.39466	-0.65513	0.241368	0.775926	-3.97979	-2.37425	-2.847
WBGene00018413	cyp-33C4	3.62153	5.16457	4.57282	3.93431	4.71485	3.91595	3.3	3.73657	2.71919	1.92886	2.76576	2.69153		WBGene00018762	F53E10.6	5.37336	5.4154	5.43924	5.59282	5.59313	5.678	5.68472	5.54548	5.71353	5.77008	5.74411	5.49349
WBGene00023039	F41B5.11	0.00163225	0.32663	0.851061	0.559525	0.506013	0.271001	1.02395	0.526563	0.41513	0.495106	0.735654	0.790173		WBGene00018758	F53E10.1	4.00394	3.76752	3.73449	3.46069	3.27827	3.40983	3.70848	3.39959	3.99767	3.40967	2.90291	3.28523
WBGene00018262	cyp-33C3	2.60067	3.69248	3.41781	2.94052	3.60822	3.12428	3.02081	2.88064	2.24451	2.55314	2.75722	2.70917		WBGene00302982	W02H5.19	3.14679	3.33016	3.02909	2.95945	3.16205	2.8825	3.17689	3.37589	3.28913	3.19347	3.13882	3.11052
WBGene00018261	cyp-33C5	4.59482	5.26037	5.10875	5.17027	5.49812	5.21816	3.26327	3.71889	2.73706	2.02147	2.979	3.60226		WBGene00020957	W02H5.2	5.22959	5.37798	5.27004	5.25197	5.24783	5.15395	5.52923	5.41493	5.44584	5.38726	5.32542	5.24727
WBGene00018264	cyp-33C6	-1.14723	-1.2068	-1.16454	-0.751676	-0.261814	-1.55003	-1.17768	-0.493901	-0.653042	-1.66409	-0.995529	-1.74588		WBGene00020962	W02H5.8	4.13816	4.1691	4.13855	4.81196	4.86127	4.76072	4.13615	4.30707	4.14987	4.90388	4.88104	4.96678
WBGene00018260	cyp-33C7	3.64888	4.05108	3.7937	3.49062	3.51458	3.36645	3.23103	3.49835	3.00379	2.5323	3.03657	3.18328		WBGene00020955	angl-1	4.90868	4.90151	4.88368	4.89039	4.80323	4.78967	4.98174	5.09573	4.92439	4.84146	4.88104	4.85443
WBGene00023284	F41B5.1	0.306487	1.17463	0.721294	0.833286	0.903773	0.60917	0.155743	0.716666	0.0651873	0.0437266	0.469139	0.0751501		WBGene00003579	ndx-2	2.78914	3.02769	2.98777	2.78684	2.85044	2.97845	2.75835	3.07103	3.09053	2.41825	2.89461	2.61711
WBGene00018265	nhr-182	3.88571	4.37023	3.86072	3.21795	3.3199	2.92246	3.15288	3.31639	2.90451	2.46794	2.71376	2.36404		WBGene00020954	W02G9.4	2.31251	1.73938	1.91983	2.29755	2.13959	2.39542	2.04913	1.79092	2.13748	1.96663	2.42737	2.22216
WBGene00018266	nhr-183	2.768	2.90721	2.9449	2.89004	3.13236	2.96515	1.94001	2.21602	1.75908	1.4177	1.87631	1.83105		WBGene00020952	kel-8	4.80559	5.19881	4.95509	5.02125	5.2175	5.16419	4.93913	5.4886	5.58914	4.95979	5.29896	5.1229
WBGene00021163	nhr-275	0.00163225	0.774089	0.787636	0.760223	1.15809	1.01881	-0.206828	-0.0685955	-0.477955	-0.36153	-0.685189	0.0751501		WBGene00020953	W02G9.3	4.05254	4.38288	4.29636	4.19402	4.24708	4.34681	4.32136	4.20652	4.18811	4.20509	4.22566	4.5093
WBGene00044521	Y5H2A.4	-0.313241	0.476008	0.289183	-0.983002	-0.716379	0.565448	-1.73407	-1.23087	-1.9068	-3.98602	-1.39146	-2.84542		WBGene00021564	Y45G12B.3	4.46803	4.67112	4.6454	4.58382	4.65949	4.77638	4.7121	4.65107	4.72835	4.5888	4.72845	4.82239
WBGene00000027	abu-4	0.162097	-0.0971773	-0.402695	-1.25864	-2.01184	-0.327637	-1.91465	-1.09962	-1.08368	-2.40106	-1.73249	-1.40484		WBGene00021563	Y45G12B.2	4.71792	4.91705	4.6804	4.68567	4.62524	4.70805	4.86301	4.91636	4.8286	4.71486	4.75388	4.57807
WBGene00003649	nhr-59	1.78042	2.16732	1.90436	1.7126	1.84162	1.8377	1.75589	1.53669	0.696543	0.998872	1.52049	1.00544		WBGene00021562	nuo-5	8.26838	8.18433	8.20757	8.53196	8.58684	8.52247	8.40901	8.4571	8.34818	8.50864	8.55575	8.47999
WBGene00020852	nhr-228	4.2376	4.47157	4.27624	3.60457	3.81645	3.7403	3.50264	3.79678	3.42894	3.01773	3.08513	3.00901		WBGene00016048	C24B9.3	6.42432	6.0335	6.06223	6.87658	6.51829	6.60127	6.51997	6.02939	6.37716	6.90769	6.59505	6.64743
WBGene00020851	nhr-227	-0.116204	-0.0284646	0.46165	0.108146	0.0833219	0.215506	-0.206828	0.307553	-0.749257	-1.48352	-0.510103	-0.367368		WBGene00016052	dod-3	-0.519617	-2.45702	-2.00179	1.48171	0.605473	1.06477	-0.869255	-3.21806	-1.62096	1.71138	0.931556	1.26451
WBGene00020849	nhr-225	0.21185	0.0998595	-0.0733875	0.165862	0.310093	0.0976693	-0.692254	-0.493901	-0.249686	-0.526589	0.193504	-0.794789		WBGene00019885	R05D8.7	1.73061	1.03127	1.01202	-0.151755	0.642468	-0.809694	1.52031	1.35483	2.13748	0.268142	0.128248	-0.0997634
WBGene00003705	nhr-115	3.65339	3.40014	3.62252	3.5941	3.40832	3.50018	3.03333	3.07378	3.11728	2.79096	2.84845	2.81075		WBGene00000977	dhs-14	4.32016	4.42426	4.17583	5.27966	5.29506	5.53674	4.23676	4.08389	4.32546	4.96566	4.89357	4.82644
WBGene00020850	nhr-226	3.34323	3.65118	3.5622	3.2911	3.53155	3.19054	2.76718	2.8566	2.60708	2.52177	2.64139	2.58085		WBGene00000978	dhs-15	-1.47655	-1.9265	-2.5323	0.395732	0.120047	0.585165	-1.60622	-3.21806	-2.35793	-0.207196	-0.0523247	-0.444899
WBGene00021235	Y19D10B.6	2.82506	3.02505	2.84718	2.79264	2.92534	2.60378	2.84735	2.72996	2.47491	2.44583	2.79107	2.68262		WBGene00004130	ketn-1	9.22047	8.84505	9.02245	9.65605	9.60931	9.38347	9.11277	9.34232	8.89926	9.58583	9.50699	9.46228
WBGene00021236	pud-1.2	2.2421	-1.2068	0.46165	0.515804	-1.07895	-0.412525	-4.23657	-1.53572	-1.08368	-1.48352	-3.31746	-1.95233		WBGene00018823	F54E2.1	6.8275	6.7726	6.80928	6.7805	6.5946	6.88173	6.38284	6.1892	6.30226	5.98263	6.04407	6.33327
WBGene00017500	pud-2.2	3.13978	1.57869	1.88933	2.29434	1.00447	1.3375	2.03021	1.45363	2.60708	1.70514	0.836348	1.26609		WBGene00020183	T03D3.5	3.86015	4.07869	4.13855	2.7576	2.84251	3.26514	3.78839	3.79763	3.75523	3.652	3.89669	3.55266
WBGene00017501	pud-3	3.16526	3.0006	2.98786	2.98128	2.67339	2.62523	1.97936	2.72111	2.47491	1.89662	1.77847	1.95456		WBGene00020182	ugt-53	1.90359	1.82427	2.12432	4.13838	4.40073	4.74943	1.92152	0.902952	1.54896	3.94106	3.71557	4.18328
WBGene00017498	pud-4	2.57238	2.10751	2.23672	1.99328	2.04443	1.78149	0.686257	1.89252	1.16095	0.804056	0.426704	0.855024		WBGene00018138	folt-2	8.82475	8.47249	8.67708	9.51271	9.34497	9.51152	8.66625	8.29102	8.37216	9.07001	8.93516	9.05177
WBGene00017490	pud-2.1	2.27757	0.378161	0.851061	0.515804	0.411376	-0.702032	-1.06665	0.605634	0.275405	1.02893	0.0885349	-0.295218		WBGene00018140	F37B4.10	2.32473	2.69949	2.4219	1.87573	2.15247	1.9668	2.52581	2.09663	2.63705	2.27446	1.95567	2.34
WBGene00017499	pud-1.1	3.16526	0.217696	1.55031	2.75553	0.551101	0.952471	-0.395273	0.158175	0.767801	0.578764	-0.781405	-0.0981815		WBGene00002055	ifc-1	8.22256	8.6904	8.1355	5.94924	6.00002	6.19239	7.24073	7.35388	7.59804	5.44017	5.6138	5.66249
WBGene00021224	clec-209	1.34043	1.20348	0.998403	1.80632	0.903773	1.6199	0.244552	1.17123	1.26313	1.56857	0.243258	1.0887		WBGene00016281	pals-32	6.65485	6.97691	6.71642	1.48171	1.90093	1.85327	6.5513	6.56231	6.76878	1.55419	1.90703	1.84549
WBGene00018910	F56A4.2	1.42724	2.10751	1.79572	1.96104	1.89506	1.68263	0.778375	1.7777	1.55263	1.60893	0.989971	1.38065		WBGene00006111	str-46	0.0506983	0.676836	0.406299	-3.8522	-4.07635	-3.24265	-0.468717	-0.585796	-0.573658	-3.97979	-3.22225	-5.65435
WBGene00015273	mct-2	-3.34886	-3.1328	-2.22867	-2.04713	-3.8863	-1.75648	-2.36211	-1.92274	-0.963382	-0.816096	-0.884498	-1.12921		WBGene00016282	C31B8.7	1.53402	2.00968	1.7324	1.68178	1.4155	1.55436	1.4294	1.11822	1.57018	1.49053	1.32619	1.44368
WBGene00001758	gst-10	8.43274	8.3826	8.05137	8.28877	8.23361	7.8733	6.63199	7.26955	7.12217	6.48599	6.51448	6.77585		WBGene00016283	zmp-3	4.69691	4.67798	4.74175	5.23615	5.2568	5.31424	4.4191	4.61102	4.43937	4.8372	5.11493	5.12455
WBGene00021565	Y45G12C.1	4.31363	4.68354	4.74549	4.48354	4.91998	4.75861	4.22149	4.05101	3.47757	3.06201	3.76363	3.6669		WBGene00016285	C31B8.12	-0.20646	0.350336	-0.0298005	-0.0108929	0.447211	0.585165	-0.869255	0.132433	-0.242452	-0.520354	-0.0523247	0.228291
WBGene00016234	C29G2.6	3.89336	3.25608	3.59035	3.42121	3.45057	3.64899	3.91148	4.04747	4.09839	4.22181	3.93993	4.00365		WBGene00019105	asp-8	5.09509	5.01059	4.69545	5.41693	5.22971	5.07837	5.07654	4.97669	4.61808	5.14864	5.11671	4.8365
WBGene00016230	C29G2.2	0.478954	-0.245276	0.33427	0.424174	0.201158	0.952471	1.18969	1.03503	1.35855	1.44024	1.47956	1.58563		WBGene00019108	chpf-2	0.268878	0.439145	0.228512	0.290763	0.447211	0.943213	0.101599	-0.682011	-0.170302	0.163172	0.645647	0.322928
WBGene00018760	irg-3	5.4213	5.32088	4.77645	5.30962	5.19318	4.74887	3.96473	4.30903	4.27081	3.66024	3.87039	3.99289		WBGene00016849	acs-21	1.63566	1.79091	1.9051	1.82023	1.34991	1.87005	1.47557	1.84371	1.83847	1.83613	1.71321	1.60304
WBGene00018762	F53E10.6	4.88858	4.61001	4.701	5.03356	4.89177	4.95777	5.01688	5.23557	5.28985	5.34116	5.25012	5.23064		WBGene00016860	cyp-33C9	2.81537	2.79512	2.57854	3.14404	3.08352	3.16674	2.5148	2.66458	2.5649	3.37483	3.1176	3.04955
WBGene00000056	acr-17	-1.27848	-0.810873	-1.29578	-0.46217	-0.426873	-0.813063	-0.329684	-0.131331	-0.85235	-0.526589	-0.995529	-1.26045		WBGene00017175	irld-3	2.7352	2.78668	2.73657	2.5572	2.7267	2.90709	2.70121	2.8043	2.86875	2.69735	3.14582	3.04955
WBGene00018758	F53E10.1	5.56103	5.69692	5.67986	5.50815	5.55318	5.24785	4.1714	5.05542	4.32793	4.04557	4.11383	4.31734		WBGene00016474	C36C5.5	3.5261	3.61385	3.50966	3.47872	3.32453	3.76409	3.38473	3.42867	3.74594	3.39235	3.81117	3.64714
WBGene00302982	W02H5.19	2.44295	2.74003	2.48683	2.63809	2.63202	2.60378	2.75211	2.60082	2.85629	2.81703	2.76576	2.98022		WBGene00016481	C36C5.12	0.975147	1.16747	1.21664	0.752667	0.678537	1.03533	0.369532	1.17425	0.700964	0.412532	1.05574	1.26451
WBGene00020957	W02H5.2	4.64096	4.91922	4.63946	4.76607	4.78494	4.69916	4.85	4.81872	5.06076	5.08455	4.96517	4.92371		WBGene00022260	Y73C8B.3	3.91375	3.88283	3.8272	4.66744	4.48716	4.71271	3.7746	3.83722	3.70816	4.47828	4.52862	4.445
WBGene00020962	W02H5.8	4.75442	5.8801	5.64673	5.49555	5.90865	5.50381	4.85	5.15899	4.56394	4.64455	4.82516	5.08785		WBGene00022259	Y73C8B.2	3.15366	3.11115	3.27791	2.53439	2.78577	2.56984	3.20457	2.91534	3.18982	2.62013	2.65058	2.78444
WBGene00020955	angl-1	4.30219	4.80619	4.65287	4.63937	4.8176	4.76104	4.57614	4.72444	4.64661	4.37006	4.60498	4.58444		WBGene00022258	Y73C8B.1	1.5128	1.82427	1.78159	0.972233	1.18418	1.22983	1.30707	1.55804	1.46083	0.910985	0.759603	1.26451
WBGene00003579	ndx-2	3.53133	4.10178	3.78966	3.78576	3.87525	3.73537	3.55567	3.63184	3.33821	3.13292	3.45073	3.29267		WBGene00019525	K08D9.4	0.268878	0.676836	0.487599	0.117431	0.447211	-0.355128	0.101599	-0.113727	-0.10159	0.163172	-0.0523247	0.574466
WBGene00020954	W02G9.4	2.6646	1.33969	1.97724	1.91129	0.832514	1.96093	2.2922	2.41573	2.10012	2.28077	2.58462	2.19898		WBGene00000168	apx-1	6.13946	6.08171	6.06803	6.29882	6.32488	6.1171	6.36379	6.43979	6.25801	6.40068	6.37133	6.28118
WBGene00020952	kel-8	5.61287	6.68833	6.34084	6.4238	7.04714	6.49254	5.23713	5.69366	4.845	5.12511	5.52112	5.82246		WBGene00235094	K08D9.9	0.811028	0.912214	1.28646	1.24934	1.02519	1.35428	1.22836	0.526097	1.042	1.37777	1.39834	0.612434
WBGene00020953	W02G9.3	3.58424	4.16915	4.07179	3.90495	4.03057	3.93754	4.2459	4.00799	3.91043	3.82776	4.11383	3.93031		WBGene00020878	T28A11.16	1.20417	1.19323	0.984275	0.937882	0.678537	0.625243	0.676714	1.08936	0.66197	0.543776	0.645647	0.755039
WBGene00021564	Y45G12B.3	4.36401	5.14425	5.00626	4.80972	4.95185	4.86614	4.68527	4.74204	4.59121	4.38757	4.60736	4.62219		WBGene00020873	T28A11.6	-1.47655	-0.341542	-0.947338	0.235268	0.361055	-0.00999286	-0.303657	0.132433	-0.573658	0.216611	0.795672	-0.0997634
WBGene00021563	Y45G12B.2	4.38313	4.85702	4.57047	4.58751	4.62545	4.5696	4.45807	4.48926	4.40818	4.30707	4.49119	4.51088		WBGene00020883	fbxa-64	2.97902	2.81185	2.71984	2.90714	2.78577	2.68808	3.01437	2.64488	3.06086	2.76168	2.74584	2.89639
WBGene00021562	nuo-5	8.08962	8.58187	8.40392	8.36216	8.46914	8.49573	8.37637	8.42981	8.41487	8.27911	8.49785	8.43957		WBGene00020869	T28A11.2	3.48311	3.55048	3.43988	3.56002	3.38035	3.81696	3.31661	3.17081	3.52471	3.52006	3.78898	3.77819
WBGene00016048	C24B9.3	7.77977	7.71598	7.56796	7.81888	7.71221	7.61705	6.88431	7.46146	7.41114	7.25814	6.79707	7.10274		WBGene00018055	F35F10.5	1.63566	1.80768	1.86002	1.98069	1.94602	2.07204	1.87059	2.34875	2.15163	2.16996	2.39246	2.31719
WBGene00016052	dod-3	4.16051	4.80619	4.07179	4.88038	5.05523	4.12616	1.69416	3.17448	1.75908	1.70514	1.43743	2.68262		WBGene00018056	F35F10.6	0.811028	0.56288	0.564561	1.35726	1.2812	1.51223	0.369532	0.342651	0.811996	1.65442	1.25024	1.64027
WBGene00019885	R05D8.7	0.77215	0.735095	-0.402695	-0.552367	-0.613286	-0.702032	0.244552	0.049241	0.225652	0.618841	0.337894	-0.160917		WBGene00018054	F35F10.4	0.702775	0.601874	0.275054	1.1922	1.08015	0.943213	0.101599	0.568533	0.847185	1.53328	0.865213	1.67656
WBGene00000977	dhs-14	6.63099	6.61371	6.68014	6.70806	6.74457	6.60951	6.10142	6.32043	6.2488	5.91434	5.9995	6.01921		WBGene00018060	arrd-18	1.85384	1.68594	1.9051	2.45159	2.10024	2.1149	1.02605	1.82633	1.50557	2.15635	2.04828	2.15943
WBGene00019886	R05D8.9	0.837002	1.44009	0.970114	0.760223	0.971677	-0.247466	0.621406	0.399183	-0.180973	-0.616787	-0.147532	-0.295218		WBGene00018061	arrd-19	2.37263	2.4868	2.18652	2.54584	2.64703	2.60033	2.42353	2.39665	2.48895	2.67843	2.32001	2.52057
WBGene00000978	dhs-15	-0.385391	-1.9953	-1.04424	-1.25864	-1.56438	-1.20899	0.0113526	-0.668988	0.174122	0.0437266	-0.429932	-1.12921		WBGene00018052	F35F10.1	1.71211	1.68594	1.5739	2.25633	2.39938	2.15652	1.58492	1.20148	1.57018	2.4068	2.45018	2.36246
WBGene00004130	ketn-1	8.53064	8.63976	8.75879	8.67529	8.65083	8.95955	9.15247	8.96594	9.23162	9.40491	9.39158	9.1419		WBGene00018062	F35F10.13	-0.278609	-0.0122345	0.180417	0.0546954	0.404776	0.216778	0.464169	0.241368	0.305036	0.584999	0.795672	0.685498
WBGene00018823	F54E2.1	7.37411	7.71504	7.64855	7.39751	7.45744	7.41479	7.20723	7.16002	7.05521	6.79998	7.04646	6.86908		WBGene00015879	C17B7.5	0.108414	0.154415	0.228512	0.177552	-0.906426	-0.920726	-0.65513	0.342651	0.253505	-0.610552	0.070532	0.127007
WBGene00020183	T03D3.5	1.89145	1.99648	2.21277	1.96104	1.84162	2.61454	3.54697	2.8239	3.19689	3.42054	3.35779	3.25111		WBGene00015885	fbxa-65	2.82401	2.90053	2.80953	2.61269	2.78577	2.46332	2.63155	2.2082	2.82529	2.70671	2.25672	2.7761
WBGene00020182	ugt-53	4.73541	4.66291	5.14716	4.77537	5.01154	5.23046	5.31865	5.09364	5.02121	4.77664	5.14115	4.93125		WBGene00015437	scrm-3	-1.17169	-0.58255	-1.30991	0.177552	-0.45186	0.163339	-1.26518	-1.6331	-0.772967	0.317895	-0.589982	0.0735682
WBGene00018138	folt-2	10.0113	9.79346	9.95601	10.0168	9.81424	10.0981	9.70878	9.75073	10.0025	9.85689	9.74536	9.69059		WBGene00015434	C04E12.4	3.71908	3.71068	3.80359	4.25807	4.37349	4.28248	3.31026	3.33959	3.43504	4.127	4.26479	4.40499
WBGene00018140	F37B4.10	2.3122	2.65901	2.47681	2.22815	2.71361	2.36963	1.75589	2.04215	1.84397	1.29938	1.57978	1.74811		WBGene00015433	C04E12.2	2.04332	2.06654	2.16196	2.09422	2.04605	2.08647	1.76301	1.77289	2.1232	2.31177	1.92343	2.41711
WBGene00002055	ifc-1	7.45768	7.86959	7.75886	7.82085	7.90662	7.87833	7.14947	7.58307	7.01824	6.66294	7.12445	7.08511		WBGene00015439	C04E12.10	-0.434729	-0.269392	-0.844245	-0.227704	0.315967	0.163339	-0.558914	-0.495598	-1.44039	-0.706767	0.128248	0.127007
WBGene00016281	pals-32	2.11711	3.0088	2.52622	0.797217	1.12865	0.846861	3.99064	4.47089	3.29664	1.46244	1.70934	1.92466		WBGene00015440	arrd-20	-0.278609	-0.269392	-0.344674	0.791661	0.447211	0.878362	-0.65513	-0.18244	0.200066	0.66407	0.994981	0.975004
WBGene00016282	C31B8.7	3.13978	3.40636	3.29204	3.2846	3.6294	3.24005	2.24992	2.59113	1.82739	1.17048	2.2735	1.99828		WBGene00015441	arrd-21	-0.20646	0.205946	-0.0298005	0.395732	0.22133	0.107844	-1.42565	-0.585796	0.200066	0.163172	0.183743	0.495395
WBGene00016283	zmp-3	3.4916	2.86268	3.80975	3.86194	3.76475	4.17426	5.0831	4.86566	5.10443	5.2112	5.13622	5.10795		WBGene00020617	T20D4.11	2.52875	2.46581	2.40106	2.1553	2.3555	2.26197	1.9381	1.89464	2.39696	2.07188	2.19053	2.58882
WBGene00016285	C31B8.12	0.738598	1.33969	1.72976	1.2349	1.24298	1.53177	1.18969	1.00617	0.458851	0.31166	0.836348	0.68708		WBGene00020616	T20D4.10	1.63566	2.12125	1.5739	1.22105	1.61481	1.51223	1.4294	1.20148	1.80306	1.20344	1.5111	1.56482
WBGene00019105	asp-8	6.98003	7.58505	7.24209	7.28602	7.61005	6.98887	6.05075	6.35874	5.49671	5.04832	5.85897	5.80922		WBGene00020613	T20D4.7	3.38727	3.24033	2.92348	0.235268	0.22133	-0.279179	5.08028	4.39517	5.28031	-0.138484	0.38656	0.535472
WBGene00019104	asp-7	-1.42287	0.567639	-0.558814	-1.11425	-0.517071	-0.933358	-1.73407	-1.23087	-2.14781	-3.24906	-3.31746	-2.84542		WBGene00020612	arrd-22	1.59586	1.51261	1.41672	2.42703	2.43144	2.14278	1.45267	1.65968	1.15865	2.71602	2.66039	2.68994
WBGene00019108	chpf-2	-0.0560832	-0.596748	0.0398231	-0.149012	-0.517071	0.0349335	0.445249	0.48534	0.174122	0.0437266	0.735654	0.32451		WBGene00020611	T20D4.5	1.5128	1.61146	1.84467	2.91599	2.86616	2.86587	1.60583	2.2082	1.90677	2.45206	2.90291	3.24349
WBGene00016849	acs-21	2.41136	2.37182	2.61111	2.36995	2.58943	2.71801	1.78579	2.11153	1.81061	1.3948	1.6735	1.66011		WBGene00020609	T20D4.3	1.30635	0.942911	1.14326	1.80125	2.01817	1.73004	1.60583	2.06734	1.72953	1.86988	2.14931	2.30565
WBGene00016860	cyp-33C9	3.85473	4.21238	4.02786	3.80859	3.936	3.82153	3.18689	3.48795	3.16425	2.94865	3.21548	3.14489		WBGene00017868	slc-28.2	-0.0721585	-0.497661	-0.492772	0.58521	0.846482	0.702205	-0.758223	-1.29206	-1.13554	0.584999	0.47819	0.685498
WBGene00022261	clec-210	2.26584	2.80737	2.1128	2.29434	2.68355	1.46194	0.748318	1.03503	0.370042	-1.17867	0.291352	0.822963		WBGene00017867	slc-28.1	0.845379	0.639842	0.564561	2.1553	2.16524	2.44104	-0.155559	-0.18244	-0.242452	1.71138	1.55385	1.69438
WBGene00017174	tat-6	-1.02694	-0.500533	-1.04424	-1.59967	-0.613286	-0.598939	-1.06665	-1.37526	-0.963382	-1.04742	-1.24707	-1.26045		WBGene00001781	gst-33	1.0942	1.03127	1.09219	0.712589	0.22133	0.775268	1.20113	0.0747179	1.1015	-0.207196	-0.499784	-0.36895
WBGene00017175	irld-3	2.48403	2.07665	2.23672	2.48779	2.22222	2.52607	3.2526	3.05981	2.87254	3.22668	3.09193	3.07174		WBGene00003096	lys-7	4.55103	3.64218	4.24468	4.69855	4.42217	4.85643	3.68901	3.58154	4.52878	4.07006	4.28078	4.41577
WBGene00017172	F02C9.1	0.80494	0.0998595	0.144793	0.326326	-0.0450022	-0.598939	0.553502	0.049241	0.00747185	0.31166	0.426704	-0.608376		WBGene00015577	ugt-64	5.89798	5.96036	5.95375	6.42896	6.39024	6.49848	4.40724	4.30079	5.00839	5.22885	5.25915	5.74065
WBGene00016474	C36C5.5	4.04517	3.12647	3.52379	3.3483	3.26683	3.71551	3.7388	3.91403	3.49342	3.67932	3.68029	3.62568		WBGene00015574	irg-1	3.69573	3.3532	3.24906	3.47872	2.42084	2.61034	2.31344	2.11106	2.4665	1.5748	2.10687	1.95298
WBGene00016481	C36C5.12	1.22402	1.08443	0.911816	0.760223	0.903773	0.771899	1.09733	1.3655	-0.180973	0.87196	1.3264	1.0887		WBGene00020756	T24A6.20	3.09062	3.15113	3.20166	4.27537	4.3174	4.56599	3.16285	2.7954	2.91923	4.35858	4.14407	4.23287
WBGene00016483	C36C5.14	0.259944	-0.0284646	-0.196244	0.048025	0.143443	-0.598939	0.286987	0.399183	-0.963382	-0.816096	0.550439	0.32451		WBGene00001739	grl-30	2.21078	1.70397	0.897687	-5.43716	-4.07635	-2.75723	0.369532	-1.83955	-0.48346	-2.75739	-5.54418	-5.65435
WBGene00016484	C36C5.15	-0.626399	-0.169327	-0.478644	-0.552367	-0.716379	-0.933358	-0.963556	-0.19692	-1.70035	-2.40106	-0.353983	-1.56531		WBGene00020696	pygl-1	9.15468	8.88066	8.98979	9.36571	9.44856	9.29927	9.34531	9.33533	9.27522	9.577	9.52531	9.43729
WBGene00022260	Y73C8B.3	5.89574	5.98873	5.96161	5.87119	5.97737	5.67043	4.97693	5.41916	5.03029	4.90171	5.01972	5.05373		WBGene00004422	rpl-11.1	10.2817	10.2021	10.201	10.5477	10.5084	10.5577	10.4181	10.2229	10.5261	10.6133	10.6596	10.4714
WBGene00022259	Y73C8B.2	2.98384	3.11892	2.88555	2.60718	2.77191	2.51462	2.44056	2.91985	2.48552	2.51117	2.64139	2.63725		WBGene00020695	T22F3.2	5.61154	5.65209	5.60441	5.67593	5.74861	5.69104	5.81051	5.85822	5.70157	5.813	5.77944	5.77558
WBGene00022258	Y73C8B.1	2.89526	3.44915	3.11603	2.79264	2.99226	2.35686	2.04265	2.38244	1.26313	1.62869	1.892	1.78186		WBGene00019097	F59B1.2	6.04286	5.96691	5.93304	6.53546	6.59047	6.64457	5.83285	5.80818	6.03582	6.29595	6.45617	6.21099
WBGene00019525	K08D9.4	0.704246	0.61136	1.05337	0.515804	0.411376	1.05088	0.717621	1.06332	0.225652	0.451385	0.960527	1.06148		WBGene00019100	F59B1.8	3.67678	3.50491	3.39317	4.13459	3.50108	3.82128	3.67918	2.74078	3.21024	3.70438	3.08882	3.38182
WBGene00000168	apx-1	3.59833	3.86494	4.29917	4.21624	4.1305	4.68901	5.40788	5.24332	5.48882	5.60955	5.37673	5.53891		WBGene00019101	F59B1.10	0.502078	0.100976	0.275054	0.235268	-0.803332	0.318061	1.17339	0.609755	0.97994	-0.0101595	0.237182	0.127007
WBGene00235094	K08D9.9	-0.313241	-1.75429	-0.0733875	-0.552367	-0.517071	-1.0646	0.244552	0.049241	0.696543	1.02893	0.0885349	0.496977		WBGene00044527	Y39H10B.2	3.81753	3.85486	3.71352	3.6635	3.48589	3.82988	4.73363	4.76036	4.9099	3.63738	3.58768	3.57687
WBGene00001771	gst-23	0.162097	-0.0284646	0.289183	-0.0802991	0.506013	-0.327637	-1.42922	-0.668988	-1.35931	-0.616787	-1.24707	-1.40484		WBGene00194902	Y39H10B.3	0.163909	1.31557	0.363863	-3.8522	-4.07635	-3.97962	3.59802	3.38779	3.7873	-2.75739	-2.37425	-2.847
WBGene00020878	T28A11.16	1.98026	1.894	1.64282	1.75082	1.60555	0.986024	1.64607	1.65294	1.35855	1.32383	1.4159	1.42405		WBGene00021081	pals-33	5.09688	5.99098	5.39646	-3.8522	-3.33939	-3.97962	6.70938	6.71474	6.89605	-2.39482	-3.95922	-2.48443
WBGene00020873	T28A11.6	-0.116204	-0.245276	-0.830116	-0.751676	0.143443	-0.933358	0.621406	0.88461	0.501286	0.31166	0.141974	0.455754		WBGene00021080	W08A12.3	1.55493	2.00968	1.9051	1.55153	1.18418	1.30578	0.636636	0.568533	0.847185	1.20344	0.994981	1.00386
WBGene00020879	T28A11.17	-0.244528	-0.325446	-0.330545	-0.552367	-0.716379	-0.502723	-0.0401777	-0.19692	-0.963382	-0.0163944	-0.685189	-0.0380605		WBGene00021079	W08A12.2	3.27204	3.52534	3.19562	2.40205	2.04605	2.47434	2.88349	2.42001	3.01518	2.53854	2.41582	2.34
WBGene00020881	T28A11.19	-1.14723	-0.325446	-1.44017	-0.149012	0.201158	-1.36946	-0.266949	0.751855	-1.70035	-1.48352	-0.781405	-0.367368		WBGene00021078	unc-132	6.19879	6.07739	6.0869	6.54975	6.55816	6.51657	6.07888	6.17124	5.94331	6.37593	6.35631	6.30891
WBGene00020883	fbxa-64	3.84293	4.00675	3.68477	3.87065	4.02658	3.62257	2.95654	3.46693	2.83155	2.63359	2.7313	2.81075		WBGene00003025	lin-40	6.36931	6.30712	6.23036	6.52754	6.5732	6.428	6.46238	6.58251	6.52912	6.70934	6.62669	6.49444
WBGene00020869	T28A11.2	4.23459	4.48044	4.21428	4.43155	4.5103	3.90722	3.89442	4.41711	3.62398	3.79315	4.03127	4.11707		WBGene00020854	T27C4.1	3.83045	3.90249	3.65313	3.6947	3.47568	3.34531	3.31026	3.63743	3.56226	3.10414	3.56696	3.49793
WBGene00269355	T28A11.25	-0.313241	-0.325446	-0.133508	-0.29711	-0.426873	-0.0993675	-0.395273	0.049241	-0.749257	-0.927127	-0.147532	-0.0981815		WBGene00020855	hpo-36	1.25617	1.24342	1.11795	0.49358	0.846482	0.412698	0.826739	0.649833	1.1015	0.216611	0.898766	0.411737
WBGene00018055	F35F10.5	2.53378	1.48779	1.8276	1.96104	1.80486	1.80047	2.54041	2.49056	2.18066	2.45692	2.34361	2.68262		WBGene00003479	mtm-9	5.33156	5.30009	5.07667	5.18215	5.22819	5.20608	5.21566	5.26495	5.28191	5.28153	5.25267	5.20441
WBGene00018056	F35F10.6	1.78042	1.57869	1.36719	1.4123	1.47125	0.846861	0.972878	1.3426	1.02212	1.05837	0.700464	1.28974		WBGene00021482	Y39H10A.6	3.80885	3.80977	3.8466	4.14216	4.19822	4.33779	3.75133	3.80652	3.77821	4.00321	4.0389	4.09216
WBGene00018054	F35F10.4	1.54838	1.28674	1.36719	1.15165	1.70864	0.986024	0.864963	0.976728	0.992675	0.495106	0.550439	0.68708		WBGene00000498	chk-1	5.68688	5.65441	5.64373	5.73589	5.8598	5.71096	5.96717	5.88784	5.94737	6.0188	5.88366	5.91027
WBGene00018060	arrd-18	2.85668	3.51969	2.96654	2.60718	2.9508	2.26418	1.91317	2.20336	1.49079	1.99126	1.84443	2.2481		WBGene00019961	R08E5.1	1.0942	1.0873	0.955986	1.96372	2.39938	2.70688	0.676714	0.526097	0.621893	2.15635	2.66039	3.04955
WBGene00018061	arrd-19	2.80088	2.95041	2.59267	2.64825	2.72349	2.57099	1.85794	2.43751	1.59243	1.97591	2.09532	2.09542		WBGene00019963	R08E5.3	5.7449	5.87539	5.96267	6.60279	6.71237	6.81507	5.74957	5.86887	5.62253	6.58023	6.81804	6.86553
WBGene00018052	F35F10.1	1.99454	1.33969	1.25442	1.94465	2.02858	1.38857	1.74071	2.26556	1.28758	1.86364	1.82822	1.89412		WBGene00019962	cysl-3	4.02283	3.98592	4.03755	4.10006	4.21674	4.37353	4.17164	4.13066	4.24528	4.35858	4.6295	4.38319
WBGene00018062	F35F10.13	0.987418	0.32663	0.615683	0.376079	0.971677	-0.0306548	0.807819	0.56664	0.900557	0.0437266	0.589433	0.855024		WBGene00019965	R08F11.1	4.22878	4.24188	4.07749	4.82846	4.72993	4.83309	4.24678	4.48099	4.32857	4.9715	4.98232	4.98499
WBGene00018063	F35F10.14	-0.915906	0.0371238	-0.558814	-0.862708	-0.426873	-1.36946	-0.612084	-0.57879	-1.08368	-1.32306	-0.884498	-0.608376		WBGene00019969	fpn-1.3	0.108414	-0.497661	-0.947338	0.290763	0.404776	0.107844	-0.558914	-0.410709	-0.669873	-0.138484	-0.258776	0.535472
WBGene00015882	C17B7.8	0.669057	0.954662	0.998403	0.643183	0.868583	0.215506	0.0611056	-0.0685955	-0.653042	-0.616787	-0.0246757	0.0751501		WBGene00019967	cyp-33C8	4.35336	4.08558	3.84274	4.82141	4.24708	4.40264	4.08494	3.75233	3.62443	3.834	3.3836	4.07527
WBGene00015879	C17B7.5	0.868366	1.894	1.23077	1.31362	1.97994	1.11294	0.32821	1.4321	0.120682	0.0437266	0.550439	1.06148		WBGene00019968	R08F11.4	1.30635	1.40648	0.836933	0.752667	0.748078	0.216778	0.962623	0.869399	1.13036	-0.207196	0.564347	0.368016
WBGene00015878	C17B7.4	0.595993	-0.0971773	-0.261833	-0.46217	-0.517071	-0.933358	-0.536135	0.209706	-0.397785	0.359754	-0.429932	-0.0380605		WBGene00019180	H10D18.5	1.53402	1.40648	1.35306	2.01405	1.77332	1.88663	0.929833	1.3055	0.947879	1.72987	1.8567	1.24047
WBGene00015884	C17B7.10	-0.626399	0.0371238	-1.29578	-0.149012	0.0205862	-0.171517	-0.536135	-0.979328	-1.51978	-1.32306	-1.24707	-1.12921		WBGene00018543	ugt-32	1.28148	1.85687	2.11156	0.235268	0.996898	0.775268	1.28131	2.18111	1.21361	-0.520354	0.684641	0.612434
WBGene00015885	fbxa-65	3.55079	3.58693	3.44376	3.63043	3.54275	3.1318	2.44056	2.72111	2.48552	2.36565	2.42131	2.56155		WBGene00018540	btb-21	-0.354558	-0.269392	-0.344674	0.671367	0.996898	1.17689	-0.086846	0.568533	1.0113	0.107677	0.070532	0.495395
WBGene00268213	C17B7.15	-0.626399	-0.325446	-1.04424	-0.648583	-0.113715	-1.55003	-1.57361	-0.979328	-1.70035	-1.48352	-1.39146	-1.74588		WBGene00015903	C17E7.9	3.20748	3.04901	3.23735	2.88927	3.24858	2.94717	3.74663	3.62743	3.8053	3.44368	3.31069	3.21909
WBGene00015886	C17B7.12	-0.915906	-1.2068	-1.60063	-1.25864	-0.261814	-0.598939	-0.867341	-0.765203	-2.79988	-2.11155	-1.73249	-1.12921		WBGene00015905	C17E7.12	2.50745	2.735	2.64207	2.47573	2.6561	2.71619	2.91734	2.67433	3.25022	2.75266	2.9356	2.82543
WBGene00015437	scrm-3	-1.02694	0.32663	-0.330545	-0.0802991	0.310093	0.15779	-0.612084	-0.265632	0.00747185	-1.48352	-0.510103	-1.40484		WBGene00015899	C17E7.4	3.79574	3.69724	3.8311	3.54298	3.75865	3.76409	4.3182	4.12	4.17778	4.13742	3.77549	3.84748
WBGene00015435	C04E12.5	-1.27848	-2.2848	-1.16454	-1.59967	-1.77083	-0.813063	0.1092	0.209706	0.00747185	0.156937	0.0885349	0.0751501		WBGene00015897	nhr-156	2.08704	2.05254	2.18652	3.1289	3.33021	3.54655	1.47557	0.799858	1.65205	2.54899	2.41582	2.48007
WBGene00015434	C04E12.4	3.19649	2.1819	3.01581	3.20424	2.7814	3.14671	3.88755	3.69649	3.72592	3.99317	3.97348	3.93782		WBGene00019473	cyp-35A5	-0.20646	-0.872057	-0.657832	1.38302	0.315967	0.844809	-0.558914	-0.113727	-0.242452	1.59512	0.684641	0.368016
WBGene00015433	C04E12.2	2.6646	2.65901	2.50666	2.81987	2.7814	2.53743	2.27122	2.52147	2.35276	2.09435	1.95307	2.54199		WBGene00020386	cyp-34A4	-0.434729	-1.23463	-1.17866	1.1922	0.713726	0.543943	-1.12079	-0.25459	0.0267345	1.22967	1.39834	0.821381
WBGene00015439	C04E12.10	-1.7639	-0.931167	-1.44017	-1.25864	-0.716379	-0.933358	0.244552	0.399183	0.00747185	-0.285581	-0.147532	0.855024		WBGene00015041	cyp-34A6	0.268878	0.100976	0.406299	0.866623	0.678537	0.775268	0.509257	-0.682011	0.494513	0.702038	0.338465	1.03215
WBGene00015440	arrd-20	0.595993	0.217696	0.33427	0.108146	0.868583	1.08224	-0.149112	-0.00847454	-0.115385	0.210376	0.627401	0.229873		WBGene00015043	cyp-34A8	4.25137	3.87489	3.96133	5.27795	5.08436	5.23065	3.9236	3.61735	3.7177	5.16742	5.05852	5.1714
WBGene00015441	arrd-21	0.21185	0.774089	0.420427	0.470716	0.971677	0.986024	0.518313	0.786207	0.120682	0.406297	0.550439	0.886389		WBGene00015044	cyp-34A9	-0.434729	-0.269392	-0.572943	0.752667	0.22133	0.878362	-0.0212577	-0.585796	-0.318401	0.97441	0.237182	0.495395
WBGene00020619	T20D4.13	-0.915906	-3.86977	-1.60063	-1.25864	-2.30134	-1.99749	-1.06665	-1.37526	-1.51978	-0.526589	-0.685189	-0.794789		WBGene00015046	nlp-34	2.05804	2.06654	1.21664	0.540122	-0.0466033	-0.355128	0.21481	-0.585796	1.0113	-1.86431	-0.186626	0.276385
WBGene00020620	T20D4.15	0.306487	0.92031	0.686942	0.165862	0.143443	0.0349335	-0.266949	0.354096	-0.115385	-1.32306	0.141974	-0.0981815		WBGene00003769	nlp-31	3.80012	3.40372	3.45006	3.56002	3.39125	3.375	3.7746	3.01843	3.54092	3.64227	3.58768	3.28523
WBGene00020618	T20D4.12	0.351575	0.427914	0.194546	0.424174	-0.716379	-0.502723	-0.206828	0.307553	-0.397785	-0.526589	-0.281834	0.413319		WBGene00003768	nlp-30	2.46389	2.2618	1.99126	1.38302	0.846482	1.12192	0.79067	-0.113727	1.34251	-0.0101595	0.47819	0.535472
WBGene00020617	T20D4.11	3.19649	3.16366	3.19149	3.11182	3.11745	2.63584	3.08836	3.21917	2.80639	2.69111	2.82414	2.78602		WBGene00003767	nlp-29	5.26492	5.30453	5.3055	5.3401	4.9744	5.18613	4.96566	4.16909	4.967	4.48646	4.38212	4.14169
WBGene00020616	T20D4.10	2.48403	2.29346	2.23672	2.25499	1.85965	1.89181	2.30258	2.43751	2.02939	1.92886	2.34361	1.98385		WBGene00003766	nlp-28	4.91678	4.84778	4.96755	5.41537	5.13229	5.21432	4.21311	4.02416	4.29392	4.67962	4.66162	4.29839
WBGene00020615	T20D4.9	-0.313241	-0.245276	0.0398231	-0.0147107	0.143443	-0.0306548	-1.17768	-1.53572	-1.51978	-0.713002	-1.24707	-1.56531		WBGene00003765	nlp-27	5.52146	5.40027	5.5826	6.64997	6.38137	6.61874	5.40352	4.75348	5.26737	6.64196	6.67952	6.24765
WBGene00020613	T20D4.7	-0.244528	-1.06241	-0.402695	-0.46217	-1.3838	-0.247466	0.972878	1.41024	1.28758	0.768867	0.469139	0.496977		WBGene00019568	K09D9.11	1.74887	1.61146	1.5739	1.45766	0.996898	1.09363	1.25507	1.65968	1.29232	0.810291	0.898766	1.50552
WBGene00020612	arrd-22	1.78042	1.9799	1.84328	2.10077	2.44162	2.13554	1.66228	1.96927	1.65015	2.05107	1.87631	2.2956		WBGene00019569	K09D9.12	2.46389	2.43375	2.4727	2.48765	2.41015	2.64974	2.54759	2.33653	2.55429	2.57991	2.57994	2.32864
WBGene00020611	T20D4.5	1.66012	1.08443	1.79572	1.45922	1.06789	1.96093	3.36581	3.03859	3.00379	3.39191	3.50782	3.22067		WBGene00019564	K09D9.1	3.31557	2.70845	2.65972	-0.0796057	-0.53203	-0.138317	3.10527	2.58413	2.1795	-0.610552	-0.686197	0.0735682
WBGene00020609	T20D4.3	1.07067	0.32663	1.15739	1.0326	1.32315	1.4379	2.45923	2.37117	2.19366	2.17721	2.38852	2.38615		WBGene00077593	C49G7.12	2.69808	2.33306	2.13698	2.36374	1.87007	2.12891	1.79977	0.526097	1.41466	1.28074	1.14232	1.03215
WBGene00000478	cfz-2	0.395296	0.61136	0.686942	0.048025	0.143443	0.0349335	-0.395273	0.307553	-0.397785	-0.213431	-0.353983	0.455754		WBGene00016788	C49G7.10	5.00299	4.50363	4.47395	3.19584	2.34431	2.69751	4.91001	3.96185	4.0702	1.96663	1.9872	1.79686
WBGene00017868	slc-28.2	1.07067	0.92031	1.45145	1.43595	1.34891	1.17244	0.778375	0.915974	0.659549	1.05837	0.899773	1.00544		WBGene00016783	irg-2	2.38436	1.84066	1.53618	1.87573	1.2812	1.69281	1.6668	0.726795	1.13036	-0.279346	0.288712	1.00386
WBGene00017867	slc-28.1	3.57951	3.41255	3.12889	3.3168	3.43863	2.81454	2.39278	2.54172	2.24451	2.28077	2.23713	2.45052		WBGene00016782	phat-3	1.74887	1.29192	1.14326	1.43321	1.05293	1.35428	1.17339	0.799858	0.915089	0.844643	1.53264	1.16583
WBGene00001781	gst-33	3.2629	3.25608	2.56457	1.97725	2.24983	1.4379	2.05498	2.20336	2.21931	0.451385	0.989971	0.855024		WBGene00016781	C49G7.3	4.11018	3.4472	3.65752	3.93571	3.98794	4.15138	3.60323	3.52879	3.76447	3.58754	3.9132	4.0163
WBGene00003096	lys-7	5.25624	3.46115	3.92845	4.27971	2.71361	3.93754	3.91824	3.94097	3.85014	3.84898	3.87434	4.14002		WBGene00017035	D1065.3	2.93184	3.02051	3.1275	2.28394	2.13959	2.1149	2.86627	3.41129	2.77135	1.72987	2.36871	2.51055
WBGene00015577	ugt-64	7.00891	7.57611	7.36464	7.2552	7.4328	7.34943	6.6289	6.78435	6.54916	6.2448	6.49985	6.63811		WBGene00268212	D1065.6	0.163909	0.205946	0.707165	0.712589	0.748078	0.775268	0.159315	-0.410709	0.915089	0.739032	0.994981	0.228291
WBGene00015574	irg-1	3.12037	2.44614	3.04322	3.05186	2.58943	2.70799	2.85442	2.72111	3.42343	3.3803	3.03657	3.08532		WBGene00018189	nhr-181	1.49127	1.75676	1.6465	1.72271	2.10024	1.81912	1.49812	1.91122	1.57018	2.0573	1.78674	2.05301
WBGene00003683	nhr-93	-0.0560832	-1.06241	-0.558814	-0.29711	-0.827411	-1.36946	-0.536135	-0.337782	0.120682	-0.213431	0.291352	-0.226506		WBGene00194894	T05B4.14	2.07261	2.2248	2.07256	2.14027	2.13959	2.32416	2.09422	2.40838	2.4665	2.01268	2.63075	2.30565
WBGene00020756	T24A6.20	4.94851	4.83874	5.30413	5.02968	5.16445	5.40184	4.76624	4.80203	4.56894	4.31319	4.81286	4.62916		WBGene00020237	phat-4	3.70043	2.71735	2.92348	3.43629	3.52604	3.67143	2.54759	2.59443	2.83409	2.7884	2.95168	3.03565
WBGene00020744	T24A6.1	-1.7639	-1.54784	-1.78121	-1.25864	-1.77083	-0.933358	-2.1211	-1.53572	-0.562844	-0.0791301	-0.884498	-0.897883		WBGene00003647	nhr-57	2.66961	2.87688	2.78561	2.35074	2.71807	2.59024	2.94222	2.8988	3.06834	2.0863	2.60048	2.45939
WBGene00001736	grl-27	2.18096	1.17463	1.81175	1.76956	1.60555	1.4379	-1.17768	0.399183	-0.397785	0.156937	-1.39146	-0.226506		WBGene00021554	Y45G5AL.1	5.93434	5.91754	5.92759	5.77777	5.85192	5.77916	6.11397	6.14432	6.02529	5.90946	5.95118	5.79221
WBGene00020696	pygl-1	8.54117	9.21344	8.91756	8.97971	9.17174	8.97059	8.5977	8.81905	8.80182	8.80412	8.77484	8.86065		WBGene00021558	Y45G5AM.6	2.76242	2.32142	2.49253	3.07459	3.3415	2.98617	2.61101	2.38482	2.39696	3.25862	3.21405	3.26749
WBGene00004422	rpl-11.1	9.72732	9.0577	9.19812	9.56946	9.13889	9.52049	9.85472	9.88977	10.1432	10.409	10.0346	10.0596		WBGene00021556	Y45G5AM.3	4.8779	5.11537	4.83402	3.83664	3.68963	3.88457	4.6455	4.48653	4.69252	3.35709	3.50839	3.50804
WBGene00020695	T22F3.2	4.418	4.88846	4.91274	4.71139	5.16988	4.90393	5.28372	5.14748	5.21852	5.17469	5.17199	5.17616		WBGene00021559	Y45G5AM.7	5.70453	5.76913	5.75464	5.74586	5.77279	5.73176	5.78323	5.84964	5.81255	5.83346	5.84653	5.89399
WBGene00020697	T22F3.7	-0.54151	-1.36727	-0.558814	-1.11425	-0.261814	-0.813063	-0.463985	-0.979328	-1.70035	-1.66409	-0.884498	-1.00891		WBGene00021560	coh-4	4.71328	4.69611	4.86478	4.88139	4.98344	4.76521	4.69268	4.85554	4.8308	4.82435	4.82105	4.83248
WBGene00020698	T22F3.8	-0.716597	-3.86977	-1.29578	-0.862708	-2.66391	-1.36946	-1.29798	-1.23087	-0.397785	-1.04742	-1.73249	-0.698574		WBGene00021555	pid-5	6.42574	6.3049	6.36756	6.38342	6.38888	6.34644	6.38964	6.56755	6.35517	6.38471	6.27161	6.39107
WBGene00019097	F59B1.2	7.72541	7.954	7.80413	7.88213	8.10817	7.84729	7.044	7.36355	6.93119	6.77691	7.0065	7.05437		WBGene00021561	Y45G5AM.9	5.65939	5.62867	5.64152	5.44625	5.49793	5.48186	5.63346	5.86462	5.66012	5.68021	5.57671	5.44959
WBGene00019100	F59B1.8	6.49631	6.7605	6.42271	6.03598	5.97012	5.59497	4.9174	5.52211	5.07663	4.28544	4.52678	4.52091		WBGene00003704	nhr-114	7.26393	7.30176	7.41103	8.19731	8.30185	8.27688	6.772	7.67812	7.12163	8.3458	8.53456	8.32123
WBGene00019101	F59B1.10	0.669057	0.653795	0.578689	0.601961	0.757552	-0.0993675	-1.91465	-0.0685955	-0.321836	-1.04742	-0.781405	-0.226506		WBGene00019276	algn-5	5.21489	5.34532	5.27147	5.1674	5.08604	5.11049	5.29505	5.17683	5.30424	5.2418	5.14145	5.28449
WBGene00000062	acr-23	0.110567	0.476008	-0.261833	0.108146	1.29692	0.32444	-0.266949	-0.265632	-1.08368	-1.87054	-0.429932	-0.0981815		WBGene00019275	rpac-40	5.96395	5.95661	5.97241	6.03503	6.10397	6.05793	5.99121	6.02654	6.04248	5.99797	6.07467	5.93296
WBGene00044527	Y39H10B.2	5.06137	5.20437	5.19684	5.19647	5.24384	5.01577	4.52608	4.66568	4.28303	3.93085	4.34788	4.2496		WBGene00019274	H43I07.1	4.93284	5.11199	4.99908	4.96265	5.02781	4.99288	5.07091	4.99626	5.0524	4.89366	4.88732	4.92402
WBGene00021081	pals-33	-1.7639	-1.9953	-2.88074	-1.4191	-5.47127	-2.64956	1.31801	2.75619	0.802153	-1.66409	-3.31746	-1.95233		WBGene00003747	nlp-9	2.84962	2.65383	2.57854	2.85286	2.6561	2.62029	2.6518	2.5207	2.63705	2.4851	2.63075	2.64486
WBGene00021080	W08A12.3	1.12362	1.92897	1.67822	1.76956	2.04443	1.66202	1.09733	1.6897	0.900557	1.27451	1.50017	1.16741		WBGene00003751	nlp-13	3.56785	3.27694	3.22555	3.14404	3.11018	2.9152	2.90895	3.17768	2.9839	2.77064	3.07421	2.97136
WBGene00021079	W08A12.2	2.25402	2.1819	1.71278	1.96104	1.91244	2.22256	2.15001	2.1906	2.0581	2.56344	2.04009	2.06833		WBGene00235310	R02D1.2	0.108414	-0.983088	-0.572943	0.829629	0.678537	0.739199	-0.155559	-0.113727	-0.10159	0.584999	0.183743	0.685498
WBGene00021078	unc-132	5.09656	5.43477	5.21954	5.28215	5.39215	5.49946	6.06987	5.80988	6.15223	6.15651	6.15949	6.15015		WBGene00003715	nhr-125	-0.0094227	0.439145	0.637624	0.866623	0.315967	0.739199	-0.303657	0.437288	0.621893	-0.279346	0.010411	0.649429
WBGene00003025	lin-40	5.49474	5.96996	5.81623	5.89911	6.11698	5.98861	5.89314	6.01299	6.05765	5.98409	5.99406	6.0908		WBGene00017060	D2063.1	0.217348	1.03127	0.707165	0.49358	0.447211	0.216778	0.319779	-0.25459	0.144571	0.412532	0.183743	0.535472
WBGene00020854	T27C4.1	4.49788	4.8951	4.80676	4.7378	4.96023	4.69663	4.2987	4.34692	4.08799	3.91082	4.30752	4.15297		WBGene00044529	irld-1	2.62086	2.69949	2.71984	2.36374	2.50359	2.9629	2.36341	2.45436	2.6669	2.37189	2.85243	2.55022
WBGene00020855	hpo-36	2.60067	3.21416	2.77543	2.99726	3.48584	2.7574	1.16715	2.27768	1.38145	0.156937	1.47956	1.69596		WBGene00017062	glrx-3	6.57074	6.55762	6.58578	6.46559	6.48939	6.55144	6.65211	6.55968	6.57969	6.58087	6.55813	6.51839
WBGene00003479	mtm-9	3.73647	4.15814	4.01408	3.97927	4.29857	4.3228	4.59526	4.46029	4.60587	4.60019	4.48861	4.61753		WBGene00017981	figl-1	5.1286	5.13378	5.11556	5.10103	5.19122	5.11402	5.17076	5.27299	5.15777	5.24502	5.18968	5.11631
WBGene00021482	Y39H10A.6	4.85571	5.03211	4.9367	4.92702	5.08236	5.05977	4.43938	4.57526	4.32202	4.17889	4.49632	4.48037		WBGene00017982	hpo-18	6.32207	6.24072	6.31005	6.62455	6.51766	6.77833	6.36225	5.99285	6.55729	6.69529	6.68734	6.44269
WBGene00000498	chk-1	3.95309	3.84677	3.96475	4.03453	4.01858	4.15226	4.80873	4.76591	5.08538	5.11464	4.92952	5.05545		WBGene00003159	mcm-7	7.96627	7.70019	7.77211	7.98793	8.01475	7.84494	8.13289	8.08446	8.03641	8.11572	7.99	7.99074
WBGene00019961	R08E5.1	1.14939	1.5565	1.94853	1.3638	1.70864	2.08997	2.13846	2.0563	1.59243	1.3948	2.10881	2.18643		WBGene00017983	F32D1.3	0.458356	-0.0723555	0.320142	0.445485	0.488434	0.366156	-0.383828	0.241368	-0.242452	-0.138484	0.070532	-0.162499
WBGene00019963	R08E5.3	6.95651	7.3827	7.4124	7.1727	7.39079	7.29483	6.23882	6.82828	6.23393	6.02194	6.35744	6.58891		WBGene00017984	F32D1.5	8.43255	8.30776	8.40556	8.722	8.71827	8.69303	8.64763	8.62515	8.62815	8.82428	8.83527	8.65747
WBGene00019962	cysl-3	3.59833	4.35745	3.91738	3.65078	3.9146	3.87176	3.37076	3.66914	3.42343	3.47068	3.18398	3.7545		WBGene00017988	fipp-1	6.62859	6.65005	6.6228	6.78292	6.75628	6.70191	6.81976	6.90528	6.83107	6.84225	6.79149	6.7821
WBGene00019965	R08F11.1	4.91323	5.5958	5.34326	5.16143	5.39678	5.39249	4.8322	5.12249	4.6954	4.52045	4.88516	4.92937		WBGene00017985	neg-1	5.38509	5.39334	5.40695	5.49727	5.55483	5.50889	5.71149	5.63805	5.63265	5.76673	5.62136	5.57867
WBGene00019969	fpn-1.3	-4.08583	-2.64737	-0.830116	-2.69921	-2.01184	-0.933358	-0.0936169	-0.765203	-0.397785	0.156937	-0.0246757	-0.0981815		WBGene00017986	F32D1.7	5.57106	5.50684	5.36588	5.59558	5.74967	5.39614	5.81388	5.7483	5.75928	5.85889	5.73369	5.80046
WBGene00019967	cyp-33C8	3.96402	3.48485	3.76928	3.65583	3.46242	3.73043	3.94167	3.98599	4.27081	4.18557	3.82618	3.84109		WBGene00017413	F13A2.4	1.3785	0.942911	1.35306	1.33103	1.47824	1.76634	1.25507	1.3055	1.72953	1.80157	1.76871	1.71197
WBGene00019968	R08F11.4	0.306487	1.25952	0.194546	0.559525	0.79552	0.651605	1.23375	1.3655	0.696543	0.451385	0.989971	0.855024		WBGene00001714	grl-5	4.00394	2.52787	2.76945	1.96372	0.269424	0.107844	0.753676	0.967803	2.4665	-1.47729	-1.02062	0.685498
WBGene00019180	H10D18.5	2.43249	2.63803	2.52622	2.78346	2.93387	2.50308	2.00501	2.13837	2.02939	1.84687	1.90751	1.90947		WBGene00021619	Y47D7A.6	1.74887	1.63044	1.7324	2.32439	2.41015	2.79736	2.00259	2.16737	1.98785	2.82327	3.13882	2.86528
WBGene00019177	H10D18.1	-1.97035	-0.500533	-0.93321	-0.751676	-0.185865	-1.55003	-2.1211	-1.92274	-1.9068	-1.66409	-2.17995	-1.56531		WBGene00021620	Y47D7A.7	-0.519617	-0.58255	-0.572943	-0.151755	-0.0466033	-0.809694	0.0414781	0.482376	0.354789	0.543776	0.338465	0.127007
WBGene00018543	ugt-32	2.51408	3.46711	3.02271	1.54872	1.87746	2.04293	2.30258	2.68515	2.14095	0.998872	1.1288	1.11541		WBGene00004820	skr-14	1.42467	1.31557	1.51694	1.03858	1.08015	0.775268	2.49251	1.97571	2.29869	1.65442	1.5111	1.16583
WBGene00018540	btb-21	2.23007	2.56208	2.75899	2.35762	2.87303	2.46789	1.96637	2.04215	1.38145	1.44024	1.65524	1.64185		WBGene00004813	skr-7	2.32473	2.16096	2.50235	2.03045	1.93114	2.15652	3.32924	3.03366	3.27628	2.55937	2.51652	2.60774
WBGene00015901	nhr-158	-0.915906	-1.36727	-0.558814	-0.751676	-0.261814	-0.598939	-1.57361	-1.92274	-1.51978	-1.87054	-1.24707	-1.26045		WBGene00021627	Y47D7A.15	6.97587	6.83632	6.31214	6.06119	5.15327	5.57561	4.88242	4.68522	5.30108	4.30098	4.09787	3.9877
WBGene00003714	nhr-124	-1.58333	-1.36727	-0.643703	-1.11425	-0.613286	-0.813063	-1.17768	-0.765203	-1.70035	-1.17867	-1.39146	-1.26045		WBGene00021625	Y47D7A.13	6.75481	7.65339	6.68283	4.93679	4.84351	4.88766	4.86518	5.48029	5.73365	3.32095	3.64811	3.72719
WBGene00015906	C17E7.13	0.351575	0.988214	0.721294	0.722255	1.00447	0.473818	-1.29798	-0.979328	-1.70035	-1.32306	-1.93895	-0.523487		WBGene00044637	rft-1	2.76242	2.78668	2.95241	3.60997	3.63101	3.5042	2.10894	2.62491	2.36089	3.06096	3.20737	3.21293
WBGene00015903	C17E7.9	0.110567	-0.931167	0.540721	0.470716	-1.07895	0.52036	1.21189	1.06332	2.0581	2.22992	1.4159	1.83105		WBGene00021626	rft-2	4.22552	4.25417	4.26788	4.51849	4.57829	4.53477	4.34953	4.50849	4.28753	4.60893	4.61695	4.57086
WBGene00015905	C17E7.12	0.259944	-1.9953	-0.402695	0.108146	-0.517071	-0.0306548	0.864963	1.22231	1.38145	1.70514	1.1288	1.42405		WBGene00020370	T08H10.3	1.59586	1.42834	1.86002	1.63966	1.57709	1.65459	1.81781	1.20148	1.57018	1.40104	2.03325	1.74653
WBGene00015899	C17E7.4	0.306487	-1.06241	0.501727	0.515804	0.594822	0.846861	1.61309	1.51637	1.98522	2.13638	1.47956	2.09542		WBGene00020369	T08H10.1	6.24294	6.20476	6.29672	6.89907	6.93184	6.95186	6.3561	6.32381	6.19794	6.91276	7.02449	6.98114
WBGene00015897	nhr-156	4.746	5.44689	5.40268	5.21368	5.48366	5.37042	4.67731	4.43886	3.96451	3.66981	4.33072	4.06662		WBGene00006796	unc-62	5.59901	5.93291	5.67769	5.61609	5.62582	5.53542	5.41393	5.52138	5.42707	5.36525	5.51854	5.42979
WBGene00019473	cyp-35A5	4.19803	4.57456	4.24707	4.20596	4.315	4.00046	2.12683	3.17448	2.39839	1.94472	2.16151	2.57123		WBGene00020904	T28F12.1	1.42467	0.815999	1.5739	1.45766	1.15887	1.14966	1.28131	1.3055	1.54896	0.810291	1.61569	1.03215
WBGene00019472	cyp-35B1	2.23007	2.99235	2.76723	2.58619	2.81875	2.25044	-0.206828	1.29568	0.458851	-0.927127	0.0885349	1.19272		WBGene00004947	sos-1	6.3949	6.28257	6.28823	6.33639	6.35236	6.26712	6.38813	6.49515	6.33904	6.34026	6.28594	6.27083
WBGene00019471	cyp-35B2	-1.42287	-0.169327	-0.330545	-0.983002	-0.947705	-0.702032	-2.36211	-2.81583	-2.43731	-2.76363	-2.83203	-1.74588		WBGene00022017	Y61A9LA.5	1.06535	0.56288	0.805569	0.791661	0.642468	0.702205	0.929833	0.526097	0.200066	0.412532	0.47819	0.322928
WBGene00020386	cyp-34A4	2.51408	2.76927	2.70851	2.34519	2.13606	2.30463	1.66228	2.17772	2.04381	2.1225	1.86046	1.93969		WBGene00022019	sut-2	6.99942	7.00855	6.94725	6.92012	6.93744	6.88895	7.20863	7.3002	7.14258	7.08473	6.94642	6.97887
WBGene00015041	cyp-34A6	0.306487	-0.245276	-0.733901	0.048025	0.143443	-0.0306548	0.892708	0.526563	0.323499	0.451385	0.770005	0.537054		WBGene00022015	Y61A9LA.3	5.89491	5.93195	6.02101	5.87629	5.92787	5.8347	6.01778	6.03507	5.9625	5.94947	5.8051	5.87361
WBGene00015043	cyp-34A8	4.60649	3.96523	4.46799	4.35607	4.20645	4.43334	4.84823	4.78089	5.21533	5.32611	4.66325	5.00276		WBGene00022014	Y61A9LA.1	4.69691	4.66653	4.61857	4.79046	4.95248	4.67502	4.87383	4.90191	4.80418	4.90794	5.02092	4.88771
WBGene00015044	cyp-34A9	4.26142	5.49291	5.04746	4.42565	4.95605	3.77909	2.85442	3.6599	1.87658	1.17048	2.16151	2.76086		WBGene00022022	Y61A9LA.11	4.12773	4.3374	4.20917	4.2788	4.28851	4.30732	4.2501	4.30393	4.42489	4.31942	4.25834	4.36385
WBGene00015046	nlp-34	4.34183	4.24744	3.84523	4.09149	4.12306	3.44696	1.95325	3.05277	1.59243	1.11552	1.43743	2.40793		WBGene00022021	Y61A9LA.10	7.52891	7.51245	7.5559	7.64116	7.66245	7.62971	7.67037	7.80417	7.54712	7.67291	7.54046	7.6023
WBGene00003769	nlp-31	5.35227	4.63141	4.83056	4.86303	4.83137	4.30961	3.72728	4.54799	4.15597	3.97011	3.54301	3.72009		WBGene00018814	F54D11.4	4.73176	4.77287	4.81643	4.73402	4.7618	4.72659	4.80091	4.90606	4.82419	4.7195	4.74238	4.54409
WBGene00003768	nlp-30	5.72848	5.4619	5.34876	5.52341	5.41976	4.79219	2.94995	4.26708	3.20975	2.54276	2.28543	3.22681		WBGene00018812	sumv-2	6.835	6.87016	6.77932	6.81047	6.8096	6.68305	6.96844	7.04989	6.83983	6.70817	6.56924	6.74038
WBGene00003767	nlp-29	5.34113	4.22299	5.31823	5.57492	5.11651	5.64571	5.50321	5.63125	5.82687	5.94619	5.4944	5.53149		WBGene00018811	pmt-2	8.89164	8.74449	8.81255	9.63158	9.58702	9.58346	8.66579	9.01286	8.69667	9.74412	9.82865	9.76781
WBGene00003766	nlp-28	4.02791	2.26637	4.14953	4.26327	3.69615	4.71676	4.53051	4.50223	5.14347	5.39696	4.53928	4.82398		WBGene00018813	F54D11.3	2.27519	2.50748	2.68579	2.7075	2.67408	2.73463	2.91734	2.55277	2.71532	2.84888	2.52728	2.38457
WBGene00003765	nlp-27	5.17077	3.84677	5.29846	5.37072	4.97891	5.78804	6.33613	6.00663	6.499	6.76357	6.393	6.17893		WBGene00004928	soc-1	2.91577	3.17072	3.18956	3.21748	3.40747	3.43823	3.55028	3.49068	3.55695	3.2713	3.33541	3.30275
WBGene00019568	K09D9.11	1.1747	1.021	0.941259	0.760223	0.79552	1.05088	2.06721	1.59598	1.77647	1.34788	2.1354	1.64185		WBGene00018297	F41F3.3	6.90893	7.3764	6.63679	5.19675	4.57111	4.86692	4.87167	4.94282	5.94839	3.51474	3.74353	4.00207
WBGene00019569	K09D9.12	-0.385391	-1.06241	1.15739	0.643183	0.637258	1.14299	1.99224	1.61522	1.72368	2.17721	1.77847	1.93969		WBGene00000712	col-139	11.2028	11.0957	11.0622	11.6012	11.4701	11.5512	11.0843	11.1884	11.0718	11.3138	11.4818	11.2216
WBGene00019565	cyp-35A3	4.22251	4.40481	3.72764	4.05377	4.31173	3.09383	2.36334	2.46957	2.00009	1.52705	1.892	1.5071		WBGene00018296	F41F3.1	1.40177	0.88085	1.14326	1.00579	0.605473	1.4907	1.28131	1.42579	1.21361	1.06461	1.276	0.755039
WBGene00019564	K09D9.1	4.36675	3.76686	3.45911	2.2008	2.68355	1.76225	1.47308	2.45896	1.53231	0.804056	0.510362	0.822963		WBGene00019356	K03B4.6	-0.137747	-0.0723555	0.320142	0.235268	-0.303761	-0.20703	0.319779	-0.896136	-0.10159	-0.435465	-0.186626	-0.700156
WBGene00016786	cyp-35A4	1.8761	2.56208	1.62479	1.52686	1.85965	1.05088	-0.0936169	0.751855	0.0651873	-1.04742	-1.39146	-0.523487		WBGene00019355	K03B4.4	0.739769	0.045481	0.180417	1.24934	0.9386	0.543943	0.676714	-0.0481388	-0.0360013	0.0499615	0.183743	0.322928
WBGene00016785	C49G7.7	-0.812812	-0.500533	-0.830116	-1.25864	-1.22334	-2.28699	-2.36211	-1.37526	-2.14781	-3.24906	-2.83203	-2.19334		WBGene00006392	taf-10	4.78803	4.83556	4.81249	4.87912	4.87104	4.9521	4.87383	4.89568	4.84392	4.83079	4.86839	5.02072
WBGene00077593	C49G7.12	1.96583	1.25952	2.2719	1.82435	1.06789	2.17971	2.62555	2.17772	2.75471	2.70979	2.65063	2.31877		WBGene00019354	K03B4.2	5.48107	5.38638	5.38855	5.47199	5.50045	5.4654	5.48195	5.53749	5.50488	5.63676	5.50499	5.53856
WBGene00016788	C49G7.10	5.61172	4.69375	4.89968	4.08028	3.75032	3.81688	4.09285	4.1367	4.34841	3.3208	3.66211	3.40522		WBGene00019353	K03B4.1	5.45488	5.36387	5.36857	5.46295	5.42283	5.33251	5.57236	5.48584	5.52675	5.54834	5.49953	5.473
WBGene00016783	irg-2	2.23007	1.46413	1.96295	1.43595	0.361623	1.78149	1.78579	2.22856	2.01481	1.27451	1.50017	2.10878		WBGene00019357	cpg-8	5.12336	5.17638	5.03502	5.04363	5.05379	4.99097	5.25259	5.00401	5.18897	5.2909	5.35895	5.18249
WBGene00016782	phat-3	1.14939	-0.0971773	-0.015672	0.601961	-0.426873	0.473818	0.946647	0.751855	1.07926	1.29938	0.803558	-0.295218		WBGene00022584	ZC266.1	1.87062	2.08041	1.68148	2.91599	3.02868	3.07566	1.74428	2.22156	1.72953	3.06825	3.13178	3.07697
WBGene00016781	C49G7.3	4.01396	2.22475	3.42304	3.34206	2.64248	3.48852	4.10179	3.71444	3.7569	4.1381	4.40364	3.95271		WBGene00004195	prx-6	4.34438	5.0015	4.69545	3.00993	2.88172	2.8825	3.96059	3.87575	4.36241	2.56968	2.84384	2.88092
WBGene00017035	D1065.3	2.78453	2.95041	2.39405	2.18692	2.10616	2.52607	3.6481	3.0457	3.00379	3.16034	3.46128	2.89026		WBGene00018210	F39G3.5	2.62086	2.86891	2.59698	1.98069	1.63331	2.27462	2.00259	1.79092	2.33633	1.61516	1.73195	1.98227
WBGene00268212	D1065.6	1.04345	0.159981	-0.015672	1.0326	1.29692	0.32444	-0.149112	0.354096	0.501286	0.732798	-0.147532	0.0751501		WBGene00006570	tig-2	2.68865	2.69047	2.50235	2.88927	2.73529	2.75283	2.89203	2.71267	2.65702	2.90693	2.79121	2.86528
WBGene00018189	nhr-181	0.21185	-0.410335	0.420427	0.424174	0.45947	0.88293	0.32821	0.680596	0.835706	1.08723	1.01883	1.11541		WBGene00018208	F39G3.3	5.14593	5.13045	5.08486	5.09715	5.03652	4.91014	5.3503	5.40472	5.23619	5.08181	4.99401	5.08796
WBGene00194894	T05B4.14	2.36813	1.41564	1.90436	2.07087	1.64767	2.07446	2.62555	2.27768	2.63594	2.90069	2.51543	2.48166		WBGene00018207	F39G3.2	2.02845	1.64918	1.82916	3.02637	2.76914	2.8825	1.85321	1.82633	1.63202	2.90693	2.67014	2.93436
WBGene00020237	phat-4	4.54716	2.60597	3.5622	3.64064	2.57858	3.81221	3.84202	3.78408	3.8624	3.97784	4.18239	3.73309		WBGene00018206	ugt-61	2.77138	2.63515	2.69438	3.87799	3.79607	3.85958	2.79523	2.7954	2.80754	3.74131	3.81996	3.78236
WBGene00003647	nhr-57	2.3122	2.98406	3.05674	2.72706	2.97582	2.64637	2.74452	2.60082	2.44261	2.08007	2.49504	2.40793		WBGene00001855	hil-4	7.34307	7.09821	7.09402	7.42374	7.48573	7.38433	7.46005	7.49326	7.52929	7.54067	7.44929	7.39362
WBGene00021554	Y45G5AL.1	5.04431	5.66875	5.46101	5.3553	5.60488	5.57719	5.447	5.59901	5.55074	5.34862	5.47891	5.35636		WBGene00003994	pgl-3	8.03416	7.98765	8.0706	8.02547	8.01872	7.98316	8.43827	8.40792	8.38774	8.10535	8.11682	8.03488
WBGene00021558	Y45G5AM.6	3.05372	2.79794	2.61111	3.00519	2.86412	2.73784	3.00183	2.93524	2.98148	3.33891	3.09871	3.03723		WBGene00015982	bgnt-1.4	0.911722	1.19323	1.26356	0.791661	0.846482	1.03533	0.753676	0.799858	1.07206	0.412532	0.645647	0.454172
WBGene00021556	Y45G5AM.3	4.36125	4.27149	4.47807	4.42269	4.53856	4.52179	4.3116	4.31786	4.31609	4.07107	4.23867	4.24356		WBGene00015987	C18G1.9	3.33987	3.48419	3.51936	3.46672	3.47054	3.48254	3.68411	3.72445	3.58328	3.40392	3.64811	3.44631
WBGene00021559	Y45G5AM.7	4.63868	4.17645	4.49802	4.51164	4.25495	4.5557	5.42342	4.96084	5.2974	5.50249	5.35991	5.28018		WBGene00015981	elt-7	1.96737	2.05254	1.89023	2.04666	2.27532	2.36023	1.35725	1.51529	1.76677	1.83613	1.90703	2.1072
WBGene00021560	coh-4	3.4246	3.58693	3.46925	3.61497	3.49163	3.92029	4.46271	4.30903	4.59121	4.71326	4.47045	4.50584		WBGene00015980	C18G1.1	-0.609815	-0.872057	-0.572943	-0.307875	-0.106724	0.0501281	-0.65513	-0.330539	-0.883998	0.317895	0.288712	0.178538
WBGene00021555	pid-5	4.41269	4.42944	4.82069	4.81424	4.68229	5.30047	5.80918	5.61103	5.995	6.13076	5.99679	5.9223		WBGene00019839	R02F11.1	1.17746	-0.0122345	0.564561	-0.0796057	-2.85396	-0.435299	-0.65513	-1.01643	-1.82741	-1.31682	-2.73682	-1.95391
WBGene00021561	Y45G5AM.9	4.93746	5.6334	5.37192	5.30802	5.56009	5.33668	5.31353	5.33899	5.1977	5.15779	5.28617	5.19037		WBGene00019841	R02F11.3	3.51013	3.21541	3.27219	4.01611	4.09858	3.95702	3.2114	3.3457	3.21024	3.85099	4.00464	3.90598
WBGene00003704	nhr-114	8.04012	8.77986	8.53538	8.65339	9.04855	8.71652	7.71556	8.06889	7.50047	7.66876	7.90401	8.10222		WBGene00019842	R02F11.4	5.65213	5.62631	5.61575	5.63095	5.67464	5.60597	5.7484	5.71326	5.58784	5.72815	5.57022	5.64772
WBGene00019276	algn-5	5.31006	5.87114	5.52318	5.42786	5.53506	5.4341	5.10846	5.20575	5.00286	4.873	5.07228	4.99018		WBGene00016509	adss-1	8.30626	8.26094	8.19458	8.57555	8.58965	8.47648	8.36963	8.44612	8.30948	8.47426	8.53306	8.3949
WBGene00019275	rpac-40	5.28268	5.38998	5.30696	5.31601	5.29774	5.54941	5.59473	5.59901	5.81745	5.86833	5.81748	5.68094		WBGene00002010	hsp-6	10.0006	9.74432	9.82449	10.0946	10.0185	9.99506	10.0071	10.0108	9.907	9.99651	9.84978	9.84472
WBGene00019274	H43I07.1	4.85766	5.10656	5.03386	4.88038	5.07466	5.09287	4.98823	4.99245	4.90945	4.72249	4.92952	4.92371		WBGene00016508	C37H5.5	6.75707	6.79117	6.70955	6.66777	6.714	6.73777	6.91289	6.95211	6.81616	6.73589	6.70819	6.7553
WBGene00003747	nlp-9	3.19029	2.9589	3.04322	3.02871	2.98406	3.08611	2.94333	3.0457	2.84809	2.99507	2.74863	3.03022		WBGene00045308	C37H5.14	1.98288	1.51261	1.11795	2.03045	1.85439	2.15652	1.58492	1.51529	1.29232	2.18344	1.8567	2.02513
WBGene00003751	nlp-13	4.47768	4.6681	4.61682	4.51164	4.71485	4.53318	3.66831	3.98599	3.39558	3.3686	3.69377	3.79224		WBGene00003528	nas-9	4.68273	4.61504	4.82818	4.71386	4.55179	4.61159	4.50787	4.49205	4.32857	4.18512	4.40273	4.21447
WBGene00022522	ZC132.3	-0.812812	-1.9953	-1.78121	-3.9216	-2.30134	-1.99749	-1.73407	-1.53572	-3.28531	-1.48352	-0.995529	-0.523487		WBGene00016507	abhd-5.2	5.12161	5.00514	4.91708	3.77473	3.75443	3.8969	5.17251	5.09935	4.95898	3.60768	3.94165	3.7054
WBGene00235310	R02D1.2	0.987418	0.522551	0.651753	0.601961	-0.0450022	0.473818	0.778375	0.354096	0.458851	0.406297	0.868409	0.614016		WBGene00016506	abhd-5.1	2.88307	2.82838	2.9014	0.712589	0.642468	1.12192	2.83119	2.57375	2.91094	0.412532	0.795672	1.05989
WBGene00003715	nhr-125	1.73009	1.96312	1.66063	1.89432	1.97994	2.04293	1.35837	1.29568	0.323499	1.02893	1.3264	1.03373		WBGene00003591	nex-4	0.217348	-0.0122345	-1.05837	-0.0108929	-0.0466033	0.107844	-0.558914	-0.330539	-0.48346	-0.706767	0.128248	-0.796371
WBGene00017060	D2063.1	1.95126	2.09217	1.96295	2.14449	2.26344	1.80047	0.778375	1.11828	0.900557	0.495106	1.04711	1.35846		WBGene00016511	C37H5.13	4.83366	4.8858	4.5797	4.72145	4.74276	4.53213	4.42205	4.49756	4.58719	4.60893	4.54461	4.6136
WBGene00044529	irld-1	2.54353	1.17463	2.033	2.10077	1.89506	1.9094	2.85442	2.59113	3.01115	2.97976	2.91136	2.92843		WBGene00271827	T19H12.15	1.20417	-0.0122345	0.130664	0.937882	0.315967	0.585165	1.11625	-0.682011	-0.170302	0.66407	-0.186626	0.612434
WBGene00017062	glrx-3	6.39631	6.59069	6.44279	6.44509	6.49416	6.36685	6.39854	6.302	6.32903	6.27568	6.37359	6.2687		WBGene00020591	nhr-220	0.163909	0.522803	0.707165	-0.307875	-0.303761	0.163339	0.268249	-0.495598	0.66197	-0.279346	0.128248	-0.609958
WBGene00017981	figl-1	4.45978	4.71394	4.67494	4.51164	4.68986	4.72919	4.80691	4.7915	4.88161	4.79643	4.95587	4.83406		WBGene00020589	T19H12.3	1.76691	1.73938	1.9344	2.52284	2.22743	2.50688	1.64676	0.967803	1.21361	1.78398	2.12116	2.12043
WBGene00017982	hpo-18	7.33185	7.10871	7.06491	7.18583	7.23415	7.17358	6.51246	6.90698	6.87532	6.73536	6.45766	6.66775		WBGene00020592	ugt-12	5.36303	5.42902	5.51876	5.71576	5.61423	5.69927	5.12804	5.16995	5.1941	5.33083	5.35744	5.46134
WBGene00003159	mcm-7	5.51222	5.46637	5.72394	5.86685	5.84332	6.13787	6.72656	6.62859	7.03188	7.20853	6.9326	6.95802		WBGene00020588	T19H12.2	7.67931	7.68495	7.72181	7.89809	8.00325	7.9095	8.09941	7.88063	8.1347	8.15753	8.14178	7.91847
WBGene00017983	F32D1.3	2.3122	2.65901	2.01926	2.2008	2.4771	2.57099	1.72536	1.47485	1.18718	1.02893	1.6735	1.44526		WBGene00020593	ugt-11	3.55233	3.3589	3.38258	2.80602	2.43144	2.61034	3.63917	3.11464	3.42343	2.15635	2.28237	2.55997
WBGene00044530	F32D1.11	2.88763	2.22475	1.71278	2.71744	2.76235	1.96093	-0.149112	1.38804	-0.249686	-0.213431	-0.281834	1.40251		WBGene00020587	ugt-9	1.28148	1.24342	0.86763	0.395732	0.22133	0.775268	1.22836	0.649833	1.0113	1.25543	0.759603	1.31143
WBGene00017984	F32D1.5	7.98194	8.00713	7.94547	8.06767	8.0287	8.10973	8.11501	8.231	8.31581	8.48133	8.24259	8.32478		WBGene00020594	ugt-10	0.585736	-0.135091	0.275054	-3.11523	-5.66131	-5.56458	0.369532	-0.410709	-0.669873	-1.47729	-3.22225	-4.06939
WBGene00017988	fipp-1	5.55742	5.89012	5.86697	5.85483	5.9897	5.99687	6.24825	6.14044	6.31795	6.25517	6.22982	6.36369		WBGene00019234	ugt-8	1.90359	1.19323	1.03924	1.99747	1.2812	1.37793	1.11625	0.935741	0.915089	1.71138	0.645647	1.58405
WBGene00017985	neg-1	3.22705	2.73015	3.36989	3.43302	3.13236	3.7105	4.51497	4.14665	4.6083	4.82883	4.48344	4.57485		WBGene00019232	ugt-13	4.96053	4.95143	4.9533	4.74399	4.54936	4.72889	4.97774	4.92046	4.83519	4.55808	4.6043	4.67095
WBGene00017986	F32D1.7	2.61923	2.53962	3.25148	3.24498	3.23954	3.56822	4.31929	4.2822	4.56394	4.54666	4.28097	4.56761		WBGene00019236	H23N18.5	3.41613	2.23724	2.29213	2.60176	0.120047	1.46884	0.79067	-0.495598	0.97994	0.810291	-0.0523247	0.853442
WBGene00017413	F13A2.4	0.395296	-0.245276	-0.558814	-0.46217	-0.341984	0.0349335	0.717621	0.209706	1.5117	0.998872	0.989971	0.614016		WBGene00015340	C02E7.7	6.21448	4.83556	4.52057	3.88251	1.30447	2.89894	3.91106	2.16737	3.34559	2.12874	0.605569	1.31143
WBGene00001714	grl-5	6.49443	5.87563	5.67	6.00766	5.89451	5.54941	3.09434	5.32006	3.58011	2.89254	2.61328	3.91898		WBGene00015339	C02E7.6	3.63321	4.18202	2.94523	2.53439	1.83853	2.12891	0.552978	1.80874	2.77135	0.543776	0.830862	0.915503
WBGene00021619	Y47D7A.6	-0.716597	-1.2068	-0.830116	-0.751676	-0.716379	0.215506	0.972878	1.4321	1.42619	1.72364	1.47956	1.42405		WBGene00006523	tam-1	8.7546	9.18749	8.7326	7.09154	7.14342	7.04298	7.74148	7.86262	7.83532	7.06529	7.04524	7.0571
WBGene00004813	skr-7	-5.67079	-2.64737	-2.88074	-2.04713	-1.77083	-1.75648	-1.91465	-0.413731	-0.85235	0.0437266	-2.17995	-0.698574		WBGene00017843	F26G5.1	3.60341	3.71957	3.70504	3.84129	3.85636	3.54655	3.88563	3.86302	3.69373	3.9251	3.81996	3.83148
WBGene00021627	Y47D7A.15	9.92368	9.53993	9.41785	9.71604	9.43012	9.4659	7.19927	8.41273	7.91596	7.57987	7.39524	7.69858		WBGene00003573	ncx-8	-1.17169	-0.983088	-1.30991	0.791661	0.968043	0.974577	-1.81267	-1.14767	-0.318401	-0.0728952	0.288712	-0.0396424
WBGene00021625	Y47D7A.13	8.96419	9.26952	9.02126	9.19707	9.29002	9.06842	7.37737	8.02843	7.15784	6.19927	7.37516	7.37012		WBGene00015739	ugt-7	2.85805	3.09073	3.21365	3.21748	3.14282	3.2524	2.67176	2.43155	2.78048	2.76168	2.70849	2.81732
WBGene00044637	rft-1	4.44944	4.54949	4.59846	4.51442	4.73208	4.46641	3.74261	3.84238	3.59978	3.62131	3.88221	3.79224		WBGene00005655	srr-4	5.41398	5.26256	5.28005	4.13459	4.17316	4.1752	5.34254	5.07564	5.20939	3.42109	3.5246	3.68772
WBGene00021626	rft-2	4.47259	5.01389	4.70958	4.7378	4.86524	4.65291	4.33959	4.48665	4.27998	4.13119	4.31044	4.33733		WBGene00019644	cpt-4	2.61091	2.24957	1.9344	2.80602	1.98974	2.1149	2.12351	2.19472	1.54896	1.46867	1.17007	1.40093
WBGene00019224	gnrr-5	0.306487	0.522551	-0.0733875	0.902827	0.868583	0.732905	0.553502	-0.337782	0.275405	0.618841	0.469139	-0.0380605		WBGene00019645	swt-7	5.85648	5.59404	5.58606	5.76558	5.52418	5.73176	5.51687	5.3296	5.55762	5.30946	5.34533	5.23515
WBGene00020370	T08H10.3	1.93654	0.567639	1.69561	1.54872	0.45947	1.4379	2.01767	1.86063	1.955	2.13638	2.41046	1.81484		WBGene00044535	K11D12.13	4.52742	4.44853	4.72509	4.95194	4.87104	5.09274	4.63282	4.52475	4.56358	5.42606	5.34228	5.32078
WBGene00020369	T08H10.1	8.58814	9.04617	8.75724	8.68473	8.8796	8.5039	7.68787	8.1963	7.65206	7.38557	7.5413	7.70354		WBGene00019647	K11D12.7	4.47079	4.39404	4.35982	4.2121	4.16365	4.32264	4.52444	4.04685	4.56093	4.24743	4.36421	4.20518
WBGene00006796	unc-62	5.96628	6.53786	6.38303	6.4037	6.66155	6.51283	5.89828	6.03815	5.60404	5.52243	5.8328	5.81738		WBGene00019650	K11D12.11	2.11547	2.2618	2.13698	1.82023	1.77332	1.90302	1.92152	1.42579	1.74827	1.67366	2.16318	1.67656
WBGene00020904	T28F12.1	1.12362	1.17463	1.13208	1.2349	0.832514	0.952471	1.81509	1.7777	1.77647	1.60893	1.79524	1.69596		WBGene00019649	K11D12.9	2.66961	3.21541	2.9088	0.937882	0.877846	1.28091	1.0868	1.42579	1.34251	0.910985	0.759603	0.685498
WBGene00004947	sos-1	5.59071	5.99597	5.97234	5.92127	5.97943	6.06124	6.1352	6.02202	6.04337	6.10541	6.31372	6.14692		WBGene00004136	pqn-51	6.7993	6.76939	6.73162	6.77686	6.90021	6.77499	6.91603	6.91508	6.83491	6.91124	6.8676	6.84574
WBGene00044586	Y61A9LA.12	-0.46134	-1.75429	-1.04424	-1.80612	-0.947705	-0.412525	-0.329684	-0.765203	-1.21492	-1.32306	-0.281834	-0.367368		WBGene00019651	K11D12.12	2.85805	3.11115	2.95241	2.51121	2.55301	2.59024	3.25176	2.71267	3.02289	2.77064	2.73659	2.71634
WBGene00022017	Y61A9LA.5	-0.0560832	0.378161	0.651753	0.326326	-0.517071	-0.0306548	0.407281	0.307553	0.458851	0.210376	0.469139	0.576048		WBGene00003374	mlk-1	5.55558	5.81548	5.34285	4.76619	4.74914	4.62894	5.07841	5.26172	5.14722	4.40536	4.38212	4.41845
WBGene00022018	Y61A9LA.7	1.12362	-1.54784	-0.133508	0.165862	-1.22334	-1.20899	-1.73407	-1.23087	-1.21492	-1.32306	-2.46946	-2.84542		WBGene00021975	Y58A7A.1	3.92182	3.49976	3.3062	3.84129	3.87202	3.69986	3.34176	3.01843	3.47496	3.58246	4.03136	3.6241
WBGene00022019	sut-2	5.9333	6.25651	6.14044	6.06566	6.17304	6.26972	6.64887	6.4553	6.56987	6.71932	6.72448	6.62829		WBGene00021977	Y58A7A.3	6.341	6.23143	6.06885	4.09227	3.99511	4.16504	6.02459	5.71563	5.51175	2.81463	2.79121	3.04955
WBGene00022015	Y61A9LA.3	5.34671	5.59171	5.56752	5.38901	5.67275	5.57857	5.74879	5.62058	5.66947	5.74473	5.7524	5.66181		WBGene00021978	Y58A7A.4	4.1825	3.77607	3.72194	0.290763	-0.0466033	-0.00999286	3.8554	3.49068	3.27628	-1.17243	-0.686197	-0.2968
WBGene00022014	Y61A9LA.1	3.19029	3.14146	3.4073	3.57824	3.52591	3.78863	3.93835	4.02607	4.09493	4.26349	4.31626	4.28828		WBGene00021979	Y58A7A.5	6.93957	6.52249	6.50997	2.59075	2.08688	2.73463	6.30747	5.30941	5.59691	1.51207	2.03325	1.86135
WBGene00022022	Y61A9LA.11	4.24658	4.59648	4.5515	4.37149	4.45799	4.48999	4.20499	4.37541	4.18555	4.09257	4.20139	4.29706		WBGene00015449	ugt-63	2.56011	2.64452	3.06265	5.24847	5.17237	5.40912	1.76301	2.92353	2.04957	5.01362	5.54395	5.22753
WBGene00022021	Y61A9LA.10	6.33378	6.62775	6.63524	6.63969	6.58164	6.7752	7.20861	7.06222	7.31144	7.45986	7.35762	7.315		WBGene00015450	C04F5.8	5.86278	5.86541	6.01073	5.90436	6.02387	6.05151	5.91368	5.87416	5.94026	5.98359	5.88156	5.90837
WBGene00018814	F54D11.4	3.40335	3.93544	3.90623	3.58355	3.89724	3.95882	4.32694	4.27315	4.41096	4.43604	4.36764	4.36821		WBGene00015451	C04F5.9	4.78582	4.88184	4.87615	4.74648	4.67519	4.59403	4.83672	4.80097	4.73071	4.69617	4.66406	4.75185
WBGene00018812	sumv-2	5.49097	5.92302	5.90856	5.6925	5.78199	5.96987	6.31769	6.18135	6.34076	6.31966	6.36448	6.3504		WBGene00004795	sid-1	5.93932	5.93291	5.86335	5.56636	5.69459	5.65761	5.84499	5.9014	5.72422	5.67545	5.67075	5.80457
WBGene00018811	pmt-2	10.4269	10.9351	10.5309	10.7124	10.8893	10.5859	9.8058	10.1609	9.757	9.63126	9.84452	9.90407		WBGene00017468	F14F9.5	1.93583	2.00968	1.84467	2.40205	2.22743	2.10075	1.72529	1.37887	1.63202	2.29944	2.09245	2.22216
WBGene00018813	F54D11.3	0.632988	-0.699842	1.20672	0.515804	0.718558	0.88293	1.85794	1.76052	2.15431	2.36565	1.59902	1.73093		WBGene00017467	F14F9.4	6.47799	6.60997	6.34114	3.90936	4.0058	4.19863	5.38549	4.8534	4.967	2.54899	3.13178	3.21293
WBGene00004928	soc-1	3.85864	4.32827	4.12408	4.26658	4.516	4.4119	3.65217	3.80098	3.49867	3.32686	3.44542	3.60697		WBGene00017466	F14F9.3	5.92232	5.31923	5.29	-1.18923	-1.96087	-1.47712	4.69512	3.94181	3.83628	-1.04119	-0.686197	-0.444899
WBGene00018297	F41F3.3	9.91701	9.99148	9.80848	9.91007	9.94859	9.58615	7.33786	8.72118	7.24041	6.58983	7.25903	7.86551		WBGene00017465	F14F9.2	1.35485	2.61623	1.78159	-5.43716	-4.07635	-5.56458	-3.92815	-5.53999	-2.35793	-3.97979	-5.54418	-5.65435
WBGene00044533	F41F3.8	3.41402	2.79794	2.62024	3.00519	2.7333	2.64637	0.482243	2.0563	0.835706	0.451385	0.291352	0.790173		WBGene00015369	ugt-51	1.0942	0.748095	0.955986	1.63966	1.15887	1.90302	-0.227709	0.0747179	0.66197	1.44648	1.71321	1.69438
WBGene00000712	col-139	10.4193	9.46166	10.5365	10.5305	10.323	10.9998	11.3103	11.1474	11.6578	11.6061	11.4824	11.3772		WBGene00015371	C03A7.13	1.00584	0.303793	0.955986	2.01405	2.08688	2.33629	0.159315	0.292898	0.449426	2.1968	1.53264	2.06675
WBGene00018296	F41F3.1	0.899063	-0.0971773	0.787636	0.868476	0.201158	0.809867	1.16715	1.19699	1.18718	1.52705	1.07486	1.26609		WBGene00015366	C03A7.2	-0.354558	-0.58255	-0.416824	0.902692	1.08015	0.318061	-0.989549	-1.29206	-1.13554	0.97441	1.02568	0.915503
WBGene00219236	K03B4.9	0.00163225	-0.0971773	0.33427	0.221357	-0.426873	-0.412525	-0.0401777	0.049241	-0.477955	-0.526589	-0.0847967	-0.367368		WBGene00021614	Y47A7.2	3.36377	3.34747	3.33395	3.77473	3.69404	3.66664	3.25176	3.5234	3.44656	3.56711	3.71557	3.61009
WBGene00019356	K03B4.6	0.595993	-0.245276	-0.0733875	-1.4191	-0.517071	-0.0993675	0.445249	0.049241	0.225652	0.768867	0.469139	0.0751501		WBGene00021613	ttc-37	6.24857	6.23065	6.17314	6.00837	6.00624	6.00859	6.16505	6.37028	6.13793	5.87144	5.90239	5.99804
WBGene00019355	K03B4.4	1.66012	0.0371238	0.998403	1.43595	1.09859	1.17244	1.12098	1.17123	0.835706	1.22343	0.627401	0.886389		WBGene00021732	Y49G5B.1	5.42538	5.39473	5.37659	5.73714	5.80374	5.70396	5.51272	5.70853	5.50626	5.73503	5.6671	5.70814
WBGene00006392	taf-10	3.73647	3.41255	3.76928	3.79493	3.85291	3.87624	4.18268	4.14003	4.33674	4.19555	3.97716	4.20676		WBGene00016862	C52A10.1	6.51847	6.32907	6.54303	5.23615	5.09107	5.2691	6.98698	6.86169	6.79266	4.51873	4.57347	4.82037
WBGene00019354	K03B4.2	4.85179	5.06196	4.98344	4.94774	4.98714	4.94076	4.98501	4.98876	4.88361	4.92187	4.91808	5.05545		WBGene00016864	C52A10.3	-0.278609	0.100976	0.228512	-0.307875	-0.707117	-2.10515	0.676714	-0.0481388	0.700964	-0.138484	0.070532	-0.36895
WBGene00019353	K03B4.1	4.78966	5.0854	5.03044	4.96206	5.13143	5.00149	5.09807	5.04481	5.13339	5.14412	5.07056	5.09458		WBGene00015067	B0238.1	1.33081	1.492	1.55516	2.25633	2.32168	2.31194	1.0868	1.44869	1.34251	1.90286	1.90703	2.1974
WBGene00019357	cpg-8	4.45462	3.52541	3.84523	3.97927	3.87081	4.07251	4.12244	4.18899	4.37718	4.29475	4.27201	4.29706		WBGene00015076	B0238.12	2.18418	1.66768	1.84467	0.290763	0.361055	0.0501281	1.88777	1.28019	1.57018	0.163172	0.795672	0.411737
WBGene00022584	ZC266.1	2.82506	2.85361	3.08339	3.16232	3.17619	3.42266	3.28437	3.16145	2.97396	2.88434	3.1321	2.92843		WBGene00015075	B0238.11	6.6427	6.53387	6.61603	6.5412	6.5319	6.54362	6.7244	6.7106	6.74565	6.64744	6.64596	6.59506
WBGene00018211	oac-24	0.92912	-0.325446	-0.402695	0.559525	-0.261814	-1.99749	-3.49961	-0.868297	-2.14781	-1.32306	-3.31746	-2.48285		WBGene00015074	natc-2	6.02236	6.02635	6.05808	6.23924	6.35445	6.41449	6.1348	5.96334	6.14324	6.36044	6.46949	6.36559
WBGene00004195	prx-6	4.31647	4.81089	4.52986	4.57692	4.75635	4.35526	3.50714	3.89054	3.35566	3.03264	3.35214	3.42671		WBGene00015073	B0238.9	6.51381	6.52121	6.53049	6.63263	6.70145	6.6274	6.71059	6.90114	6.69162	6.77036	6.74728	6.74252
WBGene00018210	F39G3.5	3.79885	4.2578	3.97901	3.8793	4.12306	3.72547	2.6663	3.15489	2.30565	2.26822	2.54549	2.77768		WBGene00021731	Y49G5A.1	0.943783	0.154415	0.564561	1.33103	1.02519	1.03533	1.25507	1.20148	1.97199	2.60016	2.70849	2.8415
WBGene00006570	tig-2	2.18096	2.04512	2.21277	2.40633	2.31664	2.16513	2.73688	2.79888	2.55767	2.7997	2.8077	2.95086		WBGene00003567	ncx-2	6.11591	5.93482	5.77604	6.20895	6.39363	6.14321	5.60648	5.79707	5.48127	5.9544	6.11894	5.90932
WBGene00018208	F39G3.3	4.04173	4.39546	4.4165	4.4807	4.56353	4.57237	5.03567	4.73327	4.76889	4.90981	4.95774	4.87568		WBGene00015683	C10G8.4	4.35037	4.3258	4.70398	4.54441	4.38445	4.54525	4.82563	4.32574	5.0006	5.16402	5.09335	5.04522
WBGene00018207	F39G3.2	2.49411	1.57869	1.91923	1.94465	2.07563	2.44395	2.84735	2.59113	2.98148	3.00266	3.00086	2.85898		WBGene00000455	ceh-34	-0.706031	-0.672748	-0.275961	0.712589	0.120047	-0.138317	-0.155559	-0.113727	-0.170302	-0.0101595	-0.0523247	0.322928
WBGene00018206	ugt-61	4.12525	4.54386	4.44247	4.39279	4.38827	4.14856	3.71179	4.06507	3.86647	3.66503	3.80563	3.98204		WBGene00015684	C10G8.8	6.18795	6.08945	6.1413	6.97091	6.94069	7.06864	6.08075	6.25807	6.16083	7.034	6.9757	6.90096
WBGene00015984	C18G1.6	0.259944	-0.245276	0.0398231	0.376079	0.0205862	-0.171517	-1.42922	-0.57879	-0.562844	-0.713002	-0.594991	-1.00891		WBGene00016429	C35A11.2	0.108414	0.56288	0.320142	-0.793301	-0.0466033	0.268308	-0.155559	0.437288	0.0868555	-0.706767	0.183743	0.0735682
WBGene00001855	hil-4	5.38788	5.5247	5.50973	5.59476	5.76893	5.99171	6.51859	6.58901	6.88587	6.88306	6.76762	6.79302		WBGene00016431	C35A11.4	3.63811	3.42562	3.44498	4.6086	4.67965	4.86692	2.55835	2.97176	2.86016	4.27288	4.28078	4.47879
WBGene00003994	pgl-3	5.98429	6.09938	6.32557	6.23953	6.24255	6.57616	7.37706	7.17953	7.46841	7.60472	7.43593	7.40573		WBGene00016428	dmsr-7	0.878932	1.16747	1.06596	1.1327	1.1331	1.30578	0.676714	0.688827	0.305036	1.37777	0.830862	0.975004
WBGene00015982	bgnt-1.4	0.958564	0.653795	0.289183	-0.29711	0.0205862	-0.327637	0.91993	0.88461	0.696543	0.90475	1.30313	0.855024		WBGene00016081	C25A6.1	0.502078	0.439145	0.0791339	0.290763	0.120047	0.318061	-0.086846	0.0145969	0.0267345	0.365989	0.237182	0.228291
WBGene00015987	C18G1.9	2.56283	1.78368	2.49678	2.43007	1.97994	2.78625	3.52054	3.53416	3.85014	3.86156	3.78897	3.6669		WBGene00017262	F08F3.4	4.87997	4.28445	4.35441	7.03121	6.82929	6.90684	3.98474	3.79316	3.68889	6.59418	6.57509	6.56451
WBGene00015981	elt-7	3.51656	4.33806	4.09162	4.07275	4.33125	4.02488	3.23103	3.5291	2.77214	2.55314	2.83229	3.19585		WBGene00017263	F08F3.6	4.7725	4.82941	4.81249	4.73402	4.91328	4.8202	4.9697	4.95886	4.90364	5.04166	4.92241	5.02425
WBGene00015980	C18G1.1	0.00163225	-0.0971773	-0.196244	0.221357	0.201158	-0.247466	0.407281	0.56664	0.370042	0.657835	0.0330398	0.32451		WBGene00000373	cyp-14A5	7.14054	6.79853	6.80085	5.5134	5.11594	5.3234	6.44072	6.02082	6.06787	4.20839	4.21571	4.16423
WBGene00019840	R02F11.2	1.04345	0.849051	1.53107	0.96917	1.3991	0.846861	0.286987	0.442905	0.174122	0.406297	0.589433	0.128589		WBGene00004358	rhr-1	7.45401	7.21167	7.38142	8.40411	8.26693	8.33695	6.99741	7.07403	6.95973	8.15111	8.14221	8.07219
WBGene00019839	R02F11.1	4.2555	3.40636	3.71917	3.33579	2.65285	3.12428	1.41687	2.4801	1.70564	1.11552	0.337894	1.28974		WBGene00017264	F08F3.8	0.0506983	0.676836	0.0256946	-0.579177	0.22133	0.457786	-0.383828	-0.113727	-0.318401	-0.610552	-0.117913	0.649429
WBGene00019841	R02F11.3	3.2149	3.03311	3.49925	3.4621	3.46831	3.7105	3.87369	3.9674	3.94543	4.02707	4.27201	4.17537		WBGene00017261	acl-6	6.50039	6.48387	6.47613	6.71734	6.77253	6.68779	6.68503	6.65076	6.56325	6.76757	6.72758	6.74733
WBGene00019842	R02F11.4	3.92353	4.38605	4.38202	4.21283	4.34732	4.44244	5.11436	4.75728	5.14848	5.03727	5.074	4.94435		WBGene00017265	snpc-1.3	0.585736	0.154415	0.406299	0.177552	0.447211	0.625243	0.21481	-0.495598	0.144571	-0.610552	0.38656	0.0735682
WBGene00016509	adss-1	7.37035	7.4876	7.59716	7.66132	7.68054	7.90352	8.32575	8.142	8.44133	8.51623	8.50025	8.34925		WBGene00022589	ZC317.6	1.74887	1.57273	1.5739	1.92916	2.05979	2.32416	2.13794	2.03744	2.01904	1.8531	2.23061	2.01098
WBGene00002010	hsp-6	9.47103	9.78848	9.47386	9.49454	9.53475	9.56158	9.6024	9.70553	9.92192	9.9099	9.73752	9.68328		WBGene00022590	ZC317.7	2.97126	2.76966	2.69438	3.10587	3.16841	2.55954	1.64676	2.29921	2.67672	1.80157	2.1353	2.90407
WBGene00016508	C37H5.5	6.21223	6.2199	6.1515	5.99776	6.01507	6.15917	6.49559	6.42632	6.61102	6.56248	6.61712	6.41366		WBGene00020256	T05C3.6	3.27834	3.23414	3.10835	4.46823	4.47696	4.44525	3.15577	2.98749	2.84283	4.31637	3.94968	4.19896
WBGene00045308	C37H5.14	1.79681	0.954662	1.58803	1.38825	1.34891	1.55431	2.07933	2.04215	2.11386	2.38902	2.01167	2.31877		WBGene00001037	dnj-19	8.51988	8.57112	8.57179	8.24023	8.28605	8.31184	8.76904	8.82092	8.81817	8.34017	8.41265	8.36202
WBGene00003528	nas-9	3.12687	1.94615	3.40202	3.34206	2.99226	3.73043	4.42995	4.25793	4.54885	4.53885	4.50655	4.36821		WBGene00003637	nhr-47	4.00014	3.81392	3.86192	3.48468	3.58424	3.3027	3.8899	3.74772	3.95395	3.43807	3.38951	3.45678
WBGene00016507	abhd-5.2	4.81805	5.00163	4.53711	4.01111	3.87967	3.7403	4.51274	4.44694	4.54378	3.92687	4.16313	3.88445		WBGene00016061	hpo-15	6.51647	6.96715	6.86026	6.29798	6.59931	6.72111	6.27112	6.55771	6.60497	6.70116	6.88182	6.97158
WBGene00016506	abhd-5.1	3.19649	3.21416	2.48683	1.63299	2.07563	1.36326	2.05498	2.27768	2.01481	0.537541	1.15503	1.46617		WBGene00016060	mms-19	6.49635	6.61176	6.50875	6.53187	6.62842	6.51056	6.43927	6.58445	6.40251	6.52503	6.51955	6.63883
WBGene00003591	nex-4	0.669057	-0.0284646	0.0932624	0.274796	-0.426873	-0.0993675	-0.0401777	0.158175	-0.749257	-0.213431	0.291352	0.18012		WBGene00016059	hir-1	4.5946	4.55917	4.50601	4.86776	4.75548	4.89792	4.32767	4.44158	4.26168	4.40823	4.55517	4.69105
WBGene00016511	C37H5.13	5.09987	4.97468	4.87319	5.12188	5.06304	4.9662	4.71082	4.81665	4.79471	4.86469	4.73457	4.71246		WBGene00016062	C24G6.8	5.93034	5.96036	5.96533	6.00837	6.02825	5.92577	6.11397	6.09255	6.12723	6.14304	6.1118	6.07484
WBGene00005110	srd-32	-0.244528	-0.0971773	-0.0733875	0.326326	0.310093	0.0976693	-0.612084	-0.979328	-0.653042	-1.66409	-0.995529	-0.897883		WBGene00302991	cox-16	2.79793	2.90833	2.78561	3.01817	3.01464	3.1043	2.84004	3.04872	3.18295	3.11121	2.82651	2.93436
WBGene00271827	T19H12.15	2.0774	-0.931167	0.289183	0.559525	-1.22334	0.37597	0.368287	0.48534	1.16095	0.768867	0.0330398	0.277967		WBGene00006376	syp-2	4.99728	5.10861	5.14248	5.00059	5.29506	5.15052	5.13345	5.05153	5.2262	5.29246	5.3438	5.33362
WBGene00020591	nhr-220	1.24807	1.51105	1.32313	1.26162	1.70864	1.25733	0.864963	0.976728	0.659549	0.210376	0.868409	0.455754		WBGene00000477	cft-1	1.9198	1.80768	1.62869	2.41459	2.20287	2.10075	1.22836	1.65968	1.042	1.98215	1.90703	2.13355
WBGene00020589	T19H12.3	3.46106	2.61673	3.15425	2.97322	3.00851	3.18333	2.5836	2.79044	2.88862	2.38902	2.59423	2.51214		WBGene00015965	ugt-48	4.64666	4.68707	4.77452	5.11455	5.14201	5.32035	3.94427	3.95386	4.17085	4.4946	4.61191	4.66419
WBGene00020592	ugt-12	6.79503	7.19789	6.97257	6.44654	6.60254	6.48889	6.43142	6.36088	6.47058	5.94422	6.2065	5.9541		WBGene00015968	C18C4.7	5.41969	5.5635	5.41736	4.97329	4.96165	4.91621	4.89522	4.83613	5.03152	4.85416	4.64194	5.01187
WBGene00020588	T19H12.2	5.97081	5.78547	6.02228	6.17687	6.13004	6.31002	6.96248	6.92828	7.31553	7.43517	7.175	7.1937		WBGene00002215	klc-2	5.93733	5.95284	5.71404	5.62016	5.49667	5.49138	5.70666	5.75979	5.68586	5.44438	5.35442	5.42046
WBGene00020593	ugt-11	2.52396	2.1526	2.75899	2.60718	2.35528	2.73784	3.21464	2.53163	2.85629	2.8761	2.87237	2.51214		WBGene00003927	pas-6	8.46398	8.45162	8.40654	7.76848	7.69748	7.74873	8.53665	8.41829	8.62324	7.7303	7.79079	7.64299
WBGene00020587	ugt-9	2.768	3.04113	2.15111	2.22815	2.50028	1.80047	0.972878	1.76052	1.21294	1.22343	0.93047	1.00544		WBGene00016990	vps-37	5.6714	5.57946	5.56398	5.20399	5.05722	5.19614	5.58031	5.58865	5.60078	5.26893	5.24454	5.21832
WBGene00020594	ugt-10	0.259944	-0.410335	-1.98766	-0.862708	-1.77083	-2.28699	-1.29798	-1.71629	-1.35931	-1.32306	-3.31746	-2.48285		WBGene00016989	mrpl-48	4.61962	4.775	4.70823	4.8494	4.7597	4.87109	4.75016	4.56723	4.7725	4.7628	4.80566	4.8425
WBGene00019234	ugt-8	2.95492	1.5565	1.87415	1.80632	1.29692	1.41345	1.50938	1.51637	1.49079	1.9604	1.2061	0.822963		WBGene00000795	crn-2	4.64909	4.75135	4.55869	4.01199	3.88751	3.98809	4.16108	3.99334	4.16389	3.87196	3.90497	3.81935
WBGene00019233	ugt-14	-1.58333	-1.9953	-1.60063	-1.80612	-0.716379	-1.20899	-0.463985	-0.265632	-1.9068	-0.816096	-0.781405	-1.74588		WBGene00016992	zhit-1	3.68629	3.49459	3.5901	3.57127	3.69404	3.61284	3.94837	3.6424	3.59885	3.79939	3.82869	3.79066
WBGene00019232	ugt-13	4.47004	3.73262	4.52744	4.37761	3.86635	4.32935	5.28241	4.64711	5.14012	4.88332	5.12466	4.43602		WBGene00022970	CD4.10	3.50477	3.56041	3.53379	3.81787	3.6852	3.86796	3.61359	3.41711	3.56754	4.01833	3.87156	3.69659
WBGene00019236	H23N18.5	6.95377	6.19856	6.31225	6.39015	6.14022	5.6031	3.12391	5.1914	4.1823	3.62131	2.50527	3.71574		WBGene00016993	CD4.8	4.08524	4.13627	4.15731	4.10781	4.06491	4.18193	4.23004	4.16564	4.19836	3.96858	4.13706	4.0888
WBGene00015340	C02E7.7	8.09273	7.17985	7.271	7.6031	7.0826	6.95591	4.33707	6.03547	5.63296	5.25477	4.37324	5.15539		WBGene00016988	CD4.1	1.55493	1.36174	0.984275	1.98069	1.4155	1.65459	0.636636	0.967803	1.29232	1.17672	1.55385	1.24047
WBGene00015339	C02E7.6	7.06116	7.19475	6.87056	7.00346	7.14229	6.63551	4.45575	5.63361	4.36287	3.73051	4.14688	4.74062		WBGene00019754	M03E7.2	0.625813	1.33884	0.637624	-0.0108929	-0.16946	-0.279179	-0.869255	-0.896136	-0.170302	-2.10532	-1.02062	-0.899465
WBGene00015338	catp-2	-1.27848	0.427914	-0.402695	0.165862	0.971677	-1.36946	-1.73407	-0.765203	-4.02228	-2.40106	-2.17995	-0.523487		WBGene00019757	memb-2	4.61962	4.78774	4.70398	4.55011	4.60664	4.66063	4.75485	4.56984	4.80642	4.78287	4.66162	4.7834
WBGene00006523	tam-1	6.09698	6.54914	6.50265	6.36803	6.5445	6.57064	6.74571	6.74177	6.77566	6.72335	6.76655	6.78524		WBGene00019753	M03E7.1	0.108414	0.439145	0.180417	-0.227704	-0.235048	-0.20703	-0.558914	-0.330539	0.253505	0.163172	0.288712	-0.525069
WBGene00017843	F26G5.1	0.00163225	-1.06241	0.651753	-0.221162	0.256654	1.01881	1.70984	1.86063	1.98522	2.28077	1.618	1.87861		WBGene00000071	acy-4	4.64422	4.70733	4.69972	3.77959	3.89902	4.09541	4.20628	4.43872	4.31292	3.78619	3.75732	3.9174
WBGene00003573	ncx-8	-0.313241	-3.1328	-0.0733875	-1.11425	0.143443	0.271001	0.0611056	-0.265632	0.174122	0.210376	0.868409	-0.160917		WBGene00015768	C14C11.4	1.40177	1.44987	1.61066	2.38939	2.60078	2.8825	0.79067	1.20148	1.13036	2.76168	2.45018	2.52057
WBGene00003574	ncx-9	-1.97035	-1.36727	-1.78121	-1.80612	-2.30134	-1.75648	-1.06665	-1.37526	-0.85235	-0.816096	-0.995529	-1.00891		WBGene00015767	hex-2	4.52212	4.79196	4.6027	5.06368	4.80935	5.15224	3.7746	3.78419	3.97796	4.76056	4.79901	4.88771
WBGene00015739	ugt-7	3.49663	3.6668	3.54312	3.14807	3.35846	3.42266	3.38059	3.2379	3.45075	3.15353	3.16475	2.89026		WBGene00003507	mut-14	4.8549	4.88382	4.91891	4.96265	5.18809	5.19281	5.00947	5.00207	5.03725	5.12088	5.18119	5.19662
WBGene00005657	srr-6	0.162097	1.33969	0.881758	-0.0802991	0.903773	-0.0993675	0.0611056	0.48534	-0.963382	-1.17867	-0.353983	0.0751501		WBGene00015766	C14C11.2	4.44861	4.48289	4.52298	4.36536	4.40073	4.36171	4.73363	4.6828	4.59497	4.59386	4.55254	4.29839
WBGene00005655	srr-4	5.37292	5.8103	5.52197	5.29029	5.68545	5.36883	5.07706	5.38033	4.91534	4.69229	5.03745	5.09794		WBGene00015765	C14C11.1	2.41898	2.28595	2.54095	2.36374	2.74383	2.82344	2.72051	2.81315	2.69615	2.47417	2.86096	2.76771
WBGene00019644	cpt-4	6.03613	6.21016	5.84572	6.12234	6.09811	5.67301	4.29351	5.05365	4.90945	4.3434	4.32784	4.58444		WBGene00015769	C14C11.7	3.05437	3.32434	3.11476	3.18855	3.18104	3.22658	3.09791	3.2315	3.19666	3.34514	2.97546	3.09048
WBGene00019645	swt-7	6.58099	6.3746	6.38705	6.4275	6.32112	6.31992	5.97815	6.16268	6.21254	6.09124	5.99406	5.97431		WBGene00004104	pqn-13	0.702775	1.05956	0.927131	-0.307875	-1.01746	-0.520188	-1.26518	-2.08056	-2.35793	-0.435465	-1.02062	-0.796371
WBGene00044535	K11D12.13	2.3899	0.849051	2.93761	2.81085	2.56765	3.0066	4.05344	3.87067	4.20173	4.34937	4.14033	4.03548		WBGene00017768	F25B4.5	7.07601	7.03506	6.98624	7.01534	7.08541	6.92652	7.05603	7.24075	7.02601	7.0662	6.98159	6.99198
WBGene00019647	K11D12.7	5.20802	5.01999	4.9905	5.12006	5.08044	4.8087	4.34713	4.63774	4.47624	4.41344	4.30459	4.43602		WBGene00017769	hmgs-1	4.79684	4.94386	4.84563	4.91489	4.97803	5.14709	4.81669	4.6828	4.87835	4.8372	4.93054	4.99401
WBGene00019650	K11D12.11	2.99809	2.92465	2.97368	3.00519	3.30022	2.67751	2.40246	2.51124	2.00009	2.17721	2.2248	2.09542		WBGene00017767	F25B4.4	2.46389	2.59706	2.34762	2.09422	2.34431	2.19697	2.5037	2.43155	2.28593	2.46316	2.25672	2.46977
WBGene00019649	K11D12.9	1.86059	1.48779	2.07345	1.78806	1.92961	1.8192	1.47308	1.67144	1.31163	1.29938	1.2061	1.5469		WBGene00017770	F25B4.7	5.08794	5.06567	5.13304	5.12222	5.24783	5.17435	5.16725	4.96284	5.03725	5.26101	5.16749	5.30493
WBGene00004136	pqn-51	5.76748	5.93812	5.86984	6.0253	6.1038	6.11341	6.18864	6.20058	6.27043	6.34228	6.29541	6.45216		WBGene00017771	F25B4.8	2.93184	3.03483	3.27219	2.7576	2.91989	2.9629	2.93397	2.45436	2.91094	2.72527	2.84384	2.65399
WBGene00019651	K11D12.12	2.28921	1.92897	2.16365	2.24163	2.09098	2.19413	2.57507	2.31345	2.45346	2.48971	2.37742	2.28387		WBGene00017772	clec-1	5.96395	5.68651	5.85476	7.05444	6.96599	6.98641	5.74957	5.77459	6.03963	6.8073	6.98842	6.88795
WBGene00003374	mlk-1	5.4462	5.81264	5.78307	5.62208	5.73514	5.78447	5.27715	5.40403	5.01206	4.82241	5.26073	5.14732		WBGene00017766	peli-1	3.80449	3.51005	3.63985	3.76006	3.44982	3.3867	3.78381	3.61229	3.59368	3.66166	3.34152	3.69659
WBGene00021975	Y58A7A.1	5.05798	4.2578	4.5515	4.61626	4.50171	4.43941	3.77652	4.14003	4.05276	4.373	3.83026	4.20987		WBGene00017765	gcst-1	6.53567	6.49167	6.58289	7.32958	7.37915	7.46798	6.43927	6.56624	6.41429	7.52784	7.51702	7.486
WBGene00021976	Y58A7A.2	-0.46134	-0.500533	-0.196244	0.165862	0.143443	-0.702032	-2.36211	0.049241	-1.08368	-2.11155	-0.995529	-1.40484		WBGene00019600	rga-3	7.21837	7.09095	7.10895	7.23814	7.30861	7.21206	7.218	7.35502	7.20113	7.28993	7.24311	7.2576
WBGene00021977	Y58A7A.3	5.83849	5.43781	5.61397	5.05281	4.8199	5.12145	5.11584	5.06769	5.05187	4.4775	4.77952	4.5234		WBGene00019601	K09H11.4	1.57554	1.29192	1.21664	1.72271	1.97531	1.99766	0.753676	1.11822	0.915089	1.12175	0.830862	1.21601
WBGene00021978	Y58A7A.4	2.05031	1.62209	1.55031	0.601961	0.310093	0.692828	1.91317	1.72554	1.42619	0.537541	1.23098	0.790173		WBGene00019599	acds-10	4.79244	4.81081	4.80656	5.42005	5.24933	5.41055	4.59149	4.79204	4.67304	5.20426	5.18459	5.36176
WBGene00021979	Y58A7A.5	5.35227	4.65771	4.877	2.53236	2.45355	2.92246	3.70789	4.15325	4.11557	3.00266	3.15828	3.0442		WBGene00016892	pgph-3	2.56011	3.21541	3.24906	4.17939	4.42217	4.80283	2.36341	2.84803	2.88577	2.63001	3.64317	3.78652
WBGene00021980	glb-32	0.306487	0.988214	-0.261833	0.221357	0.757552	-0.247466	-0.266949	-0.765203	-0.397785	-0.4417	-0.685189	-0.367368		WBGene00018424	pgph-2	2.47491	2.69949	2.82525	3.03452	3.34712	3.94519	2.43526	2.97176	2.79858	2.36006	2.9833	3.06332
WBGene00006782	unc-46	0.437731	0.378161	0.420427	0.643183	0.361623	0.0349335	0.32821	-0.265632	-0.180973	-0.213431	-0.594991	-0.367368		WBGene00018426	F44E7.4	8.98655	8.94629	8.96372	8.96911	8.97899	8.95216	9.13362	9.20163	9.09357	8.92114	8.91596	8.97983
WBGene00015449	ugt-63	4.28776	2.04512	4.33566	4.32157	3.56491	4.7707	5.16359	4.74859	5.69825	5.62685	5.42063	5.12941		WBGene00018427	F44E7.5	4.6636	4.52407	4.63874	4.75637	4.71698	4.63386	4.90369	4.80541	4.83519	4.73331	4.80344	4.74759
WBGene00015450	C04F5.8	5.43577	5.38684	5.28703	5.46426	5.2541	5.38307	5.53546	5.3971	5.62098	5.67398	5.4381	5.53767		WBGene00018428	fbxa-183	0.268878	0.395423	0.406299	-0.482961	-1.13775	-1.04102	0.417627	0.187929	0.144571	0.317895	-0.186626	-0.444899
WBGene00015451	C04F5.9	3.25698	3.43705	3.71065	3.46785	3.46831	3.65942	4.15431	3.88263	4.07048	4.19885	4.04886	4.16261		WBGene00018430	nhr-142	0.811028	1.03127	1.09219	0.829629	0.748078	1.09363	0.79067	0.292898	0.97994	0.844643	0.830862	1.35688
WBGene00004795	sid-1	4.62038	4.82952	4.84621	4.77305	4.92641	4.96409	5.29805	4.91888	5.19285	5.10762	5.25467	5.15055		WBGene00018431	F44E7.9	4.94675	4.97575	5.02314	5.213	5.34782	5.33855	5.11351	5.08298	5.19581	5.39887	5.32387	5.35478
WBGene00017468	F14F9.5	2.40067	2.68993	2.69128	2.7649	2.72349	2.78625	2.5836	2.56169	2.43168	2.2038	2.42131	2.2481		WBGene00022576	ZC250.2	1.15023	1.24342	1.35306	1.38302	1.47824	1.78415	1.1451	0.967803	1.31764	1.5748	1.59537	1.31143
WBGene00044536	F14F9.8	0.00163225	0.32663	0.289183	0.108146	0.361623	0.15779	0.286987	0.354096	-0.249686	-0.4417	-0.213121	0.229873		WBGene00045306	ZC250.5	2.57041	2.4229	2.68579	2.17017	2.0734	2.28717	2.31344	2.09663	2.50005	1.78398	2.39246	2.24651
WBGene00017467	F14F9.4	5.97622	6.18325	6.16248	5.14179	5.23695	5.548	5.3071	5.38033	5.03752	4.38757	5.20061	4.85006		WBGene00045305	ZC250.4	4.23527	4.00423	4.07091	4.16461	4.13473	4.25719	3.64928	3.33959	3.604	4.09168	4.22566	4.24802
WBGene00017466	F14F9.3	1.31789	1.28674	1.30059	0.683261	0.594822	0.32444	0.717621	1.17123	-0.180973	-0.36153	-0.147532	1.19272		WBGene00002637	let-418	8.38554	8.30518	8.31884	8.27462	8.26415	8.14891	8.45258	8.52618	8.39983	8.3239	8.15246	8.275
WBGene00004099	abu-15	2.2421	1.83989	2.574	1.2349	1.60555	2.49145	1.31801	1.65294	0.621581	-0.285581	0.627401	1.11541		WBGene00000713	col-140	11.1022	10.9508	10.9512	11.3452	11.1694	11.2213	11.3634	11.3534	11.3734	11.3407	11.5316	11.2651
WBGene00000029	abu-6	1.54838	0.885121	1.67822	-0.0802991	0.45947	1.55431	0.155743	1.19699	-0.397785	-1.17867	-0.281834	0.0751501		WBGene00017833	F26F12.2	-0.354558	0.56288	-0.0298005	0.0546954	-0.106724	0.0501281	-0.468717	-0.0481388	0.200066	-0.610552	-1.02062	-0.2968
WBGene00000031	abu-8	3.12037	3.51394	3.79773	2.69801	2.71361	3.66461	2.18409	3.01706	1.74149	0.495106	1.892	2.23597		WBGene00017834	F26F12.3	6.31212	6.28407	6.15381	6.43359	6.38615	6.26791	5.73896	5.79819	5.6564	6.23979	6.20862	6.17656
WBGene00000030	abu-7	1.71291	1.33969	2.04661	0.833286	0.938124	2.26418	0.621406	1.11828	0.00747185	-0.713002	0.193504	0.576048		WBGene00044544	F26F12.8	0.943783	0.639842	0.955986	0.937882	0.968043	0.911152	0.753676	0.0145969	0.621893	0.739032	1.11403	0.853442
WBGene00015369	ugt-51	4.60882	5.51897	5.22255	5.27889	5.56009	5.06762	3.51162	4.13337	3.06165	2.60394	3.36904	3.76297		WBGene00017836	F26F12.5	0.217348	0.639842	0.86763	1.102	1.1331	1.51223	0.0414781	-0.0481388	0.0868555	1.09346	0.521911	1.08711
WBGene00015371	C03A7.13	3.0673	3.06491	3.25735	2.81987	3.09479	3.18333	2.86146	2.81561	2.65486	2.25557	2.82414	2.66464		WBGene00015360	C02G6.2	1.0942	1.40648	1.11795	1.38302	1.10687	1.35428	0.753676	1.42579	1.07206	0.943046	1.08518	1.31143
WBGene00015366	C03A7.2	1.50912	1.51105	1.62479	1.2349	1.18694	1.92678	0.587854	1.29568	1.05097	0.998872	1.27948	1.38065		WBGene00015359	C02G6.1	2.54973	2.03839	2.08568	2.59075	2.7267	2.49611	2.04913	2.26091	2.16563	2.4851	2.53797	2.72503
WBGene00021614	Y47A7.2	3.90852	3.89621	3.87986	4.08402	4.19229	4.0686	3.70789	3.77556	3.7743	3.72593	3.83432	3.89605		WBGene00015423	C04E6.7	2.40753	1.95048	2.08568	2.5572	2.34431	2.65942	1.85321	1.84371	2.2337	2.55937	2.86096	2.59831
WBGene00021613	ttc-37	5.39058	5.94775	5.87653	5.63618	5.75454	5.72734	6.05229	5.80046	5.92949	5.80568	6.00041	5.88105		WBGene00015422	C04E6.5	2.71676	2.82838	2.97373	2.35074	2.61015	2.73463	2.49251	2.87364	2.52199	2.21004	2.55911	2.37355
WBGene00021732	Y49G5B.1	3.83502	3.88735	4.31612	4.44618	4.37892	4.58337	4.93251	4.74641	4.94831	5.1424	5.02861	5.04854		WBGene00015421	C04E6.4	0.975147	1.492	1.24029	1.00579	0.605473	1.28091	0.929833	1.91122	1.39101	0.543776	1.32619	0.720687
WBGene00016862	C52A10.1	5.82855	5.51466	5.61739	5.62208	5.62347	5.56753	5.80006	5.55983	5.82791	5.72306	5.59842	5.39231		WBGene00015427	C04E6.13	0.625813	-0.135091	-0.147637	-0.0108929	-0.906426	0.268308	0.319779	-0.585796	0.0267345	-0.0728952	-0.258776	-0.228087
WBGene00015067	B0238.1	4.14138	4.53537	4.33288	4.29595	4.57176	4.20664	3.07025	3.62711	2.7011	2.5323	2.979	2.98022		WBGene00015425	C04E6.11	6.34775	6.43409	6.44911	6.4181	6.47151	6.46574	6.37601	6.44549	6.23494	6.33045	6.25874	6.45646
WBGene00015076	B0238.12	0.738598	-0.325446	-1.16454	-0.648583	-0.261814	-1.0646	-0.149112	0.946671	-0.115385	0.695803	0.193504	0.229873		WBGene00015426	C04E6.12	0.366726	1.05956	0.637624	-1.97773	-1.57385	-2.39466	1.54217	1.55804	2.01904	-2.39482	-1.63729	-1.74746
WBGene00015075	B0238.11	5.87465	5.54316	5.60939	5.68388	5.53926	5.73476	6.07517	6.05057	6.23393	6.23436	6.07872	6.18997		WBGene00019763	galt-1	0.268878	-0.0723555	-0.416824	2.38939	1.70501	2.02788	0.0414781	-1.14767	-0.0360013	1.51207	1.276	1.74653
WBGene00015074	natc-2	6.01527	6.14006	6.07304	6.17599	6.42998	6.11341	5.91698	6.10346	5.86088	6.04142	5.98404	6.15579		WBGene00019762	M03F8.3	7.11876	7.0918	7.12412	7.06344	7.07403	7.00456	7.27907	7.3053	7.21382	7.11363	7.04477	7.16083
WBGene00015073	B0238.9	4.59716	4.43249	4.90716	4.76139	4.69238	5.2599	6.04304	5.64886	6.11001	6.22059	6.06322	5.9834		WBGene00004206	pst-1	5.33912	5.31337	5.24687	5.35319	5.33798	5.29107	5.39903	5.43514	5.33556	5.32779	5.22152	5.4417
WBGene00021731	Y49G5A.1	1.95126	0.774089	1.18227	1.4123	1.06789	1.01881	0.807819	1.9082	0.767801	0.936811	0.770005	1.81484		WBGene00019761	M03F8.1	1.53402	1.59222	0.836933	0.177552	-0.303761	-0.355128	-0.383828	-0.330539	0.449426	-1.17243	-1.45671	-1.0105
WBGene00003567	ncx-2	6.31256	6.62242	6.32138	6.55041	6.8288	6.53283	6.52193	6.32336	6.16549	6.36086	6.74675	6.24394		WBGene00019765	M03F8.6	0.268878	0.205946	0.180417	0.344202	0.605473	0.810458	0.509257	0.390745	0.494513	0.97441	0.564347	1.03215
WBGene00015683	C10G8.4	1.38449	0.159981	2.17609	1.92806	1.76714	2.38228	3.2526	3.21287	3.62398	4.0529	3.34075	3.83708		WBGene00003954	pcm-1	2.61091	2.70845	2.50235	2.25633	1.96074	2.14278	3.27805	3.04872	3.25022	2.37189	2.46145	2.23439
WBGene00015682	C10G8.3	1.66012	-1.2068	0.420427	0.515804	-2.01184	-0.0306548	-2.65161	-0.668988	-0.180973	-0.4417	-1.39146	-2.84542		WBGene00015678	mcp-1	2.43034	2.4229	2.12432	2.51121	2.44197	2.17013	2.84883	2.8988	3.1481	2.31177	2.24372	2.37355
WBGene00000455	ceh-34	0.00163225	-1.36727	-0.330545	-0.0802991	-1.07895	-0.598939	0.286987	-0.337782	0.00747185	0.695803	0.382982	0.369598		WBGene00000069	acy-2	0.318631	-0.417491	0.0791339	1.03858	1.08015	-0.0727286	0.268249	0.342651	0.200066	0.216611	0.183743	0.228291
WBGene00000454	ceh-33	-0.812812	-1.9953	-1.29578	-0.983002	-0.947705	-1.36946	-1.06665	-1.37526	-0.0526491	-1.32306	-0.884498	-0.698574		WBGene00001508	fut-8	2.99441	2.9467	3.22555	4.14216	4.04086	4.13759	2.63155	2.96383	2.89421	3.94106	3.67741	3.90215
WBGene00015684	C10G8.8	7.96572	8.02189	7.9466	8.10941	8.20744	8.07263	7.39748	7.62311	7.44889	7.31871	7.43659	7.52854		WBGene00015677	cpg-4	6.6621	6.61176	6.63623	6.54619	6.70036	6.51257	6.87086	6.8402	6.79436	6.83853	6.72114	6.68411
WBGene00020385	nhr-216	-0.915906	-1.75429	-0.93321	-1.11425	-1.22334	-0.412525	-0.329684	-1.23087	-1.08368	-1.04742	-0.353983	-2.19334		WBGene00219683	anr-32	0.0506983	0.815999	0.228512	-0.913596	-0.803332	-1.47712	0.159315	-0.896136	-0.573658	-1.65786	-0.686197	-1.74746
WBGene00044538	T09D3.8	2.88763	1.57869	1.38872	1.80632	1.09859	0.91812	-1.73407	0.399183	0.370042	0.156937	-1.11582	-1.40484		WBGene00001345	fos-1	5.02377	5.05868	4.92986	4.74151	4.61132	4.74943	4.85212	4.85768	4.83737	4.3763	4.38212	4.34424
WBGene00016429	C35A11.2	0.92912	1.5565	0.540721	1.31362	0.971677	0.771899	1.35837	1.09106	0.767801	0.537541	1.4159	1.14165		WBGene00004502	rpt-2	8.84213	8.8824	8.85002	8.21558	8.22448	8.18141	9.00659	9.03075	9.06033	8.2615	8.2687	8.18633
WBGene00016431	C35A11.4	4.58777	4.76807	5.00103	4.82994	4.8245	4.96409	4.75684	4.7915	4.56644	4.62992	4.76894	4.77245		WBGene00000159	aps-1	5.6252	5.55607	5.40826	5.18581	5.17868	5.15224	5.7006	5.34799	5.63642	5.32171	5.32078	5.31647
WBGene00016428	dmsr-7	1.14939	1.05307	1.34533	1.2349	1.00447	1.01881	0.892708	1.06332	1.21294	1.32383	1.65524	1.0887		WBGene00017931	picc-1	6.49567	6.31667	6.41249	6.44204	6.5642	6.34569	6.74221	6.75089	6.69645	6.73303	6.62731	6.58136
WBGene00016081	C25A6.1	0.0571274	0.32663	0.46165	0.326326	0.256654	-0.0306548	0.998642	0.605634	0.659549	0.732798	1.23098	0.822963		WBGene00000980	dhs-17	3.38727	3.25875	3.45006	3.00993	3.16841	2.87421	3.97272	3.80652	3.73659	3.16657	3.3597	3.36524
WBGene00017262	F08F3.4	6.34427	5.04212	5.96788	6.32118	5.78081	6.2053	6.26692	6.11617	6.52687	6.8613	6.61002	6.60786		WBGene00017933	F29G9.7	1.83687	1.82427	2.29213	2.03045	1.63331	1.80174	2.19425	2.2348	2.20686	1.59512	1.83953	1.90789
WBGene00017266	F08F3.10	-0.716597	-0.931167	-0.478644	-1.4191	-1.56438	-0.702032	-0.206828	-0.493901	-0.115385	-0.526589	0.0330398	-0.443317		WBGene00000534	cpi-2	6.30982	6.22129	6.11356	6.05018	6.06533	6.08782	6.12759	5.94935	6.41429	6.1847	6.23349	5.98995
WBGene00017263	F08F3.6	1.66012	0.476008	1.77951	2.14449	1.92961	1.96093	2.97612	2.92756	3.42343	3.66503	2.92667	3.35004		WBGene00019806	pgap-3	2.99441	3.20911	3.11476	2.91599	2.85044	3.00147	2.86627	2.84803	2.82529	2.8657	2.86945	3.00028
WBGene00000373	cyp-14A5	6.09283	5.75167	5.80225	5.54532	5.2558	5.2004	5.04342	5.09535	5.22802	4.8792	4.69265	4.60815		WBGene00019807	jamp-1	5.69984	5.65672	5.68848	5.48394	5.5645	5.56148	5.80147	5.84856	5.77421	5.53788	5.49268	5.44959
WBGene00004358	rhr-1	8.16022	8.13434	8.25121	8.29928	8.32305	8.39668	8.2284	8.2106	8.42489	8.47059	8.38584	8.23378		WBGene00019808	R01B10.6	5.16816	5.07782	5.08486	4.87232	4.89997	4.97167	5.01143	5.00401	5.02769	4.94007	4.93257	4.82442
WBGene00017264	F08F3.8	-0.17894	0.0371238	-1.16454	-0.221162	-0.613286	-0.0306548	0.0113526	-0.493901	0.0651873	-0.0791301	-0.281834	0.019655		WBGene00021389	Y38A10A.2	2.24977	1.99511	1.19259	0.671367	-0.235048	-0.138317	0.89628	0.0747179	0.621893	-1.17243	-1.63729	-0.2968
WBGene00017261	acl-6	6.47864	6.84762	6.68993	6.77392	6.82994	6.81308	6.31769	6.44122	6.37111	6.45865	6.4411	6.55333		WBGene00021392	Y38A10A.7	5.08075	5.17315	5.21738	4.94978	5.05207	5.08737	5.29505	5.03081	5.36772	5.20261	5.23308	5.14574
WBGene00017265	snpc-1.3	-0.244528	-0.325446	-0.643703	-0.377281	-0.716379	-0.171517	-0.536135	0.209706	-1.51978	-0.144718	0.243258	-0.523487		WBGene00021391	smut-1	5.53731	5.57702	5.5768	5.33185	5.48653	5.47776	5.68472	5.68461	5.60721	5.63554	5.51314	5.54102
WBGene00017260	F08F3.1	-0.626399	-0.325446	-0.330545	-0.0802991	0.0205862	-1.0646	-0.395273	-1.09962	-0.963382	-0.4417	-1.11582	-0.295218		WBGene00000802	crt-1	9.95123	9.90477	9.91963	10.3154	10.229	10.2466	9.96676	10.051	10.0133	10.2901	10.3007	10.0905
WBGene00001593	glc-3	-0.626399	-1.06241	-0.558814	-0.149012	-0.261814	-0.702032	-0.777143	-0.979328	-1.35931	-1.48352	-0.213121	-0.794789		WBGene00017535	atf-8	1.98288	1.55296	1.61066	-0.793301	-0.53203	-1.04102	1.83562	1.49343	1.50557	-0.809861	-1.63729	-0.525069
WBGene00022589	ZC317.6	1.40602	0.427914	0.998403	1.28785	0.45947	1.31126	2.23916	1.59598	2.39839	2.36565	1.81183	2.23597		WBGene00017534	F17A9.2	6.15324	6.20555	6.2704	6.09178	6.13513	6.05701	6.33434	6.36953	6.30385	6.1619	6.07558	6.1931
WBGene00022590	ZC317.7	1.66012	1.46413	1.32313	1.09335	1.4476	1.70295	1.82951	1.93906	1.38145	1.27451	1.18079	2.22375		WBGene00017536	F17A9.4	6.3818	6.24072	6.29389	5.70559	5.5741	5.79681	6.5905	6.30275	6.40989	5.52072	5.49131	5.49603
WBGene00022587	ZC317.1	-1.58333	-1.9953	-1.98766	-0.862708	-1.3838	-3.13499	-0.963556	-0.57879	-0.963382	-2.11155	-0.995529	-1.74588		WBGene00017537	F17A9.5	4.64422	4.44049	4.46895	5.72208	5.5402	5.66604	4.1217	4.10926	3.79182	5.30793	5.28158	5.28743
WBGene00001727	grl-18	-0.716597	-1.36727	-0.733901	-0.862708	-2.30134	-0.702032	-1.17768	-0.979328	-2.14781	-0.927127	-0.884498	-1.56531		WBGene00017533	fbxa-178	0.585736	0.972969	1.03924	0.902692	0.713726	0.216778	0.79067	0.568533	0.621893	0.810291	0.605569	0.975004
WBGene00020256	T05C3.6	5.27684	5.68162	5.52925	5.43375	5.53225	5.26845	4.93918	5.05189	4.83881	4.57749	4.95587	4.72336		WBGene00017538	ceh-49	3.04701	2.91609	3.13382	2.92479	2.95707	3.1043	3.46703	3.143	3.42925	3.5926	3.13882	3.39277
WBGene00020254	T05C3.2	0.259944	0.476008	-0.261833	-0.552367	0.0205862	0.32444	0.0113526	0.104736	0.00747185	-0.0791301	-0.0847967	0.369598		WBGene00006436	ttn-1	6.79217	5.59283	6.95487	6.70079	6.2527	6.27423	6.73867	6.13817	6.3078	6.67276	5.90858	7.34653
WBGene00001037	dnj-19	8.04849	8.42763	8.14647	8.00827	8.16638	8.00187	8.26667	8.25573	8.28559	8.19916	8.19578	8.12685		WBGene00001374	exp-2	1.90359	1.96551	1.61066	1.89376	1.8225	1.81912	1.20113	1.47124	1.07206	1.35411	1.78674	1.54532
WBGene00003637	nhr-47	3.75337	4.12459	3.96475	3.55143	3.74062	3.68007	3.71956	3.74532	3.62878	3.56601	3.47696	3.41062		WBGene00021066	W06H8.2	4.19588	4.02231	4.30199	0.177552	-0.53203	0.318061	4.3402	4.09482	4.4014	0.317895	0.433102	0.535472
WBGene00016061	hpo-15	6.30756	6.51286	6.56841	6.37875	6.5319	6.63749	6.7057	6.7944	6.38322	6.4002	6.59932	6.71164		WBGene00004373	rme-1	8.71871	8.62091	8.65471	8.73597	8.7387	8.67315	8.74759	8.8849	8.70164	8.67403	8.68487	8.66483
WBGene00016060	mms-19	5.72099	5.82081	5.91692	5.7771	5.78789	5.90667	6.23612	6.04703	6.16136	6.21651	6.19627	6.20249		WBGene00021068	W06H8.6	5.60904	5.5892	5.45701	6.42587	6.37863	6.39216	5.40947	5.54149	5.30108	6.21456	6.37729	6.26041
WBGene00016059	hir-1	4.97756	4.73633	4.89593	4.84989	4.78258	5.0117	5.06644	4.75944	4.96736	4.89764	5.08939	4.94993		WBGene00019522	K08B12.3	2.31251	2.41197	2.55987	2.31104	2.20287	2.28717	2.18038	2.05247	2.65702	2.04258	2.03325	2.06675
WBGene00001710	grl-1	3.09408	3.72767	3.42304	3.36688	3.60822	3.07056	1.88582	1.72554	0.542509	-0.144718	1.18079	1.67815		WBGene00019521	dmd-7	6.27559	6.61831	6.38159	6.49764	6.46958	6.54949	5.40799	5.76208	5.70636	6.30523	6.48959	6.44203
WBGene00016062	C24G6.8	5.52088	5.5247	5.62308	5.60653	5.70303	5.67172	5.71325	5.70268	5.78024	5.7288	5.81337	5.70533		WBGene00006437	mrck-1	7.39218	7.31941	7.35187	7.37241	7.35637	7.21411	7.36781	7.49119	7.25002	7.38198	7.23534	7.35039
WBGene00302991	cox-16	2.64662	2.88957	2.92293	3.20424	2.97582	3.01476	2.42164	2.71221	2.64543	3.13292	2.77424	2.98747		WBGene00019520	K08B12.1	1.73061	0.205946	0.564561	0.49358	-0.53203	-0.279179	-0.155559	-1.14767	0.354789	-0.809861	-1.84374	-0.162499
WBGene00006376	syp-2	4.22554	3.60326	3.853	4.00716	3.81182	4.11483	4.70496	4.41161	4.76671	4.7722	4.6769	4.6105		WBGene00017964	F31F7.1	4.84644	4.75784	5.22036	5.91544	5.74117	6.2343	4.19252	4.43872	4.47637	5.59323	5.65365	5.8158
WBGene00000477	cft-1	2.85668	1.5565	2.09981	1.99328	1.3991	1.85596	2.53161	2.33682	2.43168	2.42337	2.26148	1.89412		WBGene00019667	spe-49	2.01342	2.55793	2.40106	1.82023	1.94602	1.95112	1.97071	2.48791	2.0646	1.46867	2.17692	2.01098
WBGene00015965	ugt-48	5.75285	6.25651	6.36549	6.22942	6.51919	6.29001	5.6547	5.83676	5.35638	5.26743	5.72091	5.70423		WBGene00195164	K12B6.11	-0.354558	0.100976	-0.147637	1.98069	1.87007	2.52818	-1.26518	-1.45253	-1.27993	1.67366	2.00272	1.92308
WBGene00015968	C18C4.7	6.85203	7.08079	6.872	6.99999	7.13259	6.8224	5.70349	6.1271	5.38641	5.35309	5.75561	5.84956		WBGene00023432	K12B6.9	2.32473	2.28595	2.24614	2.7075	2.81036	2.98617	1.4294	1.69841	1.92336	2.67843	2.77323	2.74225
WBGene00015969	glb-6	0.519031	-0.596748	0.377992	0.868476	0.938124	0.565448	0.0611056	0.307553	0.00747185	0.578764	0.193504	-0.160917		WBGene00019666	sago-1	6.10974	6.34064	6.17237	6.06319	6.02825	6.03765	6.28658	6.3415	6.58165	5.91048	5.91781	5.9292
WBGene00002215	klc-2	6.18291	6.24267	6.14598	6.31481	6.35647	6.23177	5.70936	5.86817	5.71187	5.66324	5.7099	5.74971		WBGene00019672	K12B6.8	2.53928	2.61623	2.59698	2.66613	2.85044	2.49611	2.57965	2.87364	2.73424	2.77955	2.74584	2.66306
WBGene00003927	pas-6	7.57283	7.75762	7.60782	7.49572	7.5485	7.39658	7.36256	7.50207	7.45666	7.40648	7.28821	7.39077		WBGene00020891	T28C12.4	5.7517	5.78192	5.73501	4.18306	3.96622	3.78193	5.99914	6.06039	5.7171	4.54769	4.22235	4.07866
WBGene00016990	vps-37	5.04603	4.87507	4.85976	4.80745	4.78965	4.88404	4.95078	4.915	4.97113	4.83309	4.7753	4.87764		WBGene00020890	fbxa-202	2.74433	3.17719	3.13382	2.38939	2.56269	2.68808	2.69146	2.94785	3.21024	2.36006	2.51652	2.66306
WBGene00016989	mrpl-48	4.74811	4.66551	4.59383	4.64445	4.69991	4.56406	4.41328	4.62356	4.63713	4.63725	4.51417	4.57485		WBGene00020889	T28C12.2	1.59586	1.42834	0.836933	2.24232	1.90093	1.95112	1.6668	1.51529	0.881537	1.55419	2.10687	2.09384
WBGene00000795	crn-2	3.88954	4.23002	4.01754	3.83995	4.12679	3.88959	3.99704	3.95235	3.95309	3.86989	4.00987	3.84109		WBGene00020893	T28C12.6	0.318631	-0.269392	-0.210373	0.395732	-0.303761	0.585165	-1.60622	-1.01643	-1.27993	0.163172	-0.334724	-0.609958
WBGene00016992	zhit-1	2.69115	2.1819	2.44633	2.65834	2.35528	2.582	2.96963	2.70325	3.19689	3.06201	2.79107	2.93594		WBGene00017430	bcl-11	5.17493	5.14537	5.15342	5.51777	5.48653	5.49679	4.63537	4.86409	4.69976	5.0637	5.15886	5.14574
WBGene00022970	CD4.10	2.33483	2.13773	2.48683	2.29434	2.26344	2.35686	3.03955	2.95046	3.41235	3.49241	3.06452	3.28092		WBGene00017431	F13H6.3	3.72831	3.98592	3.81937	4.80005	4.69734	4.69398	3.65932	3.62743	3.7873	4.4973	4.57865	4.52182
WBGene00016993	CD4.8	3.1007	2.48191	3.04999	3.02091	2.69364	3.08611	3.73497	3.67831	3.84191	4.02334	3.60141	3.77559		WBGene00019015	F57F4.1	4.13816	4.16259	4.3517	4.0567	4.0058	4.19863	4.00849	4.15524	4.14987	3.84252	4.03136	4.1022
WBGene00016988	CD4.1	2.34602	1.83989	2.033	2.36995	2.30352	2.35686	1.81509	1.87666	1.89261	2.08007	1.87631	1.84708		WBGene00001581	gfi-1	6.5098	6.0903	6.26464	7.92547	7.95213	7.95616	6.03234	6.4211	5.89158	7.83946	7.85203	7.61726
WBGene00019756	M03E7.4	1.27172	1.76444	1.96295	1.43595	0.79552	1.64111	-1.42922	-0.337782	-2.14781	-1.66409	-1.39146	-1.95233		WBGene00019017	F57F4.4	7.24475	6.98846	7.11336	8.6667	8.66981	8.67345	6.71961	7.1962	6.73395	8.59851	8.48554	8.38979
WBGene00019755	M03E7.3	-0.626399	-3.86977	-1.60063	-1.80612	-1.22334	-1.75648	-1.17768	-0.493901	-1.35931	-0.816096	-0.429932	-1.26045		WBGene00020270	T05H4.7	1.73061	1.98039	1.49745	-3.11523	-2.20188	-2.10515	-0.086846	0.292898	0.97994	-2.75739	-3.22225	-2.19492
WBGene00019754	M03E7.2	3.19029	3.21416	3.40202	3.63043	3.84841	3.44093	1.54478	2.42666	1.16095	0.936811	1.65524	1.73093		WBGene00020273	T05H4.10	5.46182	5.62631	5.62925	5.54227	5.49287	5.5446	5.53878	5.5119	5.55496	5.49121	5.53063	5.563
WBGene00019757	memb-2	4.12849	3.60326	3.92108	3.90495	3.69615	3.75009	4.28829	4.10303	4.38287	4.40486	4.20454	4.15297		WBGene00020274	T05H4.11	5.74034	5.77447	5.69063	5.72712	5.8017	5.74773	5.84389	5.82906	5.85531	5.98648	5.82814	5.95344
WBGene00019753	M03E7.1	0.899063	1.39076	0.33427	1.45922	1.37422	0.952471	0.407281	0.88461	0.0651873	-0.713002	0.337894	-0.0380605		WBGene00020275	atp-4	7.88913	7.73404	7.79275	8.09337	8.06416	8.06421	7.91695	8.01855	7.90977	8.05582	7.98903	7.97512
WBGene00000071	acy-4	4.45462	5.13117	5.09899	4.52548	4.5245	4.79456	4.59526	4.58505	4.31906	4.08901	4.43074	4.29706		WBGene00000110	alh-4	7.41666	7.29359	7.40057	8.07891	8.12383	8.13467	7.19231	7.33172	7.16541	7.60157	7.68419	7.69976
WBGene00015768	C14C11.4	2.5913	2.64856	2.68259	2.65834	2.58943	2.62523	2.78949	2.86466	2.51688	2.58383	2.58462	2.58085		WBGene00001513	gad-1	6.55331	6.61295	6.56485	6.35278	6.36486	6.33289	6.7528	6.77317	6.75668	6.49764	6.45194	6.44401
WBGene00015767	hex-2	6.7991	7.34192	7.15052	7.1621	7.28966	7.11554	6.05152	6.36798	5.8951	5.51979	6.07099	6.07558		WBGene00020269	erfa-1	8.55971	8.51173	8.56097	8.62784	8.66743	8.73069	8.62412	8.68695	8.6302	8.67761	8.68667	8.74111
WBGene00003507	mut-14	4.56402	4.64987	4.73292	4.78691	4.63856	4.88627	4.75306	4.77021	4.85322	4.97495	4.91424	4.86588		WBGene00020268	hpo-19	7.06739	7.0858	7.12094	7.42722	7.44672	7.51607	7.14488	7.14366	7.08017	7.60094	7.59649	7.59194
WBGene00015766	C14C11.2	2.86448	2.81673	3.16677	3.11915	2.99226	3.2744	3.98743	3.51892	3.89857	3.97011	3.6848	3.8128		WBGene00020267	T05H4.4	0.911722	0.56288	0.836933	1.00579	1.10687	1.06477	0.826739	0.649833	1.07206	0.844643	0.795672	1.03215
WBGene00015765	C14C11.1	1.74706	1.08443	1.66063	1.4123	1.62677	1.874	2.88927	2.59113	2.7979	2.91686	2.84039	2.70917		WBGene00020265	fbxa-196	2.72601	2.76107	2.95241	2.51121	2.81036	2.78857	2.60063	2.69363	2.79858	2.53854	2.94366	2.62642
WBGene00015769	C14C11.7	2.37906	2.48191	2.51647	2.48779	2.8095	2.8331	2.75966	2.84849	2.64543	2.78216	2.70491	2.95086		WBGene00020264	acl-8	5.50678	5.6831	5.6701	5.56636	5.60372	5.72255	5.97624	5.9179	5.87249	5.68021	5.73253	5.838
WBGene00004104	pqn-13	2.45333	1.11513	1.43084	1.31362	-0.185865	0.88293	-0.963556	0.354096	-0.653042	-1.66409	-0.594991	-1.26045		WBGene00022646	acl-9	6.62489	6.8811	6.68498	6.13317	6.15607	6.1578	6.45879	6.51088	6.48162	6.20054	6.12604	6.22332
WBGene00017768	F25B4.5	6.03786	6.42677	6.12608	6.20467	6.2832	6.27058	6.68105	6.38699	6.58475	6.7222	6.62711	6.52807		WBGene00006815	unc-83	6.053	6.22129	6.03629	6.34625	6.33622	6.33061	5.79124	6.15741	5.79689	6.14993	6.16534	6.19623
WBGene00017769	hmgs-1	5.31006	5.69438	5.47366	5.45994	5.64962	5.50814	5.18759	5.2994	4.98054	4.96721	5.09278	5.10295		WBGene00002273	lec-10	8.10032	7.84613	7.98504	7.75004	7.71847	7.79531	7.92503	7.96197	7.87529	7.27623	7.42647	7.29493
WBGene00017767	F25B4.4	2.15576	1.5565	1.96295	2.04033	1.60555	1.8377	2.01767	1.9082	1.97019	1.97591	1.90751	2.05459		WBGene00020911	cpt-6	2.22389	1.9353	1.96311	2.76741	2.57231	2.47434	1.92152	2.02225	2.10877	2.70671	2.55911	2.97864
WBGene00017770	F25B4.7	4.84983	4.5125	4.82859	4.77537	4.67467	4.67622	4.9834	4.85559	5.0321	5.14926	4.91808	4.88542		WBGene00020910	dgtr-1	4.44302	4.42969	4.6739	4.6086	4.69073	4.69634	4.81219	4.63618	4.80642	4.84146	4.88941	4.81834
WBGene00017771	F25B4.8	3.94576	4.24744	4.21126	4.14628	4.30845	4.05681	3.49361	3.48795	3.27846	2.99507	3.05758	3.25712		WBGene00020909	W01A11.1	5.75397	5.69555	5.62813	5.96105	5.90997	5.86953	5.8883	5.7926	5.70277	5.96126	5.90342	5.89591
WBGene00017772	clec-1	6.69526	6.00931	6.65147	7.03768	7.04763	7.02513	6.99924	6.84008	7.10249	7.39282	7.2465	7.16201		WBGene00003385	moc-2	3.0617	3.17072	3.18347	2.46371	2.53344	2.63018	3.14153	2.77742	3.19666	2.72527	2.43882	2.55022
WBGene00017766	peli-1	3.48655	3.63008	3.43861	3.83995	3.89287	3.73043	3.26858	3.21287	3.00379	2.93284	3.27649	3.28092		WBGene00006723	ubh-3	5.87322	5.87936	5.85092	5.6589	5.69349	5.70746	6.01094	5.77232	6.01082	5.71428	5.67196	5.66249
WBGene00017765	gcst-1	8.03861	8.31707	8.14864	8.26048	8.41928	8.1866	7.42624	7.76065	7.45531	7.32365	7.47517	7.64142		WBGene00006722	ubh-2	4.95661	4.97018	4.85906	4.03248	3.94787	4.14105	4.90157	4.67797	5.05052	4.10944	3.96955	4.12865
WBGene00044539	K09H11.9	-0.626399	-0.500533	-0.133508	-0.862708	-0.827411	-0.702032	-2.1211	-0.668988	-0.562844	-1.66409	-1.11582	-1.56531		WBGene00006721	ubh-1	3.83045	3.93721	3.8466	3.50829	3.45503	3.46609	3.82004	3.55012	3.81866	3.30253	3.31691	3.21909
WBGene00019600	rga-3	5.05798	5.11986	5.48496	5.36611	5.31419	5.76527	6.52691	6.29157	6.67208	6.73023	6.54704	6.62132		WBGene00001073	dpy-11	6.58796	6.38463	6.42995	6.59454	6.51018	6.42233	6.44435	6.53582	6.59076	6.6947	6.59313	6.65881
WBGene00019601	K09H11.4	2.15576	1.23177	1.49181	1.76956	0.868583	1.68263	1.66228	1.4321	1.87658	2.05107	1.69153	1.5071		WBGene00018491	mdh-1	8.89548	8.62978	8.71067	9.27929	9.17014	9.11715	8.97843	8.83104	8.8208	9.26235	9.18507	9.04332
WBGene00019603	K09H11.6	-0.716597	-1.36727	-0.733901	-0.0802991	-0.827411	-0.933358	-1.91465	-1.37526	-0.963382	-0.816096	-1.11582	-1.26045		WBGene00206358	F46E10.18	-0.0094227	0.045481	-0.087516	-0.307875	0.0666073	0.0501281	-0.468717	-0.113727	0.144571	-0.207196	0.795672	0.411737
WBGene00019599	acds-10	6.95377	7.43952	7.14815	7.09544	7.31071	6.9031	6.1352	6.37858	5.78347	5.37811	5.89248	5.98702		WBGene00018488	acs-1	7.31768	7.06458	7.17179	8.27074	8.24436	8.2545	7.02581	7.18857	6.97124	8.49991	8.51204	8.60208
WBGene00019604	pgph-1	-1.02694	-0.245276	0.721294	0.165862	0.938124	0.37597	-0.692254	-1.37526	-1.51978	-1.66409	-1.24707	-2.48285		WBGene00018492	hpo-26	2.87478	2.14784	2.03248	2.45159	1.6696	2.05747	1.90474	0.967803	1.57018	1.30562	1.17007	0.853442
WBGene00303231	C53A3.4	2.32356	3.17098	2.84718	2.71744	3.13976	2.90502	2.22831	2.20336	0.962618	0.768867	1.59902	1.83105		WBGene00001089	dre-1	5.76522	6.04415	5.73501	5.24144	5.21444	5.29418	5.04052	5.27299	5.29949	4.90388	4.7901	4.92591
WBGene00016892	pgph-3	6.87055	7.60883	7.50804	7.44781	7.68023	7.58559	6.71883	6.36869	6.11855	5.85999	6.48182	6.25299		WBGene00019373	K04A8.1	3.07623	3.21541	3.04261	3.50829	3.53098	3.75057	2.66181	2.84803	3.06086	3.35113	3.52996	3.52307
WBGene00018424	pgph-2	4.57595	5.10656	5.6711	5.60522	5.65221	5.87344	5.20291	4.97021	4.72031	4.41912	5.03039	4.78706		WBGene00001506	fut-2	0.0506983	0.350336	-0.147637	-0.482961	-1.57385	-0.706601	0.369532	0.688827	1.042	-1.04119	-0.589982	-1.56689
WBGene00018425	F44E7.3	0.478954	-0.245276	0.289183	-0.149012	-0.613286	-0.933358	0.0611056	-0.265632	0.00747185	-0.36153	0.337894	-0.0380605		WBGene00017151	EGAP9.3	1.69338	1.16747	1.37459	1.22105	1.02519	0.625243	1.35725	0.763789	1.0113	0.878195	0.433102	0.720687
WBGene00018426	F44E7.4	8.42847	8.74915	8.60458	8.57084	8.60028	8.67711	8.69003	8.65141	8.71462	8.7283	8.74493	8.72207		WBGene00001829	hcp-1	8.12238	7.99614	8.08924	8.18455	8.15117	8.05254	8.24	8.35473	8.15744	8.20271	8.13651	8.17309
WBGene00018427	F44E7.5	3.45074	3.23527	3.46925	3.62014	3.28696	3.38543	4.02238	3.90234	4.19528	4.31013	4.09702	4.09374		WBGene00022847	ZK1055.6	5.22634	5.44116	5.2144	3.16647	2.9274	3.14622	4.79181	4.73962	4.92439	2.49595	2.77323	2.96403
WBGene00018428	fbxa-183	1.04345	0.476008	-0.0733875	-0.221162	-0.426873	-0.0993675	1.12098	0.819759	0.582587	0.618841	1.01883	0.537054		WBGene00022848	ZK1055.7	7.16029	7.38934	7.15128	4.89935	4.77227	5.03254	6.85676	6.59604	6.8371	4.36155	4.64935	4.6136
WBGene00018429	F44E7.7	-0.313241	-1.36727	0.0932624	-0.46217	-0.517071	-0.327637	-0.329684	0.104736	0.370042	0.359754	0.193504	-0.523487		WBGene00002148	gon-14	6.95538	6.87116	6.86502	6.86405	6.92951	6.84825	6.97899	7.032	6.94763	6.99152	6.91243	7.05322
WBGene00018430	nhr-142	1.90664	1.92897	2.07345	1.76956	1.99634	1.9094	1.87195	1.9082	1.46958	1.14326	1.84443	2.23597		WBGene00000784	cpr-4	7.07103	7.42443	7.394	7.84086	8.15257	8.07781	6.83534	7.3459	7.52046	7.72484	7.76459	7.76784
WBGene00018431	F44E7.9	5.40936	5.33887	5.25808	5.40258	5.35766	5.23918	4.92582	5.10559	5.01573	4.99792	4.76894	5.02935		WBGene00004092	ppt-1	1.69338	1.57273	1.53618	1.1327	0.908542	1.30578	1.02605	0.609755	1.29232	1.1495	1.17007	0.975004
WBGene00022576	ZC250.2	2.11711	2.51681	2.58337	2.28134	2.20821	2.33098	1.62967	2.31345	1.74149	1.2492	1.95307	2.04072		WBGene00004740	scd-2	2.32473	2.28595	2.24614	2.14027	2.27532	1.95112	1.38171	1.79092	1.95596	1.88646	1.9872	2.36246
WBGene00022577	nstp-3	3.22099	2.65901	1.96295	2.64825	2.56765	2.15041	-0.395273	1.38804	-0.249686	-0.616787	-0.594991	0.790173		WBGene00020424	T10H9.1	0.108414	-0.417491	-0.147637	0.49358	0.567506	-0.0727286	-0.155559	0.132433	0.0868555	0.543776	0.684641	0.495395
WBGene00000893	cyn-17	3.22099	0.954662	1.79572	1.65331	-0.613286	0.88293	-1.29798	1.06332	0.225652	-0.0791301	-1.93895	-0.608376		WBGene00044779	T10H9.8	2.43034	2.36741	2.34762	2.95945	3.02868	3.1043	2.13794	2.0069	1.89	2.18344	2.38063	2.41711
WBGene00045306	ZC250.5	2.23007	1.78368	2.01926	1.59147	1.7479	2.08997	2.88927	2.58139	2.56769	2.78216	3.02239	2.68262		WBGene00020425	syx-18	5.7551	5.68877	5.73501	5.62151	5.79658	5.53805	5.8603	5.93827	5.85207	5.82057	5.72787	5.76086
WBGene00045305	ZC250.4	5.55742	5.23614	5.28273	5.42491	5.39215	5.35124	4.47193	4.64477	4.74921	4.46656	4.37044	4.62452		WBGene00004897	snb-1	6.67529	6.67655	6.61321	6.51886	6.44099	6.42729	6.88537	6.78559	6.84419	6.46695	6.51415	6.43012
WBGene00002637	let-418	7.08389	7.44066	7.33998	7.21902	7.3387	7.39814	7.68514	7.5922	7.67223	7.7729	7.76163	7.75993		WBGene00004062	pmp-5	7.44949	7.43595	7.54288	8.30399	8.20123	8.41761	7.15777	7.2126	7.14832	8.09937	8.08598	8.14077
WBGene00000713	col-140	9.6468	8.83118	9.80804	9.80685	9.62392	10.2393	10.7698	10.7015	11.1316	11.1905	11.011	10.9853		WBGene00019654	K11G9.3	0.502078	1.19323	0.672814	1.83897	2.33304	2.55954	-0.155559	0.390745	-0.318401	3.03144	2.6407	2.99311
WBGene00017833	F26F12.2	0.0571274	-0.245276	0.501727	0.108146	-0.113715	0.15779	0.621406	-0.19692	-0.562844	-0.213431	0.664395	0.0751501		WBGene00019653	K11G9.2	1.0942	1.82427	0.406299	1.27709	1.05293	1.09363	0.268249	0.437288	0.621893	1.17672	0.963617	1.33433
WBGene00017834	F26F12.3	6.671	7.09289	6.82933	7.08613	7.11581	6.90694	6.57908	6.60473	6.5798	6.58289	6.67491	6.54598		WBGene00019655	K11G9.5	2.51814	2.29787	2.46268	3.12126	3.30158	3.23955	1.68656	1.80874	1.89	2.45206	2.56956	2.68104
WBGene00044544	F26F12.8	1.8761	1.60055	1.8276	1.69311	2.27693	2.04293	1.25528	1.3426	1.05097	0.968176	1.30313	1.03373		WBGene00175027	W02F12.8	0.811028	0.748095	0.0791339	0.58521	-1.269	0.318061	-0.558914	-1.01643	-0.772967	-1.17243	-1.84374	-0.899465
WBGene00017836	F26F12.5	0.669057	-0.245276	1.02615	0.902827	0.903773	1.3375	0.972878	1.09106	1.28758	1.29938	1.25543	1.5469		WBGene00020947	W02F12.2	2.90766	2.57763	2.73657	2.66613	2.00402	1.9668	3.06809	2.34875	2.4665	1.81896	1.75044	1.56482
WBGene00017835	F26F12.4	1.84491	0.159981	1.27769	0.96917	0.310093	0.809867	-0.395273	0.48534	-0.115385	-0.4417	-0.995529	-0.523487		WBGene00020948	era-1	6.78056	6.57549	6.56602	6.71227	6.69156	6.63171	6.89972	6.8902	6.81505	6.80403	6.76274	6.74466
WBGene00015360	C02G6.2	1.1747	1.46413	1.23077	0.643183	0.938124	1.11294	2.32312	1.38804	1.81061	1.75993	2.06797	1.67815		WBGene00020949	W02F12.4	5.65455	5.62631	5.62701	5.51486	5.50422	5.52354	5.69207	5.63805	5.6564	5.52603	5.48027	5.57146
WBGene00015359	C02G6.1	2.50413	2.35905	2.44633	2.29434	2.17978	2.62523	2.60892	2.45896	2.39839	2.47887	2.696	2.47135		WBGene00020950	dlst-1	8.51472	8.41736	8.41176	8.67569	8.64767	8.61774	8.50257	8.63797	8.45202	8.61337	8.60454	8.51972
WBGene00015424	C04E6.8	0.669057	-1.36727	-0.330545	-0.29711	-1.56438	-1.55003	-0.692254	-0.868297	-0.562844	-0.285581	-0.594991	-1.40484		WBGene00020951	sna-1	5.44931	5.50556	5.55693	5.53079	5.43738	5.51157	5.6181	5.50509	5.6085	5.55484	5.67075	5.50615
WBGene00015423	C04E6.7	2.97667	3.0883	2.93029	2.92389	3.02459	2.49145	2.81146	2.52147	2.46422	2.85947	2.62271	2.74383		WBGene00023355	W02F12.1	1.35485	1.47109	1.45765	1.27709	1.2812	1.37793	1.25507	1.05992	0.947879	0.844643	1.19729	1.00386
WBGene00015422	C04E6.5	3.11384	2.1819	2.47681	2.34519	2.20821	2.40727	3.34588	3.08072	3.00379	3.00266	3.2524	2.61869		WBGene00022623	ZC487.1	0.544513	0.303793	0.130664	0.540122	0.567506	0.943213	-0.227709	-0.113727	0.0267345	0.910985	0.994981	0.454172
WBGene00015421	C04E6.4	1.62383	1.68482	1.18227	1.43595	1.47125	1.4379	2.34337	1.9082	1.81061	1.88023	2.21236	1.5469		WBGene00001717	grl-8	0.702775	0.045481	-0.572943	1.03858	0.605473	0.739199	0.0414781	-0.330539	-0.398571	0.268142	0.338465	0.685498
WBGene00015427	C04E6.13	1.24807	0.159981	0.540721	0.683261	0.903773	0.651605	0.0113526	0.209706	0.275405	0.537541	-0.0246757	0.413319		WBGene00020806	T25F10.3	4.29552	4.23879	4.07749	3.93135	3.69844	3.96875	3.8984	3.80208	3.85801	3.35113	3.60303	3.54286
WBGene00015425	C04E6.11	5.42526	5.46488	5.56516	5.45416	5.42733	5.70232	6.02513	5.76106	6.05676	6.07513	6.05802	6.08828		WBGene00000936	dbl-1	2.99441	2.95426	2.87897	3.25284	3.45503	3.32111	3.05294	2.8307	2.72481	3.30253	3.11046	3.188
WBGene00015426	C04E6.12	0.837002	-0.931167	-1.04424	-0.751676	-2.01184	-1.75648	-1.73407	-0.868297	-0.963382	-0.927127	-1.11582	-2.19334		WBGene00020808	clik-1	9.61056	9.43734	9.38503	9.924	9.85232	9.84325	9.73604	9.74703	9.57572	9.86391	9.93948	9.73504
WBGene00019763	galt-1	3.42987	3.24917	3.07677	3.43302	3.36478	3.07056	1.91317	2.22856	2.37576	2.56344	2.01167	2.16101		WBGene00004984	spn-4	8.68355	8.5682	8.54948	8.60322	8.66195	8.54745	8.94279	8.91501	8.80215	8.87567	8.69385	8.81573
WBGene00019764	M03F8.5	0.351575	0.159981	0.501727	-0.0147107	0.201158	0.986024	-0.536135	0.158175	0.0651873	-0.816096	-0.213121	-0.0380605		WBGene00004975	spe-39	6.15837	6.10734	6.17083	6.16971	6.21405	6.15009	6.28252	6.28298	6.27021	6.25583	6.17991	6.2686
WBGene00019762	M03F8.3	6.39226	6.59137	6.40895	6.42676	6.42317	6.46232	6.74285	6.60293	6.69283	6.81945	6.73701	6.72525		WBGene00043952	ZC404.2	0.585736	0.676836	1.03924	0.628932	0.748078	1.14966	0.962623	0.726795	0.881537	0.702038	1.32619	0.755039
WBGene00004206	pst-1	5.09822	5.29262	5.21954	5.22391	5.25069	5.10818	4.91063	4.99428	4.93483	4.84792	4.85547	4.9775		WBGene00022603	gck-2	6.61434	6.56874	6.55722	6.57512	6.66708	6.58802	6.69786	6.81343	6.56193	6.69823	6.64472	6.71443
WBGene00219717	anr-23	-0.915906	-1.75429	-0.830116	-0.983002	-0.716379	-2.28699	-1.73407	-1.71629	-1.9068	-2.76363	-2.17995	-3.33084		WBGene00020522	T15B7.10	0.0506983	-0.768963	-0.147637	0.290763	0.120047	-0.920726	0.0414781	-0.495598	-1.00429	-0.0728952	-0.499784	-0.36895
WBGene00019761	M03F8.1	4.2376	4.30516	4.10469	4.11732	4.315	3.77909	1.77092	3.00981	1.46958	0.618841	1.74432	1.83105		WBGene00000714	col-141	3.51547	3.48419	3.71352	4.00786	3.96986	4.06295	3.7229	3.47403	3.6595	3.87196	3.89669	3.65171
WBGene00019765	M03F8.6	1.01571	0.653795	1.02615	1.0326	1.18694	0.952471	0.717621	0.751855	1.07926	0.495106	0.899773	0.68708		WBGene00000715	col-142	8.73097	8.44695	8.56038	9.31955	9.20118	9.22398	8.91256	9.05963	8.95552	9.60897	9.63227	9.40174
WBGene00003954	pcm-1	2.90285	3.34293	2.90809	2.75553	3.12492	2.61454	2.1151	2.87267	1.97019	1.88023	1.87631	2.13513		WBGene00020526	T15B7.14	1.57554	1.9353	1.7324	0.712589	0.678537	0.974577	1.97071	2.02225	1.71055	1.20344	1.42161	1.26451
WBGene00015678	mcp-1	2.58187	2.19632	2.16365	2.30722	2.7333	2.49145	2.16146	2.30163	2.18066	2.35383	2.2248	2.38615		WBGene00000716	col-143	8.69728	8.30758	8.58599	8.83336	8.67888	8.75601	9.44829	9.44269	9.49716	9.49683	9.60989	9.42175
WBGene00000069	acy-2	0.00163225	0.0371238	-0.402695	-0.0147107	0.0205862	0.425723	0.587854	0.049241	0.802153	0.90475	0.510362	0.886389		WBGene00020517	hpo-8	6.3818	6.23918	6.31214	6.97673	7.0337	6.96558	6.36991	6.43191	6.44692	7.13417	7.23082	7.01918
WBGene00000979	dhs-16	1.42724	1.36545	1.25442	1.33893	1.4476	1.22958	-0.777143	0.680596	0.582587	-0.144718	-0.510103	0.413319		WBGene00020528	lgc-54	1.28148	1.24342	1.19259	2.35074	2.43144	2.67859	0.676714	0.726795	1.18639	2.24903	1.5111	1.54532
WBGene00001508	fut-8	5.38517	5.76504	5.82415	5.83607	6.01708	5.82906	4.94747	4.93044	4.61556	4.40486	4.86543	4.99918		WBGene00020516	T15B7.1	6.72052	6.76188	6.8726	7.36677	7.32968	7.4868	6.93784	6.74339	6.85612	7.42305	7.20129	7.19954
WBGene00015677	cpg-4	4.14779	4.059	4.55627	4.49203	4.46684	4.804	5.57239	5.30533	5.84346	5.90323	5.66725	5.64701		WBGene00020586	frpr-18	0.458356	-0.135091	0.406299	1.00579	0.567506	0.810458	-0.155559	-0.410709	0.144571	0.317895	0.338465	0.228291
WBGene00001345	fos-1	5.41601	5.59035	5.30555	5.57625	5.54902	5.35766	4.99944	5.01796	4.84294	4.78986	4.8773	4.80769		WBGene00006803	unc-70	8.07476	7.83005	7.88191	8.53088	8.45949	8.41957	7.76838	7.99832	7.83532	8.31397	8.28406	8.31062
WBGene00004502	rpt-2	7.86679	8.31459	7.99347	7.71427	7.89109	7.78163	7.88679	8.00947	7.96036	7.90285	7.84254	7.85589		WBGene00019643	K11C4.2	2.14335	2.2618	2.14952	1.61812	1.25755	1.81912	2.15223	2.13949	2.04957	1.61516	1.97152	1.81325
WBGene00000159	aps-1	5.67849	5.57249	5.64226	5.51511	5.61022	5.43866	5.14353	5.27239	5.12493	5.01116	4.91999	4.94993		WBGene00019642	K11C4.1	3.33383	3.59947	3.71352	3.62624	3.51111	3.66183	3.55567	3.47403	3.72717	3.28387	3.66284	3.48775
WBGene00017931	picc-1	5.05116	4.6861	4.9905	5.16143	5.11651	5.2988	5.58307	5.45163	5.69597	5.956	5.66838	5.84558		WBGene00003844	odc-1	5.38946	5.48745	5.09462	5.18764	5.34921	5.34756	4.78266	4.71386	4.83519	5.27367	5.42377	5.54102
WBGene00000980	dhs-17	1.95126	1.74494	1.79572	1.84216	1.91244	1.85596	1.82951	1.98415	2.23197	2.35383	1.86046	2.36404		WBGene00006801	unc-68	7.02447	6.7391	6.91179	7.38402	7.20113	7.06637	6.98748	7.07725	6.76763	7.15057	6.96386	7.20809
WBGene00017933	F29G9.7	-0.385391	-1.75429	-0.196244	0.108146	-1.07895	0.52036	0.892708	0.643602	0.900557	1.02893	0.836348	1.0887		WBGene00304201	T07H8.11	5.60152	6.42528	5.73188	-1.73672	-4.07635	-5.56458	3.70848	3.83722	4.76791	-3.24282	-5.54418	-5.65435
WBGene00000534	cpi-2	7.03721	7.255	7.12268	7.1705	7.42563	7.09887	6.30291	6.78169	6.3495	6.28894	6.3985	6.49983		WBGene00003165	mec-1	3.67678	3.71513	3.35034	3.73527	3.36383	3.35726	3.11988	3.33345	3.01518	3.06096	3.1176	3.37631
WBGene00019806	pgap-3	4.40469	4.85929	4.57986	4.60065	4.87635	4.46938	3.82412	3.81768	3.4669	3.04004	3.51796	3.58324		WBGene00004229	ptr-15	1.35485	1.24342	0.836933	0.58521	0.713726	0.457786	-0.558914	0.0145969	0.354789	0.268142	-0.186626	0.495395
WBGene00019807	jamp-1	5.24284	5.4484	5.43149	5.40258	5.41367	5.31869	5.27452	5.16716	5.27158	5.2484	5.10124	5.29924		WBGene00016364	nhr-161	0.739769	0.712906	0.805569	0.902692	0.877846	0.664237	0.319779	0.609755	0.58067	1.20344	0.898766	1.03215
WBGene00019808	R01B10.6	4.88475	4.97468	4.97635	4.77305	4.84048	4.8571	4.86409	4.78302	4.76454	4.76998	4.81079	4.64529		WBGene00016366	nhr-140	-0.434729	-0.497661	-0.657832	0.628932	0.528511	0.810458	-0.758223	-0.410709	-0.669873	0.66407	0.759603	0.228291
WBGene00021389	Y38A10A.2	4.75022	4.54949	4.35493	4.62658	4.56353	4.24179	2.05498	3.41299	2.23197	1.58889	2.1744	2.76929		WBGene00003697	nhr-107	1.73061	2.16096	1.89023	2.40205	2.32168	2.60033	1.4294	1.25442	1.36696	1.74813	1.73195	1.79686
WBGene00021392	Y38A10A.7	4.57119	4.31511	4.41912	4.4286	4.35687	4.32935	4.53711	4.5202	4.72256	4.79206	4.42805	4.52838		WBGene00003632	nhr-42	2.48584	2.64452	2.55044	2.59075	2.48335	2.63018	2.09422	1.99139	1.83847	2.34814	2.6407	2.45939
WBGene00021391	smut-1	4.60184	4.52398	4.48308	4.50326	4.49596	4.50742	5.0153	4.7616	5.02485	5.06292	4.92381	4.90469		WBGene00016362	C33G8.4	3.06898	2.75243	2.72823	3.22462	2.80221	2.79736	2.2216	2.08206	2.0646	2.45206	2.86945	2.86528
WBGene00000802	crt-1	11.2121	11.4043	11.2171	11.4306	11.5659	11.3346	10.5081	10.9143	10.649	10.5279	10.6309	10.6989		WBGene00016361	drd-10	0.163909	-0.417491	-0.147637	1.1922	1.2335	1.4241	1.05674	0.437288	0.354789	2.59007	2.03325	1.35688
WBGene00017535	atf-8	1.67794	1.53396	0.686942	1.80632	1.47125	0.771899	0.155743	1.11828	-0.477955	-0.0163944	-0.147532	0.0751501		WBGene00016360	C33G8.2	3.33383	2.60668	2.99474	4.02022	3.84846	3.68572	3.21821	3.5234	3.09053	4.58118	4.087	4.01276
WBGene00017534	F17A9.2	5.09822	5.00368	5.07262	5.04322	5.04542	4.94716	5.53436	5.43006	5.64128	5.75488	5.5609	5.52153		WBGene00017618	F20A1.6	1.0942	1.00241	1.11795	0.866623	0.996898	1.4012	0.994684	0.688827	0.700964	0.844643	0.931556	0.535472
WBGene00017536	F17A9.4	6.40969	6.51717	6.27299	6.04466	6.07321	5.90228	6.33106	6.33646	6.47923	5.7926	5.7895	5.80204		WBGene00017620	tofu-2	6.39852	6.46878	6.47426	6.34215	6.4423	6.4609	6.40613	6.37626	6.3749	6.33951	6.39577	6.29875
WBGene00017537	F17A9.5	5.11466	4.25435	5.1815	5.21026	5.11088	5.49072	5.76389	5.32006	5.78883	5.76049	5.7716	5.6251		WBGene00017613	F20A1.1	4.83366	4.67798	4.51573	4.84709	4.75759	4.63632	4.30547	4.19302	4.45086	4.241	4.37319	4.3071
WBGene00017533	fbxa-178	1.19957	0.92031	0.881758	0.424174	0.411376	0.565448	1.27649	0.852549	0.992675	1.11552	1.23098	1.21759		WBGene00017621	F20A1.10	4.46251	4.22948	4.10029	4.44089	4.3541	4.19197	3.73719	3.56592	3.92542	3.75943	4.11582	3.95852
WBGene00017538	ceh-49	0.259944	-1.06241	0.686942	0.165862	0.256654	0.986024	1.33833	1.45363	1.97019	1.81272	1.30313	1.87861		WBGene00003164	mdt-6	6.07216	5.94054	5.96178	5.73339	5.67352	5.56663	6.26456	6.13641	6.21908	5.74416	5.64996	5.68605
WBGene00006436	ttn-1	6.65536	6.36265	6.25698	6.26451	6.07611	6.24222	6.52968	6.0148	6.33638	6.80487	6.98106	5.89653		WBGene00021959	Y57E12AL.6	7.37355	7.26427	7.27308	6.50865	6.4843	6.50386	7.36014	7.14015	7.48808	6.4834	6.57444	6.47911
WBGene00001374	exp-2	2.89526	3.12647	3.00887	3.21795	3.46831	3.07056	2.31289	2.51124	1.93966	1.9604	2.39953	2.21142		WBGene00021956	Y57E12AL.1	7.33553	7.33432	7.29795	7.17502	7.228	7.16992	7.30127	7.37682	7.28452	7.20364	7.15301	7.20615
WBGene00021067	W06H8.4	-0.17894	-1.06241	-0.558814	-0.552367	-0.827411	-1.0646	-0.395273	-1.09962	-1.35931	-0.36153	-0.353983	-0.608376		WBGene00021960	tmem-258	5.81374	5.70117	5.83548	5.8932	5.90045	5.84746	5.97423	5.55606	5.95747	5.99988	6.03938	5.89399
WBGene00021066	W06H8.2	1.71291	1.68482	1.64282	0.221357	0.506013	0.732905	0.748318	1.55672	0.802153	-0.285581	0.0330398	0.413319		WBGene00044612	Y57E12AR.1	1.40177	1.66768	1.47768	1.38302	1.2335	1.44665	0.929833	0.241368	0.58067	1.30562	1.48925	1.00386
WBGene00004373	rme-1	8.34506	8.71308	8.56449	8.62537	8.74692	8.65772	8.46264	8.5015	8.42352	8.50374	8.54758	8.50118		WBGene00017850	F27B10.1	1.35485	1.61146	1.43733	0.791661	0.748078	0.625243	0.159315	0.342651	0.58067	0.739032	0.521911	-0.0396424
WBGene00021068	W06H8.6	6.1118	6.62576	6.54762	6.84741	7.05938	7.08345	6.50236	6.40645	6.18677	6.37848	6.6347	6.54537		WBGene00003786	npa-1	9.36613	9.60604	9.34341	8.99767	8.92863	8.90309	8.66485	8.9558	8.89414	8.71101	8.5513	8.68459
WBGene00019522	K08B12.3	2.95492	3.09602	2.90062	3.11182	3.16173	2.81454	2.09135	2.63891	2.30565	2.02147	2.2735	2.41869		WBGene00007029	mys-1	6.01295	5.93959	5.9917	5.74586	5.80272	5.80665	6.16417	6.24178	6.1547	5.87248	5.80952	5.90837
WBGene00023322	K08B12.4	-0.385391	-0.410335	-0.402695	-0.149012	0.411376	-0.0993675	-0.867341	-0.413731	-1.08368	-0.526589	-1.39146	-0.698574		WBGene00020908	VC5.2	4.20913	4.07869	4.34353	4.61405	4.51984	4.60158	3.78381	3.96978	3.78276	4.20178	4.41437	4.36106
WBGene00019521	dmd-7	6.05925	6.52862	6.55716	6.50151	6.67626	6.79722	6.21154	6.3057	5.9256	6.14798	6.3159	6.43635		WBGene00044699	nhr-286	1.63566	1.9353	1.47768	1.98069	2.04605	2.12891	1.49812	1.59956	1.98785	2.01268	1.83953	1.9677
WBGene00006437	mrck-1	6.22213	6.65934	6.71198	6.58454	6.70397	6.85568	6.85111	6.79229	6.8432	6.94299	6.91304	6.92772		WBGene00003725	nhr-135	1.9198	2.08041	2.34762	3.09032	3.07001	3.20029	1.81781	2.11106	1.54896	2.67843	2.97546	3.03565
WBGene00019520	K08B12.1	4.42064	4.22299	3.41257	4.23322	4.44611	3.64899	1.12098	3.40748	1.07926	0.695803	1.6735	2.76086		WBGene00003849	odr-2	-0.0721585	-0.58255	-0.087516	0.344202	0.0111122	0.107844	-0.558914	0.0145969	-0.48346	0.775102	0.38656	-0.0396424
WBGene00017965	F31F7.2	0.306487	-0.500533	0.33427	-0.751676	-0.261814	-0.502723	-1.06665	-0.413731	-2.14781	-2.11155	-0.995529	-1.12921		WBGene00017332	ugt-37	-1.31608	-0.983088	-0.844245	0.671367	0.269424	0.268308	-1.42565	-1.83955	-1.82741	-0.0728952	0.010411	0.228291
WBGene00017964	F31F7.1	6.08701	5.8103	6.44472	6.36803	6.37148	6.73136	6.4705	6.50191	6.30453	6.07242	6.50686	6.46065		WBGene00001399	fat-7	4.08524	4.76	4.05099	5.99068	5.99377	5.97506	3.50648	4.69722	4.09237	7.474	7.76402	7.42963
WBGene00019667	spe-49	2.0774	2.50527	2.16365	2.14449	2.06011	2.17971	3.1003	2.75619	2.78937	2.40056	3.10545	2.65557		WBGene00017335	F10D2.10	1.53402	1.42834	1.79762	1.96372	1.39397	1.99766	1.60583	1.3055	1.31764	2.49595	2.25672	2.29401
WBGene00195164	K12B6.11	2.6735	1.6433	1.56929	2.2008	1.09859	1.72299	1.52719	1.67144	1.70564	1.89662	1.81183	1.74811		WBGene00017329	ugt-39	2.57041	2.89269	2.72823	1.96372	2.25158	2.27462	2.73006	2.69363	2.78048	2.32399	2.01806	2.22216
WBGene00023432	K12B6.9	3.45591	3.49656	3.30908	3.36071	3.49163	3.5175	3.1586	3.25026	2.88862	2.79096	3.08513	3.11872		WBGene00017336	ugt-41	3.59838	3.8222	3.98952	4.95194	5.0313	5.21103	3.52855	3.7338	3.86661	5.48306	5.46495	5.84997
WBGene00019666	sago-1	6.75731	7.15468	7.10693	7.08051	7.25814	7.19211	6.58014	6.71249	6.391	6.12816	6.56549	6.53675		WBGene00017315	ugt-36	0.775838	0.88085	1.01202	0.445485	0.171577	0.107844	0.89628	0.568533	1.15865	-0.610552	-0.499784	0.0735682
WBGene00019672	K12B6.8	1.09739	1.5565	1.02615	1.28785	1.2702	1.55431	2.16146	1.87666	2.10012	2.44583	2.1744	2.06833		WBGene00017314	lgc-39	1.42467	1.51261	1.82916	2.14027	2.13959	1.69281	1.47557	1.22819	1.89	1.80157	1.83953	2.01098
WBGene00020891	T28C12.4	4.36125	4.03913	4.29632	4.45199	4.41595	4.30297	4.94747	4.40057	4.8796	4.28855	4.3899	3.86883		WBGene00017313	cpsf-2	6.29125	6.31813	6.31075	6.35929	6.26164	6.2687	6.44508	6.5478	6.42379	6.48203	6.39797	6.48104
WBGene00020890	fbxa-202	2.75966	2.56208	2.77543	2.33264	2.19407	2.43182	3.45226	2.88064	3.06165	3.01022	3.14525	2.92843		WBGene00017312	pitr-5	1.85384	2.29787	2.29213	2.37662	2.57231	2.55954	1.92152	2.22156	2.22034	2.39525	2.35669	2.66306
WBGene00020889	T28C12.2	1.46876	-0.810873	0.615683	0.326326	-1.22334	0.565448	1.27649	1.31933	1.77647	1.81272	1.47956	1.11541		WBGene00017316	F09G2.8	6.18292	6.27882	6.27613	6.28693	6.27496	6.22454	6.3934	6.33076	6.30859	6.39995	6.35026	6.43741
WBGene00020893	T28C12.6	2.13011	0.427914	1.56929	1.2349	-0.113715	0.846861	-0.612084	0.259459	0.458851	0.451385	-0.594991	-0.295218		WBGene00017317	attf-2	7.76172	7.73459	7.7118	7.78699	7.87724	7.64624	7.94671	8.01759	7.8654	7.89019	7.87196	7.89483
WBGene00017430	bcl-11	6.98093	7.39839	7.24504	7.60767	7.77473	7.65046	6.16679	6.40092	5.90105	5.71268	6.37916	6.3616		WBGene00017311	F09G2.2	6.34175	6.31374	6.29813	6.36334	6.44427	6.29379	6.51721	6.57147	6.42161	6.48748	6.41836	6.40059
WBGene00017431	F13H6.3	6.47482	6.87367	6.50327	6.51546	6.6718	6.32321	5.62813	5.92226	5.46221	5.08097	5.41657	5.51402		WBGene00017310	F09G2.1	4.25137	4.18844	4.11636	4.65163	4.50736	4.75847	3.90263	4.19302	3.96199	4.45345	4.39687	4.55144
WBGene00017432	F13H6.4	-1.02694	0.273191	0.144793	-1.11425	-0.517071	-0.412525	-0.867341	-0.493901	-0.963382	-1.17867	-0.884498	-0.698574		WBGene00015743	soap-1	6.83125	6.78642	6.70531	6.85488	6.86641	6.80311	6.67517	6.77996	6.66351	6.86021	6.63106	6.83374
WBGene00017433	F13H6.5	0.395296	0.217696	0.377992	0.515804	0.971677	0.425723	-0.536135	0.158175	-0.115385	-0.4417	-0.281834	-0.0981815		WBGene00015744	C13F10.5	4.02283	4.00787	3.91799	4.02432	3.87591	4.02601	4.06621	3.90916	4.25186	4.27288	4.00079	4.08205
WBGene00019015	F57F4.1	3.92726	3.39389	3.41781	3.47928	3.15444	3.79811	4.5172	4.0859	4.43579	4.39912	4.45469	4.34582		WBGene00015745	C13F10.6	5.96493	5.98638	5.99865	5.90436	5.8851	5.96923	6.10665	6.08069	5.88207	5.92761	5.89097	6.08078
WBGene00001581	gfi-1	8.80614	9.45933	9.15587	9.14286	9.24142	9.38882	8.45335	8.90056	8.48923	8.19978	8.60758	8.6227		WBGene00015742	kxd-1	2.39599	2.08041	2.34762	2.66613	2.32168	2.61034	2.33864	2.2082	2.34866	2.70671	2.35669	2.61711
WBGene00019017	F57F4.4	9.59471	10.2859	9.92221	9.89828	10.0162	10.1208	9.32499	9.65704	9.26606	8.95717	9.38467	9.34375		WBGene00015746	C13F10.7	4.93882	4.76215	4.73553	4.79766	4.78887	4.96582	5.1795	4.86409	5.21446	5.10502	5.01137	4.91075
WBGene00020270	T05H4.7	1.89145	1.46413	1.38872	1.09335	0.0205862	0.952471	-0.206828	0.104736	-0.0526491	-0.816096	-0.884498	-1.40484		WBGene00015741	C13F10.1	0.664807	1.14124	0.487599	1.27709	0.9386	1.33024	0.417627	0.609755	0.354789	0.625076	0.994981	0.945561
WBGene00020273	T05H4.10	5.11629	5.05998	5.17531	5.12006	4.96856	5.10246	5.26659	5.15899	5.37076	5.35457	5.27575	5.28754		WBGene00001428	fkb-3	4.74091	4.09244	4.20617	4.40676	3.83254	4.07023	3.89416	3.49068	3.90051	4.30407	3.96163	4.3215
WBGene00020274	T05H4.11	5.67295	5.90007	5.75536	5.8305	5.91298	5.81746	5.49983	5.4583	5.51494	5.48769	5.40296	5.60285		WBGene00001563	gei-6	6.75312	6.65932	6.72483	6.67496	6.67603	6.58231	6.84252	6.96706	6.82722	6.73646	6.69632	6.7307
WBGene00020275	atp-4	8.01713	8.25489	8.10885	8.15555	8.37589	8.16273	7.96054	8.10654	8.02132	8.04889	8.00774	7.95768		WBGene00015461	krr-1	5.78084	5.7988	5.90094	5.80184	5.9437	5.84215	6.06385	5.9179	5.98834	5.98552	5.99353	5.93764
WBGene00000110	alh-4	8.33492	8.39282	8.59767	8.51987	8.46196	8.67582	8.80011	8.46552	8.73115	8.61288	8.83907	8.44699		WBGene00015462	C05C8.5	4.87997	4.9286	4.81643	4.7808	4.56871	4.71735	4.79181	4.73497	4.84827	4.81571	4.48235	4.51932
WBGene00001513	gad-1	5.4449	5.3742	5.35425	5.34128	5.29609	5.33831	5.77419	5.66971	5.85884	5.87351	5.80408	5.84358		WBGene00015463	hpo-9	6.60685	6.67769	6.68121	6.65857	6.7393	6.64761	6.72201	6.7224	6.65485	6.73188	6.61853	6.71497
WBGene00020269	erfa-1	8.31692	8.39731	8.2651	8.20951	8.18281	8.2321	8.27608	8.30875	8.36529	8.32809	8.31672	8.34837		WBGene00015466	hyls-1	4.20252	4.21383	4.24468	4.14968	4.24106	4.17182	4.15755	4.23644	4.32546	4.40248	4.31536	4.26898
WBGene00020268	hpo-19	7.42015	7.60004	7.50804	7.45072	7.57022	7.42515	7.25678	7.4207	7.23138	7.31909	7.18259	7.28773		WBGene00015460	C05C8.1	4.52742	4.52407	4.60041	3.79406	4.06491	4.07023	4.6455	4.50577	4.7587	4.18177	4.28396	4.06846
WBGene00020267	T05H4.4	-0.244528	-1.2068	0.194546	0.221357	-0.341984	0.15779	0.864963	0.976728	1.35855	1.17048	1.3493	1.35846		WBGene00015464	C05C8.7	5.23122	5.12711	5.00427	5.63363	5.41617	5.47913	4.58097	4.63867	4.61042	5.39308	5.43382	5.48456
WBGene00020276	T05H4.15	-0.17894	-0.0971773	0.420427	0.559525	-0.0450022	0.692828	-0.536135	-0.0685955	-0.321836	-0.285581	-0.0246757	-0.226506		WBGene00017365	F10G2.4	-0.20646	0.045481	-0.147637	-0.68227	-0.53203	-0.809694	1.20113	-0.113727	0.811996	0.0499615	-1.84374	-1.56689
WBGene00020265	fbxa-196	2.27757	1.94615	2.21277	1.99328	1.70864	2.25044	3.14713	2.80727	2.96641	2.93284	3.04361	2.76086		WBGene00017364	clec-7	0.664807	0.639842	0.740718	2.72775	2.6561	2.70688	0.319779	-0.330539	0.200066	2.27446	2.51652	2.28229
WBGene00020264	acl-8	5.15496	5.41795	5.41847	5.3875	5.42582	5.38307	5.6021	5.37611	5.22644	5.29243	5.4125	5.43004		WBGene00017362	F10G2.1	5.06626	4.89171	4.91891	4.86548	4.66624	4.87732	4.91211	4.57765	4.94687	4.98118	4.87051	4.74972
WBGene00022646	acl-9	5.55502	6.04262	6.13487	5.8193	6.02109	6.06615	6.22729	6.09834	6.03527	5.92936	6.083	5.96974		WBGene00015396	nhr-148	-0.434729	-0.269392	-0.147637	0.290763	0.0666073	0.457786	-0.227709	-0.0481388	-0.573658	0.268142	0.070532	0.612434
WBGene00006815	unc-83	7.41418	8.06306	7.75342	7.71427	7.87455	7.705	7.11859	7.33374	6.84114	6.54763	7.09892	7.03088		WBGene00015400	cyp-35A2	1.35485	1.33884	1.01202	3.6947	3.20597	3.45501	0.826739	0.726795	0.538235	4.13048	3.10328	3.37631
WBGene00002273	lec-10	9.19923	9.65212	9.28331	9.10579	9.30007	8.96521	8.20697	8.61619	8.15275	7.7047	8.08054	7.99705		WBGene00015393	C03G6.5	1.59586	1.64918	1.6465	1.78201	1.4155	1.71154	1.52031	1.51529	1.6117	1.71138	1.83953	1.24047
WBGene00020911	cpt-6	3.84688	4.31841	3.75277	4.07652	4.17439	3.72547	2.5836	3.40196	2.67353	2.63359	2.67803	3.25712		WBGene00005602	srj-14	2.15709	2.4552	2.63316	2.6556	2.33304	2.64974	1.98674	2.33653	1.83847	1.81896	2.23061	2.14655
WBGene00020910	dgtr-1	2.43249	2.25263	2.86265	2.40633	2.41748	2.86049	3.62761	3.47221	3.99081	4.00833	3.54797	3.77559		WBGene00015402	C03G6.17	-0.0094227	-0.672748	-0.087516	1.61812	0.877846	0.739199	0.0414781	-0.330539	0.144571	0.412532	0.795672	1.33433
WBGene00020909	W01A11.1	6.77551	7.44368	6.83277	6.82799	7.13352	6.53283	6.14316	6.32992	5.99592	5.83575	6.02551	5.98883		WBGene00005647	srp-6	4.08883	4.30822	4.23882	4.43475	4.45113	4.59655	3.95653	3.97768	3.89631	4.07369	4.26479	4.39141
WBGene00003385	moc-2	3.62153	3.46711	3.5857	3.51858	3.62413	3.28791	2.50489	3.05981	2.83155	2.55314	2.71376	2.57123		WBGene00015362	fbxa-105	2.52875	2.98408	2.26932	1.55153	1.05293	1.63509	1.78151	1.35483	1.6117	0.910985	1.02568	0.945561
WBGene00020912	W01A11.7	-0.0560832	0.32663	-0.330545	-0.221162	0.0833219	-0.813063	-1.73407	-0.19692	-0.477955	-1.48352	-1.11582	-0.295218		WBGene00001789	gst-41	0.845379	-0.269392	0.526593	1.102	0.528511	0.366156	0.826739	-0.113727	0.811996	0.107677	0.338465	0.276385
WBGene00006723	ubh-3	5.79834	5.90117	5.779	5.68388	5.74851	5.63253	5.47824	5.62296	5.58813	5.59078	5.44343	5.41399		WBGene00020054	R13D7.2	2.80668	2.12125	2.33669	3.0587	2.63789	2.80611	2.16637	1.49343	1.57018	2.67843	2.49474	2.5404
WBGene00006722	ubh-2	4.30792	4.58282	4.42695	4.26987	4.22396	4.06075	3.77652	4.04747	3.85014	3.68876	3.74216	3.55912		WBGene00017567	F18E3.11	4.2893	3.83862	3.97197	4.77108	4.38717	4.66063	4.46846	4.30707	4.38054	4.71718	4.63946	4.46589
WBGene00006721	ubh-1	4.3278	4.42638	4.35493	4.05759	4.25835	4.02891	3.63173	3.8342	3.47225	3.3449	3.52301	3.42671		WBGene00045275	F18E3.12	3.7825	3.70173	3.95777	4.63296	4.36521	4.59655	4.11807	3.80652	3.84065	4.31637	4.18544	4.24198
WBGene00001073	dpy-11	8.00108	7.69009	7.41667	7.74507	7.65657	7.34661	6.23612	7.13816	6.58042	6.53721	6.42435	6.71437		WBGene00045276	F18E3.13	4.48175	4.3141	4.32706	4.85861	4.67519	4.8395	4.86518	4.32883	4.44225	4.72181	4.56042	4.47364
WBGene00018491	mdh-1	8.92114	9.21543	9.06903	9.10094	9.2302	9.20747	8.91851	9.08175	9.11253	9.13524	8.99355	9.01517		WBGene00017565	ddo-2	5.5927	5.42222	5.44562	6.58971	6.43507	6.52122	5.46631	5.0213	5.15075	6.34101	5.99256	6.02645
WBGene00206358	F46E10.18	0.704246	-0.325446	0.501727	0.326326	-0.113715	0.271001	0.807819	0.526563	0.582587	0.210376	0.426704	0.537054		WBGene00017789	F25E5.8	4.67081	4.75352	4.62308	5.45082	5.32666	5.39034	4.42794	4.09119	4.26494	5.16742	5.07879	5.07272
WBGene00018488	acs-1	7.65662	8.37351	8.05558	8.23142	8.51288	8.18975	7.14659	7.60428	7.26755	7.71716	7.32946	7.9153		WBGene00017792	F25E5.16	-0.20646	0.205946	-0.657832	-0.0796057	0.120047	0.163339	-0.303657	-0.18244	-0.10159	0.216611	0.288712	0.228291
WBGene00018492	hpo-26	1.56761	0.735095	1.34533	1.4123	0.637258	1.17244	1.47308	1.61522	1.87658	2.21692	1.65524	1.21759		WBGene00017787	nhr-141	0.775838	-0.20068	0.320142	0.177552	-0.235048	-0.20703	-0.086846	-0.330539	-0.48346	0.457619	-0.334724	0.411737
WBGene00001089	dre-1	6.30398	6.70735	6.40433	6.46606	6.62446	6.52072	5.82457	6.05145	5.58567	5.17805	5.74917	5.68764		WBGene00017786	F25E5.5	4.19254	3.93721	4.03079	3.56566	3.35271	3.34531	4.18212	3.89672	3.98982	3.1868	2.96757	3.23743
WBGene00235332	K04A8.20	0.80494	1.41564	1.51158	0.760223	1.66828	1.66202	0.972878	0.526563	0.174122	-0.816096	1.63674	0.722269		WBGene00017785	F25E5.4	3.04701	2.95426	2.78561	1.98069	1.5186	1.7483	3.1126	2.98749	2.91094	2.12874	1.76871	2.12043
WBGene00019376	lipl-4	-0.17894	1.46413	1.10632	0.683261	1.12865	0.91812	0.286987	0.48534	-2.43731	-2.76363	0.0885349	-0.443317		WBGene00017782	F25E5.1	5.12686	5.22402	5.14405	5.12031	5.18653	5.05472	5.17251	5.08298	5.01614	5.25144	5.00561	5.18091
WBGene00006665	twk-10	1.36263	2.1526	1.93395	1.69311	2.09098	1.28455	0.244552	0.049241	-0.321836	-0.713002	0.243258	0.277967		WBGene00003731	nhx-3	3.8475	3.8427	3.63093	4.85401	4.77852	4.92627	3.16988	3.42867	2.9839	4.41682	4.59921	4.61126
WBGene00005004	spp-19	-0.244528	-0.325446	-0.330545	-0.862708	-0.261814	0.271001	-0.692254	-0.868297	-0.397785	-1.32306	-0.685189	-0.608376		WBGene00017599	F19F10.3	1.55493	0.972969	0.955986	1.66087	1.05293	1.4907	1.28131	0.526097	1.042	1.09346	1.39834	1.37907
WBGene00019373	K04A8.1	5.54656	5.88456	5.76672	5.74314	5.99379	5.61789	4.83399	4.96272	4.37147	3.88229	4.6379	4.45445		WBGene00017600	ttr-10	3.30943	3.94481	3.57157	3.1289	3.28413	3.22005	2.95041	2.71267	2.95193	3.12525	2.9833	3.08374
WBGene00019379	K04A8.10	0.669057	1.44009	1.38872	1.00123	0.79552	1.17244	-0.149112	0.049241	-1.70035	-1.04742	-0.995529	-0.523487		WBGene00017605	F19F10.9	7.4213	7.31832	7.39169	7.35176	7.39414	7.30443	7.57849	7.60419	7.43775	7.53969	7.38379	7.43361
WBGene00001506	fut-2	2.80899	2.76927	2.63833	2.9155	2.88188	2.47972	1.21189	2.0563	1.33528	-0.285581	1.15503	1.16741		WBGene00017608	F19F10.12	5.84909	5.85939	5.89722	5.87516	5.93906	5.8175	6.08168	5.97225	5.95848	6.00178	6.00127	5.89206
WBGene00017151	EGAP9.3	3.63982	3.71269	3.4943	3.76723	3.85741	3.32772	1.91317	2.71221	1.70564	1.11552	1.70934	1.99828		WBGene00017606	ets-6	5.69984	5.64043	5.58952	5.46446	5.55846	5.46953	5.71871	5.72269	5.67366	5.64166	5.57022	5.47943
WBGene00022845	ZK1055.4	1.36263	1.25952	0.881758	1.28785	1.62677	0.565448	-1.17768	0.442905	-0.85235	-1.66409	-1.93895	-0.523487		WBGene00017607	F19F10.11	6.41791	6.43746	6.34183	6.30473	6.3614	6.20484	6.45231	6.53849	6.35441	6.27642	6.28911	6.41945
WBGene00001829	hcp-1	6.00737	6.08975	6.43505	6.34558	6.29485	6.66688	7.45415	7.18879	7.52703	7.67739	7.57326	7.49587		WBGene00016816	C50E3.5	5.44512	5.36812	5.41736	5.41693	5.46345	5.39179	5.5617	5.5783	5.45157	5.56002	5.47472	5.50489
WBGene00022847	ZK1055.6	4.64775	4.95148	4.83056	4.62143	4.73208	4.43941	3.66429	4.06856	3.20975	3.11201	3.57736	3.45314		WBGene00016817	C50E3.6	0.585736	0.100976	0.740718	0.972233	0.605473	1.06477	0.861929	0.292898	0.58067	0.739032	0.865213	0.495395
WBGene00022848	ZK1055.7	6.38618	6.75076	6.52044	6.41788	6.50494	6.26802	5.53766	5.85103	5.43237	5.00361	5.3961	5.50015		WBGene00016822	C50E3.11	2.99441	2.96925	3.10835	3.23173	3.23047	3.13932	3.29746	2.97964	3.18982	3.30253	3.32927	3.46718
WBGene00002148	gon-14	5.55622	5.67906	5.83399	5.74314	5.82737	5.98654	6.28862	6.18538	6.26813	6.48937	6.33539	6.32057		WBGene00016823	C50E3.12	2.14335	2.46581	2.22259	2.2702	2.10024	2.36023	2.46988	2.18111	2.28593	2.57991	2.48373	2.52057
WBGene00000784	cpr-4	8.22866	8.52085	8.52082	8.28307	8.40899	8.49136	8.34706	8.75219	7.9872	7.97144	8.32107	8.43759		WBGene00016824	C50E3.13	3.11898	3.16422	3.21962	3.42393	3.39125	3.27777	3.30387	3.41129	3.28913	3.58754	3.46425	3.48775
WBGene00004092	ppt-1	2.16841	2.34617	2.01926	2.25499	2.30352	1.70295	1.25528	1.38804	1.38145	1.37153	1.2061	1.58563		WBGene00017201	grsp-4	4.32321	3.89466	4.19411	4.96052	4.67742	4.83736	4.62516	4.63867	4.69976	5.2909	5.30053	4.87605
WBGene00004740	scd-2	2.60998	2.70009	2.85493	3.14807	3.05621	2.88738	2.33328	2.50094	2.10012	2.25557	2.696	2.48166		WBGene00015709	cyp-33A1	2.93184	2.80351	2.87142	3.53151	3.52108	3.56728	2.44689	2.39665	2.6669	3.28387	3.18714	3.43046
WBGene00020424	T10H9.1	-0.313241	-1.9953	0.0398231	-0.862708	-1.07895	-0.0306548	-0.0401777	-0.668988	0.41513	0.495106	0.836348	0.455754		WBGene00003684	nhr-94	2.24977	2.1996	2.01887	1.72271	1.37211	1.46884	1.30707	1.42579	1.72953	1.28074	1.276	1.46459
WBGene00044779	T10H9.8	2.54353	1.14518	2.64729	2.54328	1.94659	2.47972	3.31032	2.75619	3.27235	3.38612	3.50272	2.98747		WBGene00015705	nhr-152	0.502078	0.601874	1.01202	1.40833	1.45763	1.53345	0.929833	0.649833	0.402883	0.810291	0.47819	1.21601
WBGene00020425	syx-18	4.80595	4.81323	4.78053	4.81198	4.83821	4.94929	5.1261	5.07812	5.10443	5.23073	5.24249	5.17933		WBGene00015710	C12D5.9	1.6159	1.42834	1.21664	2.07854	1.97531	1.8363	1.22836	1.02986	0.621893	1.06461	1.55385	1.64027
WBGene00004897	snb-1	6.2794	6.25392	6.1865	6.15477	6.34692	6.28497	6.19144	6.23984	6.26351	6.27097	6.20728	6.259		WBGene00022654	ZK105.3	1.33081	1.40648	1.43733	1.102	1.2335	1.33024	1.49812	1.44869	1.6117	1.12175	1.37469	1.44368
WBGene00004062	pmp-5	9.70652	10.2666	9.9913	9.87136	10.0567	9.79105	9.06697	9.31883	8.83512	8.56513	8.87057	8.98504		WBGene00022653	ZK105.1	5.82992	5.95379	5.96976	5.51631	5.68686	5.73977	6.03619	5.79484	6.01469	5.8704	5.98672	5.88044
WBGene00006224	str-180	1.54838	1.20348	1.90436	1.31362	1.06789	1.25733	0.654196	0.915974	0.501286	0.359754	0.382982	0.822963		WBGene00022410	Y97E10C.1	4.98577	4.81496	4.78662	5.72082	5.63732	5.76241	4.48266	4.66336	4.50969	5.11385	5.2672	5.20906
WBGene00019654	K11G9.3	3.17783	3.71269	3.76105	3.55143	3.75995	3.89843	3.37076	3.33971	2.99639	2.50048	3.03657	3.01611		WBGene00044342	T05B11.7	0.502078	0.154415	0.672814	-0.68227	-0.803332	-0.809694	0.268249	-0.18244	-0.883998	-0.920892	-1.02062	-0.899465
WBGene00019653	K11G9.2	4.19803	4.8272	4.40069	4.16763	4.50744	3.84458	2.64199	3.33392	2.18066	1.88023	2.1744	2.78602		WBGene00020246	clic-1	7.15474	7.25398	7.14385	6.55613	6.63359	6.66814	7.24449	7.25868	7.26229	6.73932	6.65825	6.72421
WBGene00019652	K11G9.1	-0.313241	0.988214	1.18227	0.797217	0.868583	0.692828	0.1092	0.716666	-0.321836	-0.0791301	0.337894	0.790173		WBGene00020245	T05B11.1	3.05437	3.15769	3.29495	3.31439	3.21213	3.29029	3.25176	2.92353	3.21024	3.35113	3.43596	3.22523
WBGene00001210	egl-46	-0.626399	-2.2848	-1.29578	-1.11425	-1.3838	-2.28699	-0.612084	-0.19692	0.00747185	-0.213431	-0.0847967	-0.160917		WBGene00020247	T05B11.4	4.29552	4.26332	4.34353	4.91489	4.82552	5.01001	4.10344	4.19302	3.92953	5.09614	4.96856	5.06931
WBGene00019655	K11G9.5	3.63982	1.51105	3.5042	3.56758	2.6002	3.68007	3.99064	3.48795	4.18555	4.02334	3.97348	3.73309		WBGene00016150	hint-3	4.0708	4.39958	4.07749	4.35563	4.6183	4.41127	3.76068	3.71504	3.89631	4.01833	4.05387	3.85542
WBGene00175027	W02F12.8	4.30505	3.63008	3.78561	4.05759	4.01053	3.3917	0.864963	2.76483	1.84397	0.804056	0.550439	1.67815		WBGene00001719	grl-10	1.44722	1.53293	1.3312	1.22105	0.877846	1.12192	0.676714	1.02986	1.26656	0.501341	0.645647	0.535472
WBGene00020947	W02F12.2	4.72902	3.76202	4.08834	4.41676	4.25835	4.31292	2.6663	3.41847	3.4179	3.26507	2.88025	3.27501		WBGene00004453	rpl-39	8.47654	8.27778	8.32715	8.95012	8.78131	8.91602	8.57261	8.43056	8.85416	8.9781	8.98897	8.69804
WBGene00020948	era-1	3.80697	3.36864	4.18995	4.13909	3.98611	4.65812	5.27452	5.17367	5.59672	5.57176	5.23943	5.53396		WBGene00004499	rps-30	9.61033	9.48895	9.5194	9.88642	9.83382	9.90331	9.79704	9.7228	9.87166	10.0096	10.0399	9.77208
WBGene00020949	W02F12.4	5.20802	4.79675	5.03556	5.00618	4.91998	5.10818	5.47021	5.18337	5.41998	5.41699	5.29946	5.20909		WBGene00016148	C26F1.3	5.02938	4.94386	5.08159	5.17663	5.22971	5.34456	5.1882	5.12801	5.22787	5.32476	5.31303	5.31791
WBGene00020950	dlst-1	8.10882	8.58565	8.37235	8.2673	8.45438	8.4665	8.4147	8.43962	8.46749	8.41246	8.44833	8.39495		WBGene00016147	cyp-32A1	2.68865	2.55793	2.9014	2.87118	2.69183	2.85748	1.74428	1.47124	1.82087	2.1968	2.09245	2.30565
WBGene00020951	sna-1	4.55441	4.30516	4.39272	4.39279	4.35051	4.6132	5.09956	4.96647	5.04829	5.12337	5.07915	4.9647		WBGene00016146	C26F1.1	3.15366	3.04901	2.76945	2.22818	1.8225	2.02788	1.68656	1.86089	1.98785	1.20344	1.22401	0.975004
WBGene00023355	W02F12.1	0.478954	-0.500533	-0.478644	0.274796	-0.185865	0.15779	0.807819	0.56664	0.900557	0.804056	0.589433	0.65101		WBGene00001464	flp-21	1.2304	0.676836	0.130664	0.902692	0.713726	0.457786	0.369532	0.292898	0.775926	0.216611	-0.117913	0.276385
WBGene00022623	ZC487.1	1.12362	0.476008	0.998403	1.26162	0.938124	1.08224	1.02395	1.11828	0.868495	0.838408	0.868409	0.496977		WBGene00022812	uvs-1	5.03497	5.16014	5.22036	4.89488	5.04518	4.85433	5.33629	5.34799	5.20431	5.12263	5.07513	5.05731
WBGene00001717	grl-8	0.00163225	-0.410335	0.24264	0.515804	0.0833219	0.271001	0.836674	0.526563	1.13423	1.1972	0.770005	0.822963		WBGene00002078	xpo-1	9.64388	9.5983	9.58046	9.35507	9.37258	9.27811	9.60027	9.64979	9.557	9.22198	9.12321	9.23463
WBGene00020806	T25F10.3	5.63811	5.17372	5.25368	5.49836	5.38438	5.32526	4.40126	4.61641	4.53359	4.56985	4.5167	4.44921		WBGene00022813	ZK742.3	2.66961	2.87688	2.70292	3.76497	3.61714	3.70454	2.70121	2.73147	2.4665	3.50403	3.61821	3.55266
WBGene00000936	dbl-1	2.768	2.94188	2.66505	3.29757	3.40832	3.26076	3.26858	3.01706	3.13085	3.2901	3.45601	3.45314		WBGene00022814	ZK742.4	3.39309	3.4472	3.21962	3.05068	3.00757	2.97845	3.24511	3.13597	3.36393	2.99367	3.08153	2.8415
WBGene00000244	bbs-8	0.21185	0.522551	0.377992	0.221357	0.718558	0.565448	-0.266949	-0.19692	-0.0526491	-0.0163944	0.627401	0.277967		WBGene00002256	lbp-4	4.90868	4.84371	4.92622	4.82141	5.01729	4.86273	4.88028	4.71149	4.88894	5.03795	4.99595	5.00475
WBGene00020808	clik-1	9.61363	9.45296	9.35138	9.52294	9.41056	9.50041	9.89139	9.78684	9.96377	10.0333	10.0139	9.82008		WBGene00003242	mig-6	9.25711	9.14831	8.99132	9.48603	9.42528	9.32962	9.185	9.36657	9.05376	9.36122	9.36323	9.19158
WBGene00004984	spn-4	5.97891	5.69946	6.24596	6.16276	6.03206	6.55116	7.37091	7.1956	7.57903	7.73608	7.37376	7.58877		WBGene00016499	C37C3.7	1.0942	0.848789	1.3312	1.82023	1.68742	1.76634	0.552978	0.967803	0.66197	1.67366	1.65549	1.58405
WBGene00004975	spe-39	5.02704	4.9214	5.0908	5.1164	4.93918	5.18242	5.63328	5.49511	5.63415	5.74586	5.55106	5.59456		WBGene00016505	ttr-33	2.58065	2.66307	2.44243	3.72019	3.66736	3.77749	1.83562	1.49343	1.93975	2.93908	2.89461	2.88868
WBGene00043952	ZC404.2	1.09739	-0.931167	0.144793	0.274796	0.310093	0.15779	0.892708	0.307553	1.28758	1.1972	0.868409	0.756621		WBGene00016504	C37C3.12	0.413268	-0.341542	0.130664	0.58521	0.22133	1.00527	0.159315	-0.585796	-0.242452	0.584999	0.237182	-0.796371
WBGene00022603	gck-2	5.23985	5.27744	5.4444	5.5521	5.57108	5.67301	5.99425	5.84187	6.06475	6.23597	6.11842	6.17656		WBGene00016500	memo-1	3.39309	3.42018	3.25488	4.08444	4.25904	4.22495	3.11988	3.07839	3.25022	3.86779	3.90497	3.99131
WBGene00020522	T15B7.10	1.98026	2.40946	2.47681	2.31998	2.4771	2.39483	0.864963	1.38804	0.225652	0.156937	0.589433	1.38065		WBGene00016501	C37C3.9	6.27637	6.19124	6.30305	6.17801	6.19394	6.15095	6.54522	6.43406	6.51961	6.338	6.30562	6.35022
WBGene00000714	col-141	2.58187	1.62209	2.48683	2.35762	2.32963	2.93969	3.57293	3.32226	3.88261	3.97784	3.71597	3.57845		WBGene00303000	C37C3.18	5.02564	4.84371	4.83596	4.86548	4.85931	4.79407	5.15666	5.24219	5.21782	4.95587	4.87894	4.81019
WBGene00000715	col-142	6.31469	5.58076	6.78078	6.78489	6.62841	7.30318	8.33035	8.26299	8.67274	8.95423	8.50089	8.81744		WBGene00016496	C37C3.2	8.02926	7.98627	7.99181	7.82714	7.82313	7.84521	8.20424	8.29695	8.15635	7.73946	7.7163	7.73326
WBGene00020526	T15B7.14	1.01571	1.31346	0.787636	0.108146	0.506013	1.01881	1.56217	1.51637	1.28758	1.17048	1.84443	0.947143		WBGene00016495	C37C3.1	5.17154	5.24265	5.1503	5.06965	5.16603	5.25958	5.4316	5.37065	5.36772	5.32019	5.3285	5.33078
WBGene00000716	col-143	4.13817	4.37658	4.57986	5.10723	5.23695	5.03192	6.69785	6.95495	7.15494	7.70732	6.76336	7.81063		WBGene00077712	nipi-4	1.2304	1.21855	1.51694	2.1553	2.0734	2.28717	0.89628	1.14651	1.24033	2.11473	2.2696	2.09384
WBGene00020527	T15B7.15	-1.58333	-0.699842	-1.78121	-0.862708	-1.56438	-1.55003	-1.29798	-1.37526	-1.21492	-1.48352	-0.510103	-0.608376		WBGene00018218	F40A3.3	5.92734	5.90102	5.99431	5.98228	6.00447	5.96729	5.92931	5.84641	6.03009	6.02162	6.11805	5.92071
WBGene00020517	hpo-8	7.54307	7.67954	7.51754	7.70396	7.84402	7.60395	6.82525	7.22563	6.83855	6.90602	6.81105	7.05351		WBGene00018217	F40A3.2	4.53796	4.39404	4.5797	4.96265	4.766	4.98328	4.58624	4.41856	4.51244	4.94799	4.97054	4.88965
WBGene00020528	lgc-54	3.37633	3.22123	3.5857	3.3168	3.53716	3.5902	2.64199	3.08072	2.8806	2.74643	2.60379	3.07174		WBGene00018216	F40A3.1	4.21899	4.4855	4.36252	3.53726	3.5457	3.5149	3.25838	3.41711	3.47496	3.3807	3.56173	3.49285
WBGene00020516	T15B7.1	8.92813	9.15877	9.13233	9.11772	9.16564	8.99924	8.1603	8.5094	8.13286	7.7079	7.86705	8.07462		WBGene00018221	F40A3.6	4.60717	4.57885	4.5704	4.96479	5.10439	5.03812	4.50787	4.51665	4.42197	4.98118	5.10956	4.85245
WBGene00001672	gpa-10	-2.21136	-2.2848	-1.29578	-1.4191	-2.01184	-0.933358	-0.963556	-1.23087	-1.35931	-1.17867	-0.685189	-1.00891		WBGene00018222	F40A3.7	0.975147	0.782447	0.601555	1.63966	1.30447	1.7483	-0.086846	0.342651	0.775926	1.03516	0.898766	1.37907
WBGene00020586	frpr-18	1.34043	0.885121	0.911816	1.17994	1.03653	1.11294	0.998642	0.852549	0.732612	0.695803	1.25543	0.68708		WBGene00045393	F26D11.13	5.38363	5.75514	5.35779	-3.11523	-4.07635	-2.75723	4.50787	4.09119	4.70936	-3.97979	-3.22225	-3.33242
WBGene00006803	unc-70	9.12296	9.55094	9.37972	9.39699	9.53133	9.53412	8.83148	9.0277	8.79037	8.63656	8.98764	8.93061		WBGene00045392	F26D11.12	1.35485	1.68594	1.35306	0.58521	0.78163	0.702205	1.76301	0.342651	1.63202	0.107677	0.645647	0.915503
WBGene00019643	K11C4.2	1.98026	1.51105	1.55031	1.43595	1.47125	1.9094	1.99224	2.09791	2.38712	2.02147	2.32062	1.98385		WBGene00017823	pals-34	1.81969	1.95048	1.9344	1.94655	2.05979	2.1149	1.92152	1.69841	2.26005	1.83613	1.80455	2.06675
WBGene00019642	K11C4.1	3.56522	2.76927	3.28632	3.20424	3.13976	3.5459	4.25661	3.8342	4.08451	4.15864	4.33359	4.13023		WBGene00017819	F26D11.2	1.40177	2.03839	1.309	-1.18923	-2.20188	-1.65769	2.00259	2.1535	2.60657	-2.75739	-2.73682	-1.56689
WBGene00003844	odc-1	7.67253	8.79845	8.23866	8.21293	8.68331	8.06235	6.35806	7.26499	5.86799	5.43113	6.27238	6.71		WBGene00002632	let-413	5.4701	5.63456	5.45322	5.32356	5.17237	5.34005	5.38549	5.35558	5.40214	5.19929	5.17436	5.19662
WBGene00006801	unc-68	6.94553	7.13422	7.15012	7.0143	7.02184	7.20819	7.32869	7.16411	7.10722	7.20113	7.46374	7.26404		WBGene00017818	F26D11.1	2.18418	2.47634	2.18652	2.21389	1.87007	2.18361	1.98674	1.69841	1.90677	1.53328	2.17692	1.89254
WBGene00021963	lipl-6	1.62383	1.31346	0.819697	1.28785	1.70864	0.565448	-0.867341	0.88461	-1.08368	-1.17867	-0.995529	0.32451		WBGene00022394	natb-1	5.01436	4.90346	4.97637	5.04565	5.02256	5.14536	5.26579	4.75807	5.2077	5.2418	5.2672	5.13273
WBGene00003165	mec-1	4.68566	5.06785	4.69884	4.78461	5.0075	4.58611	3.99704	4.18899	3.7569	3.43745	3.9512	3.94155		WBGene00022393	abhd-12	6.56817	6.5822	6.55663	6.57302	6.59047	6.59308	6.71961	6.53046	6.65423	6.67574	6.64842	6.57477
WBGene00004229	ptr-15	2.61923	2.56208	2.2949	2.46498	2.56765	1.96093	0.482243	1.72554	-0.115385	0.210376	-0.281834	1.33591		WBGene00022397	Y97E10AR.2	2.59081	2.2618	2.46268	2.67658	2.61015	2.33629	2.12351	2.2082	2.03439	2.1968	2.28237	2.60774
WBGene00016364	nhr-161	0.77215	0.653795	0.970114	0.470716	0.938124	0.60917	0.518313	0.354096	0.275405	0.0437266	0.426704	0.455754		WBGene00022396	Y97E10AR.1	0.911722	0.815999	1.24029	1.85746	2.0734	2.17013	0.464169	0.526097	0.354789	1.55419	1.76871	1.54532
WBGene00016368	nhr-163	0.738598	1.05307	0.615683	0.515804	0.868583	1.08224	0.32821	0.049241	-0.397785	0.0437266	0.291352	0.229873		WBGene00022398	Y97E10AR.3	4.78803	4.72951	4.72509	4.76619	4.79299	4.83736	4.79864	4.52205	4.79745	4.9241	4.77436	4.87995
WBGene00016365	nhr-139	1.34043	1.36545	1.56929	1.91129	1.60555	1.36326	0.686257	0.976728	-0.85235	-0.36153	0.291352	0.68708		WBGene00022399	Y97E10AR.4	5.1867	5.25951	5.14405	5.39652	5.42017	5.3234	5.32845	5.46493	5.30108	5.5047	5.49268	5.45352
WBGene00016366	nhr-140	1.71291	1.894	2.01926	1.92806	1.89506	2.07446	1.16715	1.03503	0.732612	0.578764	0.93047	1.06148		WBGene00022402	lmtr-2	4.84007	4.65961	4.79463	4.72649	4.63446	4.70571	5.04627	4.65107	4.89526	4.69852	4.68824	4.55144
WBGene00016367	nhr-162	0.899063	1.39076	1.40993	1.52686	1.6886	1.05088	0.482243	0.526563	0.696543	0.101442	1.01883	0.413319		WBGene00022400	rpb-9	4.90257	4.97018	4.84756	4.75637	4.74489	4.87732	5.12261	4.76036	5.14369	4.78509	5.02852	4.81019
WBGene00003697	nhr-107	3.66683	3.94401	3.89499	3.77652	4.10805	3.75009	3.2526	3.18095	2.69197	2.48971	3.04361	2.74383		WBGene00022401	Y97E10AR.6	7.05873	7.12982	7.06327	6.50426	6.49824	6.59434	7.06503	6.92889	7.05075	6.57959	6.62856	6.60038
WBGene00003632	nhr-42	3.56043	3.93113	3.66284	3.80859	3.94869	3.69537	3.00183	3.29269	2.59733	2.70979	3.02239	2.83507		WBGene00018398	sptl-2	4.35932	4.26939	4.05766	5.60792	5.74436	5.78027	3.84664	4.03555	3.9499	5.21743	5.62637	5.64657
WBGene00016363	srab-4	-0.716597	-1.9953	-0.830116	-0.46217	-1.22334	-0.933358	-0.536135	-0.668988	-1.51978	-0.713002	-0.281834	-1.00891		WBGene00001152	ech-3	2.38436	2.30969	2.55987	2.85286	2.71807	3.01662	2.00259	1.97571	2.07948	2.95489	2.72729	2.58882
WBGene00016362	C33G8.4	4.58777	4.13586	4.31893	4.42269	4.37265	4.25561	3.47078	3.81768	3.50911	3.39768	3.5725	3.56882		WBGene00018399	F43H9.3	4.22552	4.39958	4.35982	4.10006	4.31453	4.15138	4.36494	4.16564	4.27466	4.23777	4.20904	4.43444
WBGene00016361	drd-10	-1.97035	-3.1328	-2.22867	-1.4191	-2.01184	-1.99749	-0.777143	-0.337782	0.41513	0.968176	-0.147532	1.06148		WBGene00018400	F43H9.4	4.07442	3.66997	3.98602	4.53295	4.25904	4.41699	3.75133	3.12889	3.49729	4.007	3.98525	3.92119
WBGene00016360	C33G8.2	1.48908	-0.0284646	1.67822	2.04033	1.72841	2.35686	2.93669	2.83214	3.36718	4.2283	3.54797	3.79638		WBGene00003865	oma-2	8.08108	7.89183	7.98875	8.02419	8.08026	7.90747	8.40789	8.29161	8.3142	8.2828	8.10047	8.20411
WBGene00017616	F20A1.4	-0.385391	-1.9953	-1.29578	-1.4191	-1.56438	-1.55003	-0.867341	-2.16375	-1.35931	-1.17867	-0.884498	-1.74588		WBGene00006935	vars-1	6.2803	6.36422	6.42609	6.37702	6.49129	6.47742	6.2703	6.37701	6.22411	6.2422	6.24739	6.38491
WBGene00017618	F20A1.6	1.99454	1.53396	1.96295	1.96104	2.01255	1.874	1.37813	1.47485	1.5117	1.29938	1.57978	1.35846		WBGene00022629	algn-12	5.58383	5.58434	5.60554	5.70047	5.67687	5.59213	5.8206	5.67978	5.68099	5.77899	5.74526	5.73635
WBGene00006666	twk-11	0.437731	-0.596748	0.0932624	-0.648583	-0.426873	-0.412525	-1.91465	0.158175	-2.14781	-1.32306	-1.93895	0.019655		WBGene00023209	ZC513.7	7.86134	7.82748	7.9036	7.75745	7.58884	7.64685	7.97184	8.0238	7.87182	7.67142	7.63558	7.62366
WBGene00017620	tofu-2	5.32002	4.93221	5.10551	5.17204	5.06886	5.24958	5.95036	5.56355	5.97725	6.07872	5.9721	5.91186		WBGene00022628	ZC513.3	2.1707	2.32142	2.46268	1.82023	1.5186	1.69281	2.09422	2.47682	2.24693	1.59512	1.65549	1.84549
WBGene00017613	F20A1.1	6.19764	5.77108	6.10835	6.05711	6.00599	5.8846	5.18198	5.34476	5.40049	5.19968	5.15584	5.25937		WBGene00000620	col-43	1.40177	1.0873	1.06596	1.76251	1.55786	1.69281	0.929833	0.763789	0.947879	1.12175	1.5111	1.92308
WBGene00017621	F20A1.10	5.506	5.07568	5.26973	5.43375	5.45873	5.44621	4.80508	4.95519	5.07488	4.9378	4.8832	4.78706		WBGene00006060	sth-1	3.06898	2.65383	2.70292	3.34748	3.27238	3.60284	1.88777	1.49343	2.03439	2.82327	2.82651	2.75928
WBGene00003164	mdt-6	4.93561	4.89289	4.8846	4.41676	4.35051	4.5696	4.90042	5.01072	5.13339	5.17133	4.89492	4.94435		WBGene00022627	ZC513.2	1.57554	0.712906	1.03924	0.290763	-0.53203	-0.920726	-0.758223	-0.585796	-0.318401	-1.04119	-1.29625	-1.74746
WBGene00021959	Y57E12AL.6	6.67711	6.60765	6.35732	6.36419	6.33085	6.23526	6.10142	6.35588	6.32608	6.27647	6.02284	6.16141		WBGene00022630	fbxa-223	0.739769	0.912214	0.740718	0.235268	-0.16946	0.543943	0.595414	1.40252	1.07206	0.216611	0.684641	0.0180731
WBGene00021956	Y57E12AL.1	7.03851	7.27935	7.1513	7.01528	7.19607	7.14137	6.95263	7.02899	7.00032	6.9872	6.93733	6.94784		WBGene00015660	catp-3	7.09576	6.78853	6.84924	6.54619	6.49445	6.29145	7.45177	7.00763	6.848	5.98166	6.29935	5.99625
WBGene00021960	tmem-258	6.48181	6.2146	6.20103	6.30039	6.32761	6.19816	5.71228	6.02202	5.83726	5.9012	5.68761	5.7938		WBGene00015661	C09H5.7	2.11547	2.60668	2.7531	2.2702	2.2152	2.56984	2.43526	2.66458	2.75292	2.14261	2.67014	2.40634
WBGene00044612	Y57E12AR.1	3.05372	2.35905	2.58337	2.88145	2.50028	2.68774	1.37813	1.81144	2.02939	1.92886	2.04009	1.81484		WBGene00006193	str-146	0.163909	0.100976	0.180417	0.937882	1.1331	1.14966	-0.227709	-1.14767	-0.669873	0.268142	0.070532	0.612434
WBGene00017850	F27B10.1	1.38449	1.46413	1.30059	1.3638	1.18694	1.38857	0.717621	1.49576	1.05097	0.90475	0.960527	0.917085		WBGene00019064	myo-5	4.61962	4.35747	4.35441	4.72145	4.5663	4.49746	4.28293	4.35936	4.10332	4.48101	4.45441	4.55632
WBGene00003786	npa-1	11.5711	12.2285	11.812	11.7695	11.9957	11.6699	10.5019	11.0063	10.0964	9.55269	10.4463	10.4659		WBGene00017018	D1014.5	2.15709	0.56288	0.897687	0.937882	-0.375911	-0.920726	0.21481	-1.83955	-0.10159	-1.47729	-3.22225	-0.36895
WBGene00007029	mys-1	4.98653	4.5992	4.83448	4.85648	4.74184	4.79693	5.31353	5.16716	5.31088	5.40701	5.21626	5.27871		WBGene00005006	spr-1	5.82347	5.74102	5.82574	5.67854	5.75073	5.62709	5.84169	5.94735	5.70995	5.81409	5.72903	5.836
WBGene00020908	VC5.2	4.02444	3.40636	4.11765	4.04611	4.0737	4.31622	4.74356	4.38944	4.49736	4.62008	4.74324	4.58921		WBGene00017016	snap-1	6.32511	6.3196	6.30865	6.08689	6.25569	6.21801	6.43197	6.29566	6.47179	6.22926	6.30327	6.27897
WBGene00044699	nhr-286	2.5913	2.99235	2.74236	2.7649	3.00851	2.62523	2.56648	2.66683	2.18066	2.17721	1.95307	2.38615		WBGene00017017	D1014.4	4.39744	4.4378	4.35982	4.36536	4.43803	4.56083	4.4191	4.30393	4.45941	4.5346	4.49337	4.59001
WBGene00003725	nhr-135	3.4662	3.58693	3.51403	3.5351	3.66059	3.5175	3.40005	3.31639	3.1774	3.25874	3.40227	3.39435		WBGene00017015	D1014.2	0.775838	1.05956	0.897687	1.27709	1.20905	0.739199	1.40575	1.17425	1.57018	1.06461	0.865213	0.788591
WBGene00003849	odr-2	1.50912	0.988214	0.911816	1.45922	1.49452	1.01881	-0.149112	0.605634	0.767801	0.537541	0.735654	1.03373		WBGene00303233	D1014.13	1.67439	1.73938	1.71563	1.52863	1.68742	1.93526	2.06432	1.53682	1.98785	1.46867	2.2696	1.40093
WBGene00017331	ugt-40	-1.02694	-3.1328	-2.51817	-1.80612	-1.3838	-2.28699	-1.17768	-0.765203	-1.35931	-0.4417	-0.594991	-0.295218		WBGene00006309	sul-2	1.2304	1.72178	1.09219	1.07064	1.2335	0.878362	0.0414781	0.902952	0.947879	0.739032	1.22401	1.21601
WBGene00017332	ugt-37	2.74283	3.33643	2.69992	2.54328	2.86412	1.94396	1.61309	1.59598	1.5117	0.998872	1.47956	1.21759		WBGene00017636	F20D6.6	3.96932	4.01511	4.16351	3.91378	3.92927	3.97264	3.94427	4.03555	4.0401	3.75943	4.09787	3.9174
WBGene00017334	F10D2.8	0.632988	0.61136	0.970114	1.06329	0.832514	0.809867	-1.29798	-0.493901	-1.21492	-2.40106	-1.73249	-0.897883		WBGene00017635	F20D6.5	2.79793	2.93911	3.056	3.51413	3.73315	3.80392	2.63155	2.8307	2.94382	3.20674	3.72026	3.6608
WBGene00001399	fat-7	7.54216	8.36675	7.76376	8.13131	8.53269	7.79412	6.8085	6.80019	5.97255	5.51316	6.69907	6.55272		WBGene00017637	F20D6.8	0.845379	0.522803	0.180417	0.235268	0.171577	-0.00999286	-0.558914	-0.0481388	-0.170302	-0.355295	0.237182	-0.0396424
WBGene00017335	F10D2.10	3.12037	3.47305	3.14163	3.4621	3.76475	3.1015	1.82951	2.41573	1.75908	1.91283	2.02595	2.40793		WBGene00005648	srp-7	7.13274	7.116	7.10654	6.94951	6.92341	6.96802	7.1078	7.05317	7.11397	6.95513	6.98208	7.01741
WBGene00017329	ugt-39	2.86448	3.99854	3.50912	3.29757	3.74062	2.99841	2.57507	2.84034	1.98522	1.1972	2.14852	2.36404		WBGene00005649	srp-8	0.739769	0.815999	0.773508	0.628932	-0.16946	0.878362	0.994684	0.726795	0.947879	0.163172	0.010411	-0.0396424
WBGene00017336	ugt-41	5.32144	5.96576	5.58628	5.57625	5.93228	5.51821	5.3946	5.17367	5.04292	5.26428	5.44609	5.32665		WBGene00017633	F20D6.1	0.975147	1.16747	1.47768	0.58521	0.528511	0.585165	0.826739	1.02986	1.26656	0.66407	0.684641	0.975004
WBGene00017315	ugt-36	-0.716597	-3.1328	-0.733901	-1.25864	-2.01184	-1.20899	-0.463985	-0.0685955	-0.397785	-0.144718	-0.281834	-0.0380605		WBGene00017639	F20D6.10	1.35485	1.70397	1.3312	1.1922	1.65157	1.14966	1.0868	1.40252	1.46083	1.17672	1.02568	1.42246
WBGene00017314	lgc-39	1.98026	1.94615	1.93395	1.7126	1.96336	1.9094	1.97936	1.59598	1.75908	1.7419	1.77847	2.26012		WBGene00017640	F20D6.11	5.99297	6.01013	6.05891	4.71893	4.42217	4.60409	5.98324	5.86781	5.9685	4.86256	4.64441	4.45548
WBGene00017313	cpsf-2	5.39731	5.54174	5.46228	5.40108	5.46169	5.548	6.09695	5.90478	6.05765	6.17175	6.12839	6.00767		WBGene00019478	cri-2	4.21899	4.14949	4.28788	4.11935	4.03392	4.13412	3.9927	3.84587	4.10332	3.96077	3.95766	3.87508
WBGene00017312	pitr-5	2.28921	2.9589	2.48683	2.81987	2.77191	2.80518	2.75211	2.61044	2.42067	2.91686	2.71376	2.98022		WBGene00019477	K07C11.4	2.84962	2.82014	2.92348	3.47872	3.3131	3.55695	2.62132	2.3729	2.71532	3.20012	3.29187	3.49285
WBGene00017316	F09G2.8	4.943	4.81089	5.02357	4.99428	5.04147	5.08321	5.66379	5.47155	5.68336	5.82509	5.69991	5.69097		WBGene00019476	timp-1	2.74433	2.54798	2.85619	2.52284	2.64703	2.77971	2.99071	2.63493	2.9026	3.04628	3.10328	3.06332
WBGene00017317	attf-2	6.76357	6.97337	6.91576	6.93923	6.95997	7.04467	7.34415	7.26993	7.36951	7.45121	7.40927	7.41281		WBGene00019479	K07C11.7	5.09152	5.14702	5.16583	5.38063	5.29361	5.47502	4.81444	4.82961	4.71651	5.4289	5.35442	5.31503
WBGene00017311	F09G2.2	6.08701	6.57628	6.30236	6.37722	6.5319	6.37241	6.22865	6.25372	6.22447	6.15991	6.27388	6.14853		WBGene00019480	K07C11.8	1.65516	1.44987	1.86002	2.48765	2.41015	2.64974	0.753676	0.763789	1.18639	2.33612	1.97152	2.25854
WBGene00017310	F09G2.1	5.91933	6.58247	6.30449	6.16895	6.40487	6.21064	5.46097	5.64067	5.10787	4.95747	5.29209	5.35636		WBGene00019481	cogc-6	5.72773	5.9262	5.92576	5.85113	5.91942	5.91065	5.86356	5.87628	5.70397	5.91453	5.96312	5.99804
WBGene00015743	soap-1	6.59277	7.01007	6.86433	6.89458	7.0343	7.08151	6.62942	6.68031	6.51527	6.56184	6.75051	6.7285		WBGene00000098	air-1	7.51063	7.51309	7.51891	7.4733	7.55346	7.49864	7.59754	7.60419	7.57527	7.56823	7.57557	7.61375
WBGene00015744	C13F10.5	3.3488	3.05702	3.17299	3.41528	3.21173	3.55151	3.611	3.701	3.73928	3.84053	3.54797	3.67141		WBGene00004395	rol-3	3.91779	3.6328	3.81937	4.06865	3.66736	3.70454	3.629	3.72445	3.57281	3.69499	3.56696	3.89447
WBGene00015745	C13F10.6	4.64096	4.45966	4.71171	4.49203	4.36636	4.76829	5.36272	4.91694	5.28985	5.37665	5.24096	5.26087		WBGene00015859	C16D9.4	3.18082	3.7546	3.35577	2.43936	2.2635	2.50688	1.72529	1.89464	1.98785	1.42394	2.06315	1.69438
WBGene00015742	kxd-1	2.03657	1.33969	1.90436	1.52686	1.89506	1.17244	1.69416	1.72554	1.87658	1.79534	1.82822	1.89412		WBGene00015860	C16D9.5	1.90359	2.08041	2.19864	1.55153	1.39397	1.71154	1.52031	2.13949	1.72953	1.1495	1.46705	1.44368
WBGene00015746	C13F10.7	4.39125	4.12081	4.21729	4.29918	4.37265	4.33912	4.50826	4.48665	4.76236	4.76775	4.63557	4.54813		WBGene00015861	C16D9.6	2.32473	2.67226	2.07256	0.902692	0.528511	1.03533	1.78151	1.40252	1.63202	0.810291	1.11403	0.975004
WBGene00015741	C13F10.1	1.76384	1.23177	1.55031	1.17994	1.60555	1.14299	1.04883	0.716666	0.732612	0.537541	0.735654	0.947143		WBGene00015857	C16D9.1	3.49398	2.9238	3.19562	2.29755	2.20287	2.07204	2.84883	2.89046	2.54361	2.22315	1.42161	1.89254
WBGene00001428	fkb-3	7.82269	7.29828	7.1759	7.2844	7.1144	6.60006	4.35713	6.31161	5.26236	4.86469	4.35072	5.2199		WBGene00017679	F21F8.5	0.108414	0.303793	0.275054	0.290763	-0.303761	0.810458	0.21481	-0.0481388	0.449426	0.107677	0.521911	0.127007
WBGene00001563	gei-6	5.27538	5.69438	5.65008	5.52341	5.65995	5.73968	6.2074	6.12961	6.22842	6.18932	6.28802	6.23787		WBGene00000219	asp-6	10.6478	10.5295	10.4392	10.226	10.1694	10.1311	10.1094	10.1484	10.1306	9.78802	9.97984	9.74503
WBGene00015461	krr-1	5.27245	5.12364	5.12969	5.16851	5.02758	5.24265	5.58838	5.32445	5.64484	5.62069	5.59723	5.62626		WBGene00017678	asp-12	4.97029	5.21462	4.35441	3.26675	3.93301	3.3513	4.63282	4.86409	5.04295	2.85732	4.33999	4.17696
WBGene00015462	C05C8.5	4.06561	4.18732	4.18995	4.33106	4.29195	4.15226	4.57614	4.38664	4.44397	4.56985	4.41996	4.40657		WBGene00000218	asp-5	9.27298	9.27152	9.18352	9.33015	9.35162	9.25105	8.94369	9.12218	9.06384	8.95814	9.11599	8.95257
WBGene00015463	hpo-9	5.37018	5.05801	5.33219	5.3584	5.12212	5.44922	6.11031	5.73821	6.19002	6.23999	6.07013	5.9734		WBGene00017681	slc-17.5	3.16731	3.20911	3.37192	3.37983	3.5651	3.60785	2.70121	2.95586	3.09053	3.19347	3.43024	3.34846
WBGene00015466	hyls-1	3.30935	2.90721	3.32592	3.40333	3.17619	3.40417	3.87021	3.56911	3.72144	3.73051	3.62974	3.70258		WBGene00020940	W02D7.4	2.88307	2.90833	2.71984	2.89823	3.03565	3.00907	2.85758	2.78644	2.80754	3.05364	3.2339	3.14331
WBGene00015460	C05C8.1	4.43904	4.3217	4.33566	4.23322	4.37579	4.13367	3.9745	4.08245	4.04202	4.04189	3.78478	3.97476		WBGene00020941	W02D7.5	0.943783	1.53293	1.24029	1.27709	1.47824	1.00527	0.994684	1.44869	1.6117	1.22967	1.19729	1.46459
WBGene00015464	C05C8.7	5.99942	5.25004	5.66339	6.14134	5.77369	5.93915	5.67881	5.84798	5.98569	5.86937	6.01927	5.92419		WBGene00020942	W02D7.6	4.47354	4.38288	4.36521	4.48914	4.4897	4.53213	4.45987	4.49481	4.45656	4.7356	4.59665	4.61594
WBGene00015465	C05C8.8	-0.244528	-1.9953	-0.643703	-0.552367	-1.77083	-0.247466	-0.395273	-0.765203	-0.321836	-0.0791301	-0.781405	-0.523487		WBGene00004766	sel-9	6.72052	6.76457	6.68767	6.56882	6.61394	6.7159	6.65838	6.46528	6.7921	6.65654	6.72699	6.65028
WBGene00015718	C13A2.1	0.351575	0.0998595	-0.015672	0.048025	0.143443	-0.598939	-1.17768	-0.337782	-2.14781	-3.24906	-1.11582	-0.698574		WBGene00020943	W02D7.8	0.366726	0.522803	0.601555	0.235268	0.361055	0.943213	-0.303657	-0.682011	0.449426	-0.207196	-0.334724	-0.444899
WBGene00017231	F07G11.4	-1.27848	-0.931167	-1.29578	-1.80612	-1.22334	-1.36946	-0.536135	-0.57879	-1.08368	-1.32306	-1.39146	-0.367368		WBGene00020938	clec-218	4.88617	4.29341	4.49376	6.12365	5.39058	5.77137	4.91839	4.04685	4.06273	6.23494	5.3514	5.76929
WBGene00017364	clec-7	1.52888	-0.810873	1.43084	1.2349	0.256654	1.08224	2.33328	1.61522	2.0581	2.36565	2.1354	2.14813		WBGene00006582	tmd-2	3.95366	3.71513	3.75516	3.84129	3.76285	4.00337	3.47841	3.61229	3.5138	3.59764	3.62324	3.66983
WBGene00017362	F10G2.1	5.39328	4.9105	5.01667	4.96002	4.79435	4.5473	4.90212	4.81665	5.11301	5.03172	4.86543	4.68597		WBGene00015592	C08D8.1	-0.354558	-1.10338	-0.74803	0.177552	0.171577	0.366156	-2.05368	-1.01643	-1.13554	-0.138484	0.338465	-0.2968
WBGene00017366	F10G2.7	-1.97035	-1.2068	-2.88074	-1.25864	-2.01184	-1.36946	-0.612084	-1.53572	-0.963382	-0.927127	-1.73249	-1.56531		WBGene00003395	mom-2	5.89388	5.72675	5.76589	5.84882	5.76757	5.66002	6.06101	6.06039	5.93106	6.00748	5.90032	5.89688
WBGene00015396	nhr-148	-0.0560832	-0.931167	-0.133508	-0.862708	0.0205862	-0.412525	0.20083	-0.131331	-0.321836	-0.36153	0.469139	-0.367368		WBGene00018181	mpdu-1	5.22959	5.30009	5.28148	5.51194	5.5316	5.60346	5.29505	5.13861	5.39175	5.4776	5.5793	5.54348
WBGene00015395	nhr-147	-0.626399	-0.410335	-0.261833	-0.751676	-0.185865	-0.502723	-0.963556	-0.19692	-1.08368	-0.526589	-0.995529	-1.12921		WBGene00018178	F38E1.3	2.86644	2.55793	2.66846	2.52284	2.38854	2.61034	2.57965	2.58413	2.82529	2.36006	2.63075	2.4384
WBGene00015399	cyp-35A1	-0.313241	0.217696	-0.830116	-0.552367	0.361623	-1.55003	-2.65161	-1.71629	-2.43731	-3.24906	-2.46946	-2.48285		WBGene00018694	F52E1.5	2.15709	2.10777	1.8752	2.24232	2.16524	2.27462	1.6668	1.33037	1.50557	2.04258	1.63573	1.67656
WBGene00015400	cyp-35A2	7.24751	7.81542	7.42124	7.47268	7.79742	7.14183	5.3565	6.01026	4.84088	4.34041	5.07056	5.41399		WBGene00044696	F52E1.14	6.35746	6.37482	6.29319	6.67821	6.64332	6.8371	6.38738	6.32303	6.52641	6.31445	6.50192	6.48552
WBGene00015393	C03G6.5	2.768	2.38447	2.28345	2.46498	2.48874	1.94396	1.95325	2.31345	2.04381	1.7419	1.84443	1.92466		WBGene00002021	hsp-17	7.73706	7.89036	7.85272	4.28565	3.93301	4.15138	8.02593	7.74988	8.35832	3.652	4.12293	3.72286
WBGene00005602	srj-14	2.0774	1.17463	1.79572	1.61238	1.70864	2.26418	2.71374	2.1516	2.30565	2.47887	2.63208	2.71792		WBGene00018696	pho-6	0.625813	0.439145	0.320142	-0.227704	-0.106724	-0.00999286	0.101599	0.526097	0.538235	-0.279346	-0.334724	0.368016
WBGene00015402	C03G6.17	-0.116204	-1.06241	-0.330545	-0.377281	-0.716379	-0.502723	0.482243	0.104736	0.931921	1.08723	0.899773	1.00544		WBGene00018697	F52E1.9	2.70745	2.9238	2.57854	2.18489	2.04605	2.26197	1.49812	1.65968	1.71055	1.80157	1.67499	1.58405
WBGene00005647	srp-6	4.14459	4.15814	4.40862	4.09149	4.50744	4.4303	4.59103	4.20812	4.39417	4.55443	4.57372	4.52589		WBGene00018692	F52E1.2	0.811028	1.05956	0.836933	1.57407	1.15887	0.943213	0.509257	0.187929	0.449426	0.457619	0.931556	1.00386
WBGene00015362	fbxa-105	3.3872	3.34293	3.29204	3.3168	3.08715	2.81454	2.34337	2.49056	2.30565	1.84687	2.08171	1.69596		WBGene00018698	vha-18	6.11591	6.18001	6.14913	5.92314	5.97486	6.03394	6.30347	6.16694	6.18854	6.14735	6.07558	6.13722
WBGene00001789	gst-41	-0.46134	-2.64737	-1.60063	-0.377281	-1.22334	-1.20899	0.1092	-0.337782	0.582587	0.838408	0.664395	-0.608376		WBGene00004078	pos-1	8.3103	8.22393	8.21636	8.32491	8.38607	8.27275	8.58911	8.50722	8.52853	8.61166	8.46556	8.51487
WBGene00020054	R13D7.2	3.81504	2.07665	2.96654	3.20424	2.26344	2.52607	3.18689	2.67602	3.14431	3.35086	3.08513	2.76929		WBGene00018700	lmd-3	7.9116	7.76067	7.8431	7.85703	7.89172	7.79558	7.94594	7.97706	7.84133	7.87625	7.7606	7.87154
WBGene00017567	F18E3.11	5.70804	4.94508	4.95305	5.41006	5.13699	5.11388	4.52608	4.81457	4.79257	4.88742	4.50909	4.65443		WBGene00044553	T23B12.11	4.33232	4.84168	4.11636	3.40519	2.88943	3.07566	3.7746	3.17768	3.50281	2.8657	2.86096	2.93436
WBGene00045275	F18E3.12	5.5147	4.49801	5.03386	5.29029	4.97891	4.88849	4.69712	4.54799	5.02303	4.92587	4.76256	4.70808		WBGene00020721	T23B12.6	5.93034	5.97715	5.93304	5.91102	5.95202	6.00764	5.92204	5.9762	5.88947	5.98359	5.88366	5.98001
WBGene00045276	F18E3.13	5.77681	5.13679	5.12649	5.43228	5.27104	5.14763	4.88496	4.80203	5.16837	5.16118	4.72365	4.74062		WBGene00001040	dnj-22	5.99202	5.99557	6.11196	5.88195	5.99108	5.89945	6.20585	6.19683	6.19367	6.17967	6.13134	6.1931
WBGene00017565	ddo-2	7.03462	7.29744	7.33964	7.41099	7.52256	7.27079	7.07044	7.06921	7.12217	7.09324	6.83457	6.82878		WBGene00020719	natc-1	7.28949	7.31208	7.26013	7.25087	7.28358	7.19842	7.40258	7.47106	7.27325	7.28837	7.21467	7.30728
WBGene00017789	F25E5.8	5.02704	4.95148	5.13766	5.39204	5.51529	5.20397	5.16928	5.25256	5.27311	5.33365	5.14115	4.96837		WBGene00020718	mrps-2	5.55168	5.53859	5.54392	5.5134	5.54142	5.60221	5.73422	5.43514	5.70277	5.6108	5.60874	5.50363
WBGene00017792	F25E5.16	0.80494	0.0998595	0.377992	1.00123	0.971677	0.60917	0.286987	0.442905	0.0651873	0.578764	0.770005	0.722269		WBGene00020717	mrpl-4	5.16135	5.2099	5.33326	5.30347	5.22819	5.37132	5.34565	5.14563	5.38578	5.21743	5.39907	5.23515
WBGene00017787	nhr-141	0.478954	0.695018	0.33427	0.326326	0.201158	0.60917	0.407281	0.209706	0.323499	-0.526589	0.243258	-0.226506		WBGene00020716	phf-30	4.50879	4.6916	4.64096	4.41927	4.40881	4.48663	4.6123	4.48099	4.50694	4.64836	4.48235	4.59713
WBGene00017786	F25E5.5	3.77008	3.73262	4.10144	3.95082	4.20293	4.05286	3.43821	3.55424	3.40119	3.35679	3.50272	3.65784		WBGene00020722	T23B12.8	2.14335	2.59706	1.97725	2.09422	1.97531	2.01285	1.54217	1.44869	1.92336	1.71138	1.95567	1.42246
WBGene00017785	F25E5.4	2.97667	3.0088	2.91553	2.82883	2.90811	2.55989	2.2922	2.58139	2.21931	1.86364	2.24936	2.2956		WBGene00004256	pxn-1	6.03264	5.96317	6.00643	6.13127	6.01508	5.97797	5.93655	6.07426	5.92901	5.85047	5.85937	5.91027
WBGene00017783	F25E5.2	2.34602	1.78368	1.43084	1.76956	1.96336	1.50886	-0.266949	1.03503	-0.397785	-0.285581	-0.510103	0.229873		WBGene00018481	F45F2.9	4.84856	4.9739	4.90418	4.61133	4.61132	4.61657	4.78495	4.47821	4.88472	4.63124	4.71674	4.62758
WBGene00017782	F25E5.1	4.65676	4.92357	4.80676	4.84989	5.10143	4.88627	4.70887	4.80413	4.66072	4.62746	4.7942	4.81789		WBGene00018482	F45F2.10	7.87179	7.80416	7.81778	7.68906	7.65709	7.55905	7.9736	7.98099	7.84895	7.70686	7.57719	7.71838
WBGene00015963	C18B10.6	-1.14723	-0.0971773	-0.478644	-0.983002	-0.517071	-0.0993675	-0.149112	-0.19692	-0.653042	-1.32306	-0.781405	-1.00891		WBGene00018483	F45F2.11	6.8334	6.72317	6.76563	6.5412	6.63704	6.52586	7.04889	7.03295	6.96325	6.68821	6.55418	6.62903
WBGene00016927	nhr-172	0.162097	-1.06241	-0.558814	-0.751676	-0.947705	-1.55003	-0.266949	-0.493901	-0.397785	-0.0163944	-0.594991	-0.523487		WBGene00017798	slc-17.8	0.878932	0.350336	0.363863	0.671367	0.605473	0.585165	-0.383828	-0.113727	-0.242452	-0.207196	0.338465	0.411737
WBGene00016926	nhr-171	-0.626399	-0.500533	-0.643703	0.221357	-0.0450022	-0.327637	0.0611056	-1.09962	-0.963382	-0.526589	0.0330398	-0.443317		WBGene00003816	asns-1	2.05804	1.8729	1.37459	2.19947	1.97531	1.85327	1.52031	1.59956	1.13036	1.81896	1.80455	1.65853
WBGene00271796	C54F6.20	-0.244528	-1.06241	-0.261833	-0.648583	-0.827411	-0.412525	-1.06665	-1.53572	-1.9068	-3.98602	-1.93895	-1.26045		WBGene00000054	acr-15	2.08704	1.47109	1.41672	2.18489	1.7899	2.21021	1.0868	1.08936	1.13036	1.72987	1.80455	1.86135
WBGene00016923	C54F6.5	-1.42287	-2.64737	-1.16454	-1.11425	-2.01184	-1.36946	-0.463985	-0.413731	0.174122	0.101442	-1.11582	-0.523487		WBGene00000055	acr-16	1.80231	1.88876	2.04597	2.36374	2.11347	2.41841	1.85321	1.84371	1.46083	2.2618	2.25672	2.12043
WBGene00016921	C54F6.3	2.18096	1.83989	1.81175	1.96104	1.6886	1.20129	-1.57361	1.00617	-0.249686	-0.526589	-1.55192	-0.0380605		WBGene00017799	F25G6.8	5.69632	5.5672	5.74434	5.60108	5.56329	5.81966	5.85594	5.65661	5.89368	5.83346	5.90755	5.85295
WBGene00016929	C54F6.12	-0.313241	-0.699842	-0.558814	0.274796	-0.113715	0.0349335	-0.612084	-0.765203	-1.35931	-0.816096	-1.24707	-0.897883		WBGene00017800	F25G6.9	7.61013	7.5447	7.60027	7.58988	7.59475	7.52238	7.65195	7.6763	7.49607	7.62276	7.44362	7.67109
WBGene00003731	nhx-3	4.69225	4.20527	4.57282	4.44034	4.315	4.68646	5.03567	4.79361	4.95596	4.91786	5.02506	5.00633		WBGene00017797	symk-1	6.35075	6.21187	6.31771	6.24803	6.24595	6.22943	6.38813	6.50406	6.2799	6.37299	6.14276	6.37941
WBGene00001500	ftn-1	1.56761	3.27659	3.08339	2.49906	3.03256	2.49145	0.91993	2.16472	0.120682	-0.816096	0.382982	1.31301		WBGene00017796	F25G6.1	2.08704	2.14784	2.40106	2.25633	2.46281	2.17013	2.55835	2.22156	2.19324	2.02771	2.06315	2.1722
WBGene00017599	F19F10.3	2.84096	2.16732	2.40466	2.58619	2.56765	2.0269	1.66228	2.12501	2.01481	1.92886	1.70934	1.84708		WBGene00015670	C10B5.1	2.89132	2.68139	2.78561	2.61269	2.70063	3.1043	3.17689	2.67433	2.95193	3.00131	3.08882	3.10387
WBGene00017600	ttr-10	5.05287	5.68929	5.43279	5.22899	5.55179	5.04392	4.42045	4.45229	3.76127	3.36271	4.08	4.00007		WBGene00015671	C10B5.3	3.76466	3.71957	3.69224	4.59213	4.56871	4.57113	3.44979	3.50713	3.61935	4.28544	4.28713	4.07527
WBGene00017605	F19F10.9	6.4938	6.48595	6.43699	6.53612	6.48329	6.58918	6.87955	6.72471	6.93893	7.01562	6.9345	6.87544		WBGene00007055	tag-196	5.99106	6.17598	5.97593	5.59006	5.51049	5.51823	5.67238	5.64178	5.63391	5.70496	5.6984	5.72448
WBGene00017608	F19F10.12	4.70533	4.87507	4.83644	4.78691	4.80369	5.02589	5.41268	5.20098	5.45143	5.49309	5.49825	5.40454		WBGene00044554	F41E6.15	1.06535	-0.135091	0.897687	2.17017	1.15887	1.7483	1.72529	0.869399	1.67182	2.54899	2.28237	2.40634
WBGene00017606	ets-6	4.13495	4.56069	4.52501	4.37149	4.54971	4.68646	5.11584	4.80203	5.01023	5.09346	4.98724	4.91233		WBGene00018286	F41E6.5	1.63566	1.9353	1.86002	2.72775	2.76075	2.8825	1.17339	1.17425	1.67182	2.62013	2.47263	2.57927
WBGene00017607	F19F10.11	4.87127	4.99751	5.06261	4.90812	4.8697	5.22168	5.9371	5.61462	5.82374	5.92637	5.88271	5.71519		WBGene00018290	vps-60	5.8374	5.86441	5.84708	5.35645	5.4041	5.33099	5.89575	5.74368	5.86393	5.48169	5.51989	5.48712
WBGene00016816	C50E3.5	3.79477	3.99442	4.05168	4.02677	4.11932	4.09575	4.74166	4.54549	4.76889	4.84581	4.64948	4.71464		WBGene00018285	smk-1	7.88372	7.79578	7.77894	7.82831	7.85204	7.72125	7.8879	7.97065	7.77321	7.82555	7.73413	7.84836
WBGene00016817	C50E3.6	2.40067	2.09217	1.87415	2.25499	2.04443	1.8377	1.07328	1.4321	1.33528	1.46244	0.700464	1.03373		WBGene00001694	grd-5	6.32207	5.78404	5.76792	6.20625	5.71427	5.9924	5.93035	5.52946	6.032	6.14045	6.16706	5.99715
WBGene00016822	C50E3.11	0.478954	-0.596748	0.686942	0.722255	-0.341984	0.52036	1.59632	1.6342	1.86037	2.09435	1.37184	1.48678		WBGene00018284	F41E6.1	0.268878	0.100976	-0.0298005	-0.793301	-0.303761	-0.809694	0.101599	-0.410709	-0.48346	-1.31682	-0.334724	-0.796371
WBGene00044738	folt-3	-0.716597	-0.0284646	-0.558814	-0.377281	-0.426873	0.271001	-1.57361	-1.71629	-0.963382	-1.66409	-1.93895	-1.12921		WBGene00018293	F41E6.12	4.42325	3.87887	4.19108	4.50975	4.08856	4.28873	4.27968	3.98161	4.43649	4.18177	4.33694	4.28963
WBGene00016823	C50E3.12	-0.626399	-1.36727	-0.196244	-0.221162	0.256654	0.692828	0.686257	1.38804	1.23825	1.50583	1.25543	1.40251		WBGene00018294	atg-18	7.34719	7.36192	7.2445	7.07879	7.0791	6.93601	7.82102	7.75907	7.80628	7.14756	7.06892	7.06867
WBGene00016824	C50E3.13	0.632988	-0.500533	1.13208	0.643183	0.832514	0.952471	2.17282	1.9082	2.28151	1.97591	1.79524	2.31877		WBGene00017880	F28A12.3	-0.278609	-0.20068	0.0256946	1.48171	1.2812	1.51223	-0.086846	-0.410709	-0.0360013	1.03516	0.865213	1.05989
WBGene00017201	grsp-4	4.24956	3.25608	3.6134	4.27643	3.91028	4.27948	4.25127	4.36408	4.65133	4.7722	4.49376	4.83808		WBGene00017881	asp-13	7.26393	7.25168	7.27165	8.18065	8.19209	8.47768	6.99394	6.61324	6.98167	8.0581	7.95405	8.09416
WBGene00015706	C12D5.3	-0.716597	-1.75429	-0.733901	-2.33664	-0.947705	-0.598939	-2.36211	-1.71629	-1.9068	-1.17867	-1.93895	-1.12921		WBGene00022538	ZC190.4	3.50477	3.51516	3.26644	4.15717	4.15727	4.10253	3.11988	3.44585	3.38802	3.61267	3.52996	3.94742
WBGene00015709	cyp-33A1	5.05287	5.38841	5.2419	5.50256	5.60888	5.42496	3.968	4.38664	4.04202	3.69346	4.12383	4.40657		WBGene00000541	cln-3.3	1.74887	1.21855	1.51694	2.60176	2.74383	2.62029	1.28131	1.51529	1.59109	2.85732	2.65058	2.57927
WBGene00003684	nhr-94	2.83303	2.37182	2.51647	2.79264	2.68355	2.49145	1.92666	2.25333	2.24451	1.72364	1.82822	2.10878		WBGene00022541	ZC190.7	1.2304	1.36174	1.35306	1.24934	0.846482	1.35428	1.4294	2.03744	1.1015	0.878195	1.44451	1.19114
WBGene00015705	nhr-152	1.90664	0.735095	1.72976	1.75082	1.6886	1.80047	1.72536	1.55672	1.5117	1.6864	1.87631	1.64185		WBGene00022542	ZC190.8	1.42467	1.64918	1.39581	0.937882	1.2335	1.03533	1.62644	1.69841	1.46083	1.40104	1.46705	1.26451
WBGene00015710	C12D5.9	2.85668	1.8214	2.61111	2.34519	1.76714	1.99429	2.23916	1.93906	2.34113	2.19057	2.18716	1.89412		WBGene00001616	glr-5	1.78472	1.80768	1.19259	1.80125	1.7899	1.37793	1.0868	1.05992	1.24033	1.63492	1.65549	1.87703
WBGene00022654	ZK105.3	1.42724	2.21061	1.88933	1.52686	2.22222	1.41345	2.49588	1.74314	1.49079	2.06564	2.50527	1.87861		WBGene00022550	droe-8	5.10044	5.87141	5.2144	-3.11523	-3.33939	-3.97962	5.8206	5.86355	6.0491	-3.24282	-2.37425	-4.06939
WBGene00235114	ZK105.13	0.21185	-0.0971773	0.0398231	-0.0147107	-0.517071	0.0976693	-0.867341	-0.131331	-1.08368	-1.17867	-1.11582	-1.00891		WBGene00022549	ZC196.5	3.47765	3.88283	3.89583	2.2702	2.0734	2.41841	5.07654	5.25524	5.22954	2.18344	2.06315	2.23439
WBGene00022653	ZK105.1	4.99721	4.36065	4.84815	4.81424	4.71979	4.74153	5.63636	5.29642	5.50716	5.65483	5.62564	5.54014		WBGene00022548	ZC196.4	4.26412	4.72289	4.5704	0.117431	0.315967	0.412698	4.63537	4.59315	4.64832	0.97441	-0.117913	0.454172
WBGene00235113	ZK105.12	1.04345	1.17463	-0.015672	0.601961	1.03653	-0.0993675	-1.06665	-0.265632	-0.85235	-1.32306	-0.213121	-0.897883		WBGene00022547	ZC196.3	0.366726	1.40648	1.26356	-0.913596	-0.707117	-1.31665	4.74546	4.61609	5.10605	-0.920892	-0.414895	-0.2968
WBGene00022657	ZK105.6	0.958564	-0.410335	0.851061	0.424174	-0.185865	-0.598939	0.445249	-0.413731	0.621581	-0.144718	-0.213121	-0.160917		WBGene00022546	ZC196.2	-1.65712	-1.72005	-1.30991	-0.392764	-1.01746	-1.17226	3.09052	3.08572	3.01518	-0.435465	-0.900322	-0.444899
WBGene00022410	Y97E10C.1	6.99698	6.8703	6.71571	7.12575	7.15467	6.98576	6.19283	6.34296	6.11343	6.02287	6.21041	6.26124		WBGene00022545	ZC196.1	2.49668	2.81185	2.11156	-3.11523	-5.66131	-2.75723	4.88028	4.88941	4.84174	-2.75739	-5.54418	-3.33242
WBGene00044342	T05B11.7	0.259944	0.0371238	0.289183	-0.0802991	-0.261814	-0.0993675	-0.206828	0.259459	-1.51978	-0.526589	-1.55192	-0.698574		WBGene00015223	B0507.6	6.38691	6.97413	6.51422	-0.0796057	-0.707117	-0.520188	6.31225	6.32922	6.45905	-0.0728952	-0.334724	-0.2968
WBGene00020246	clic-1	6.97194	7.17121	6.93738	6.82631	6.85993	6.73999	6.59288	6.70969	6.49112	6.39804	6.45436	6.4665		WBGene00202499	B0507.15	0.585736	1.61146	0.805569	-5.43716	-5.66131	-5.56458	2.30067	1.99139	2.59627	-5.56475	-5.54418	-3.33242
WBGene00020245	T05B11.1	4.67461	4.85247	4.85009	4.46928	4.73453	4.53885	3.91824	4.36408	3.91828	3.66981	3.72036	3.82903		WBGene00015222	B0507.5	1.71211	2.60668	1.59239	-2.6298	-2.85396	-3.24265	1.5637	1.05992	1.85585	-3.24282	-2.37425	-3.33242
WBGene00020247	T05B11.4	3.37087	2.82604	3.51892	3.49625	3.63464	3.94609	4.35961	4.03324	4.36574	4.46382	4.35072	4.46487		WBGene00015221	B0507.4	2.01342	2.56781	1.7324	-3.8522	-5.66131	-3.97962	1.6668	1.28019	1.98785	-5.56475	-3.22225	-4.06939
WBGene00016150	hint-3	5.60708	6.20838	6.08133	5.98679	6.4064	6.12004	5.27188	5.38874	4.91534	4.51515	5.19271	5.0794		WBGene00235307	B0507.17	1.17746	2.09415	1.49745	-3.11523	-4.07635	-5.56458	1.83562	1.28019	1.87303	-3.97979	-5.54418	-4.06939
WBGene00016149	frpr-3	-0.313241	-0.810873	-0.558814	-0.221162	-0.0450022	-0.598939	-1.17768	-1.23087	-1.51978	-1.04742	-0.884498	-1.95233		WBGene00015224	B0507.7	4.26412	4.98869	4.39975	-3.11523	-2.85396	-3.97962	4.30547	4.10926	4.68282	-2.75739	-3.95922	-2.19492
WBGene00001719	grl-10	3.4246	2.77889	2.64729	3.24498	3.21173	2.73784	1.56217	2.73876	1.70564	1.44024	1.57978	1.5664		WBGene00015227	ddn-1	10.2069	10.8088	10.2839	-0.227704	-0.707117	-0.610385	10.6474	10.5592	10.8992	1.40104	-0.117913	0.574466
WBGene00004453	rpl-39	9.29702	8.83795	8.87074	9.14241	9.28722	9.20469	8.28984	9.02568	8.95052	9.0517	8.47655	8.91845		WBGene00015225	B0507.8	9.70471	10.1683	9.72512	-1.53027	-2.49139	-3.97962	10.2014	10.0017	10.4631	-0.355295	-1.29625	-1.13079
WBGene00004499	rps-30	9.75773	9.9348	9.66295	9.889	9.89802	9.94106	9.57014	9.80331	9.80026	9.914	9.76153	9.82046		WBGene00015226	B0507.9	1.80231	1.90444	1.59239	-3.11523	-3.33939	-1.04102	2.89203	2.09663	3.12678	-2.75739	-3.22225	-3.33242
WBGene00016148	C26F1.3	4.9226	4.45666	4.68586	4.75671	4.516	4.53034	4.71859	4.83727	4.90155	4.95356	4.8694	4.93875		WBGene00015220	B0507.3	2.69808	2.4868	2.6242	3.49062	3.33021	3.25879	2.43526	2.7221	2.45514	2.95489	3.08882	2.91929
WBGene00016147	cyp-32A1	3.35435	2.23876	3.16677	3.23827	2.41748	3.16879	3.2526	3.14169	3.42343	3.63114	3.44542	3.17695		WBGene00015219	B0507.2	4.81645	4.80664	4.73136	3.97858	4.08856	4.26038	4.71691	4.68762	4.73307	4.09881	3.97349	4.13844
WBGene00016146	C26F1.1	4.746	4.17645	4.31049	4.60065	4.27525	4.28623	3.56432	3.85457	3.72592	3.80188	3.59184	3.36125		WBGene00015218	B0507.1	1.17746	0.972969	1.14326	0.177552	0.0666073	-0.279179	1.40575	0.437288	1.0113	0.107677	-1.02062	-0.0997634
WBGene00001464	flp-21	2.30075	1.68482	1.8588	2.07087	1.99634	1.874	0.972878	1.19699	1.18718	0.936811	1.1288	1.40251		WBGene00006342	sup-37	6.00061	6.27882	5.99951	4.96265	4.98525	5.07476	5.29183	5.46633	5.41539	4.85837	4.51517	4.88771
WBGene00194921	ZK742.7	0.0571274	-1.54784	-0.93321	0.165862	-0.716379	-0.412525	-1.06665	-0.868297	-1.08368	-1.87054	-0.685189	-1.12921		WBGene00006467	magu-2	4.0708	4.25111	4.20316	2.90714	2.78577	2.84056	4.43672	4.27219	4.51244	2.63001	2.50567	2.53052
WBGene00022812	uvs-1	3.94943	3.80971	4.05168	4.06519	3.94447	3.97562	4.66731	4.18256	4.44125	4.54925	4.45205	4.37375		WBGene00004457	rpm-1	3.1605	3.05605	3.18956	3.67398	3.22438	3.375	3.02992	3.093	2.74361	3.16657	3.18034	3.44631
WBGene00002078	xpo-1	7.72058	8.13761	8.06334	7.9944	8.01896	8.26322	8.64013	8.4815	8.68975	8.83249	8.70844	8.69838		WBGene00019448	frpr-13	1.06535	0.255699	0.637624	1.16276	1.02519	0.664237	1.11625	0.342651	0.402883	0.66407	0.684641	0.975004
WBGene00022813	ZK742.3	5.22478	5.71832	5.39605	4.67707	4.84048	4.97458	4.83041	4.95141	4.60587	3.82348	4.36483	4.37652		WBGene00019444	frpr-11	-0.519617	-0.341542	-0.147637	1.00579	1.15887	1.4241	0.753676	0.835047	1.042	0.775102	0.684641	0.821381
WBGene00022814	ZK742.4	1.92166	2.1526	2.2949	1.67335	1.51742	2.0269	3.03333	2.86466	2.82321	2.82562	2.75722	2.87471		WBGene00003386	mod-1	0.268878	0.48158	0.275054	0.712589	0.642468	0.664237	0.21481	0.649833	0.144571	0.412532	0.684641	0.454172
WBGene00002256	lbp-4	4.99188	4.42332	4.68368	4.71139	4.83137	4.5473	4.46963	4.63774	4.58875	4.65181	4.52678	4.6105		WBGene00019203	ttr-47	5.5108	5.53482	5.65037	5.64299	5.50171	5.64182	5.555	5.30157	5.54294	5.79993	5.67439	5.68383
WBGene00003242	mig-6	8.58076	8.82263	8.80257	8.78482	8.86154	9.05019	9.36686	9.28544	9.44401	9.51859	9.60435	9.34657		WBGene00019204	H14N18.4	4.5717	4.45919	4.265	4.11166	3.80833	4.07385	3.71811	3.68642	3.66444	3.5516	3.48649	3.49793
WBGene00016499	C37C3.7	1.50912	0.567639	1.08009	0.96917	0.637258	0.88293	1.77092	1.41024	1.79364	2.2428	2.02595	1.44526		WBGene00006760	unc-23	7.20727	7.19821	6.90441	5.8932	5.72509	5.64304	7.20649	7.28198	6.85612	5.48986	5.57152	5.39345
WBGene00016505	ttr-33	4.28776	3.09602	4.2203	4.37149	3.86189	4.28959	4.32948	4.11997	4.6954	4.4775	4.41725	4.17854		WBGene00020554	T19A5.3	3.30327	3.07002	2.77755	2.06269	1.43672	1.80174	1.1451	1.37887	1.87303	0.365989	0.521911	1.4852
WBGene00016504	C37C3.12	0.77215	-0.325446	0.194546	0.165862	0.551101	0.37597	0.244552	0.399183	0.835706	1.2492	0.469139	0.576048		WBGene00001526	gck-1	6.99225	7.00673	7.02506	6.91019	6.98502	6.89459	7.00579	7.12512	6.96775	6.74103	6.88654	6.83424
WBGene00016500	memo-1	4.15734	4.23002	4.14637	4.47785	4.63071	4.55011	4.0411	4.13003	3.89857	4.1381	4.24173	4.28239		WBGene00020553	ttc-17	7.23304	7.11305	7.13047	7.25	7.14665	7.0499	7.2811	7.32361	7.17799	7.19243	7.0429	7.20732
WBGene00016501	C37C3.9	4.59716	3.67713	4.42434	4.41676	4.16354	4.46343	5.20706	5.0377	5.44057	5.48498	5.16716	5.39504		WBGene00003634	nhr-44	0.943783	0.88085	0.637624	1.102	1.55786	1.67382	1.35725	0.726795	0.947879	0.844643	1.11403	1.28816
WBGene00219659	anr-36	-0.17894	-2.2848	-0.196244	-1.4191	-0.0450022	-0.327637	-0.149112	-0.413731	-2.14781	-0.4417	-1.11582	-0.608376		WBGene00019114	nhr-194	0.163909	0.748095	0.564561	-0.227704	0.361055	0.163339	-0.468717	-0.25459	-0.669873	0.501341	0.288712	-0.0997634
WBGene00303000	C37C3.18	5.60009	5.9165	5.77389	5.71442	5.89779	5.75192	5.23713	5.42189	5.20574	5.03357	5.16716	5.10295		WBGene00019115	nhr-195	1.3785	1.47109	1.16814	0.972233	1.10687	0.739199	0.826739	0.649833	1.26656	0.775102	0.722609	0.228291
WBGene00016496	C37C3.2	8.58873	8.88714	8.68511	8.55455	8.6849	8.58414	8.20991	8.37073	8.09634	7.82763	8.12165	8.02374		WBGene00019116	nhr-143	2.33686	2.58737	2.4727	1.98069	1.96074	2.31194	1.9381	2.18111	1.87303	1.90286	2.12116	2.1974
WBGene00016495	C37C3.1	4.31647	4.36065	4.44504	4.46354	4.45799	4.5696	4.65318	4.53037	4.82635	4.82455	4.66325	4.62219		WBGene00019117	nhr-144	0.811028	1.57273	1.49745	1.98069	2.2152	2.34831	0.861929	1.42579	1.18639	1.65442	1.80455	2.23439
WBGene00016502	C37C3.10	-1.27848	-0.931167	-1.04424	-0.751676	-0.947705	-1.36946	-0.867341	-0.265632	-1.08368	-2.40106	-1.11582	-2.19334		WBGene00019113	F59E11.7	1.20417	0.942911	0.984275	1.38302	1.2335	0.775268	0.676714	0.437288	0.700964	0.775102	0.722609	0.495395
WBGene00077712	nipi-4	2.2421	2.26637	2.18842	2.18692	2.61088	2.50308	1.78579	2.04215	2.18066	2.26822	2.09532	2.14813		WBGene00019111	F59E11.5	3.4388	3.19642	3.6354	5.19675	5.11594	5.21432	2.62132	2.70318	2.968	4.60141	4.64688	4.63682
WBGene00018218	F40A3.3	6.46267	6.51069	6.23634	6.4603	6.53891	6.223	5.66278	6.0426	5.87909	5.76273	5.82261	5.88978		WBGene00019109	F59E11.2	0.318631	0.255699	0.0791339	0.866623	0.81442	1.22983	-0.155559	-0.113727	0.449426	0.844643	0.994981	1.08711
WBGene00018217	F40A3.2	3.5215	2.98406	3.49925	3.51858	3.52591	3.66978	4.34713	4.26099	4.63475	4.55959	4.40364	4.65671		WBGene00016095	C25E10.5	2.34888	2.62572	2.59698	3.96585	3.91423	4.17182	2.03378	2.24791	2.36089	3.65684	3.60811	3.61944
WBGene00018216	F40A3.1	5.01658	5.47675	5.29418	5.21026	5.50816	5.22871	4.55242	4.64008	4.05632	3.95454	4.266	4.45967		WBGene00016094	C25E10.4	-0.0094227	0.255699	0.0256946	0.972233	0.713726	0.585165	-0.0212577	-0.25459	-0.318401	0.66407	0.645647	0.535472
WBGene00018221	F40A3.6	4.86351	4.56903	4.63045	4.58751	4.6593	4.67879	4.89528	4.827	4.845	4.95747	4.99996	4.86588		WBGene00016093	srsx-34	2.79793	2.735	2.92348	3.09812	3.14282	3.20029	2.69146	2.68401	2.39696	3.11121	3.36572	3.27934
WBGene00018222	F40A3.7	2.3122	2.77889	2.69992	2.33264	2.74305	2.20842	2.17282	2.30163	1.65015	1.75993	1.81183	1.62335		WBGene00016097	C25E10.8	2.84113	2.60668	3.02229	2.92479	2.85832	2.80611	2.6518	2.34875	2.85152	2.92309	2.80012	2.9117
WBGene00003575	ncx-10	-1.7639	-2.64737	-1.60063	-1.80612	-5.47127	-1.75648	-1.29798	-1.23087	-0.963382	-1.17867	-0.594991	-0.897883		WBGene00023417	swm-1	3.85173	3.70621	3.96133	3.73527	3.8445	3.86378	3.84224	3.52879	3.91716	4.0518	4.11225	3.9877
WBGene00045392	F26D11.12	2.05031	1.76444	2.07345	1.65331	2.19407	1.66202	1.18969	1.53669	0.802153	0.838408	0.960527	0.917085		WBGene00016099	C25E10.10	2.72601	2.82838	2.9088	2.85286	2.64703	3.07566	2.73006	2.59443	3.17605	2.947	2.99885	2.90407
WBGene00017823	pals-34	0.899063	0.378161	1.34533	1.3638	1.06789	1.41345	2.1151	1.55672	2.01481	1.94472	1.92286	1.35846		WBGene00016101	C25E10.12	3.77361	3.65614	3.78762	3.896	3.90664	3.96485	3.21821	3.25117	3.18982	3.82542	3.71085	3.7948
WBGene00017819	F26D11.2	0.987418	0.0998595	-0.196244	0.376079	0.67848	-0.412525	-1.57361	-0.19692	-1.51978	-1.48352	-1.55192	-0.794789		WBGene00020862	fip-2	3.78693	2.96925	3.27791	3.90492	3.4288	3.80828	3.52306	2.86515	3.49174	3.3807	3.63324	3.32006
WBGene00000488	che-7	0.738598	0.695018	0.787636	0.048025	0.310093	0.732905	0.0113526	0.259459	0.174122	0.359754	0.0885349	0.128589		WBGene00020864	oac-50	2.15709	2.70845	2.28077	1.82023	2.29869	2.28717	2.28779	2.61483	2.43215	1.55419	2.21737	1.82946
WBGene00002632	let-413	6.0978	6.58179	6.39438	6.55109	6.65834	6.45784	5.52774	5.78568	5.40469	5.26586	5.61387	5.55363		WBGene00020865	T27E4.7	2.12948	1.85687	2.00513	2.98491	2.80221	3.16674	1.49812	0.835047	1.41466	2.62013	2.62073	2.58882
WBGene00017818	F26D11.1	1.62383	2.10751	1.96295	1.59147	1.78612	1.50886	2.04265	1.6897	1.74149	1.99126	1.70934	1.71355		WBGene00002015	hsp-16.1	7.08277	7.6235	6.31005	-5.43716	-5.66131	-5.56458	6.72201	5.79372	6.70367	-5.56475	-3.95922	-5.65435
WBGene00022394	natb-1	5.18641	4.90392	4.70315	4.99029	4.95185	4.67622	4.68328	4.73766	4.74921	4.99602	4.63324	4.75131		WBGene00002019	hsp-16.48	6.66571	7.21913	6.7264	-5.43716	-5.66131	-5.56458	5.97924	6.15306	6.17994	-3.97979	-5.54418	-5.65435
WBGene00022393	abhd-12	6.07446	5.95519	5.9634	6.13594	6.10001	5.98239	6.12938	6.11617	6.30078	6.39444	6.20885	6.2118		WBGene00002020	hsp-16.49	6.81293	7.68125	7.30953	-3.11523	-4.07635	-3.97962	6.85512	6.30275	6.76475	-3.97979	-3.95922	-2.48443
WBGene00022397	Y97E10AR.2	2.3122	2.40946	2.39405	2.65834	2.41748	2.44395	2.46848	2.2897	2.55767	2.60394	2.7313	2.45052		WBGene00002017	hsp-16.11	6.18292	6.72095	7.33755	-3.8522	-4.07635	-5.56458	7.00726	6.09255	6.08179	-5.56475	-5.54418	-5.65435
WBGene00022396	Y97E10AR.1	2.98384	3.0006	3.25735	3.49625	3.23954	3.55151	3.11804	3.00981	2.56769	2.43464	2.93426	2.91328		WBGene00020861	T27E4.1	0.502078	0.045481	0.707165	0.235268	0.678537	0.366156	0.21481	0.568533	-0.398571	0.775102	1.02568	0.0180731
WBGene00044552	Y97E10AR.8	-0.385391	0.378161	-0.478644	-0.149012	-0.613286	-0.412525	-0.149112	0.48534	0.225652	-0.0791301	0.337894	-0.0981815		WBGene00017659	F21C10.10	2.4528	2.4229	2.34762	3.15156	3.04949	2.8825	2.03378	1.99139	2.10877	3.16657	3.33541	3.20052
WBGene00022398	Y97E10AR.3	4.13495	3.47305	3.69345	3.94671	3.76475	3.92029	4.35713	4.15981	4.513	4.36713	4.34218	4.37098		WBGene00017658	F21C10.9	4.99154	4.93434	5.19032	6.64798	6.60752	6.86926	4.5836	4.1342	4.36545	5.69676	5.71615	6.0052
WBGene00022399	Y97E10AR.4	4.46235	4.02707	4.15582	4.04226	3.78376	4.21727	4.98662	4.79993	4.96925	5.06655	4.84544	4.89509		WBGene00004119	pqn-31	4.55882	4.07869	4.28788	4.61948	4.32595	4.6066	3.86843	3.80208	3.87089	3.75492	3.68223	3.69216
WBGene00022402	lmtr-2	4.93376	4.79912	4.85397	4.75436	4.83821	4.79219	4.31929	4.62356	4.75361	4.58763	4.38437	4.43602		WBGene00017657	F21C10.7	6.16943	5.78615	6.06472	6.63263	6.48366	6.4463	6.03427	6.2426	5.93822	6.40428	6.31186	6.63365
WBGene00022400	rpb-9	4.69444	4.15075	4.28488	4.40782	4.19229	4.22783	4.47193	4.47353	4.51559	4.60269	4.4009	4.42003		WBGene00017660	F21C10.11	1.93583	2.46581	1.76538	2.07854	1.43672	1.80174	0.826739	0.609755	0.847185	0.163172	0.684641	0.755039
WBGene00022401	Y97E10AR.6	6.8955	6.77799	6.80701	6.68295	6.71144	6.72392	6.59077	6.50706	6.50943	6.56633	6.45832	6.44953		WBGene00017653	F21C10.3	0.845379	0.88085	0.927131	1.68178	1.39397	1.65459	0.89628	0.482376	0.847185	1.33007	1.25024	1.31143
WBGene00018398	sptl-2	5.18641	5.57801	5.79622	5.73124	6.02708	5.87568	5.82727	5.78249	5.51624	5.71037	5.86195	5.98249		WBGene00015055	pitr-3	2.84113	2.78668	2.85619	3.16647	2.91233	2.61034	2.91734	2.46563	2.83409	2.27446	2.41582	2.36246
WBGene00001152	ech-3	4.37223	4.29849	4.4165	4.58751	4.83137	4.43941	3.56863	3.701	3.4179	3.17385	3.62974	3.58802		WBGene00006418	spl-2	2.27519	1.95048	2.44243	3.06667	2.81847	2.9629	2.39978	2.26091	2.0942	3.35113	2.9911	3.09048
WBGene00018399	F43H9.3	3.25698	3.51394	3.5857	3.33579	3.43261	3.45297	3.93835	3.69197	3.72144	3.80623	3.69377	3.70698		WBGene00015056	B0222.5	6.10443	6.15646	6.15692	5.61201	5.58246	5.6564	6.1782	6.18835	6.02529	5.2909	5.43953	5.45483
WBGene00018400	F43H9.4	5.37837	4.95784	4.94762	5.11457	5.09384	4.73907	4.99465	4.90722	4.80533	4.86051	4.93142	4.74276		WBGene00000717	col-144	5.40537	5.73664	5.28717	5.31689	5.09274	5.19114	4.65305	4.95086	4.99669	4.64836	4.40565	4.23895
WBGene00003865	oma-2	4.87899	4.38919	5.27841	5.08869	4.98919	5.44319	6.2516	6.23907	6.63206	6.84079	6.23059	6.62364		WBGene00000718	col-145	6.0233	6.70817	5.95465	5.59006	5.4321	5.45292	4.59672	4.7898	4.95697	4.16487	4.33694	4.38594
WBGene00006935	vars-1	6.01001	6.29472	6.15386	6.09195	6.19895	6.13507	6.36736	6.17164	6.1597	6.20668	6.2806	6.2249		WBGene00000599	col-10	4.46528	4.68253	4.2476	5.06169	4.88462	4.8794	3.70364	4.20316	4.33478	4.26339	4.2966	4.17061
WBGene00022629	algn-12	4.8019	4.96839	4.97279	4.91445	5.04147	5.0279	5.05728	5.09535	5.10098	5.34713	5.01077	5.11127		WBGene00044582	B0222.11	-1.17169	-1.72005	-1.05837	0.117431	-0.375911	0.163339	-0.989549	-2.37007	-3.20593	-1.31682	-0.334724	0.0735682
WBGene00194928	ZC513.14	-1.27848	-1.54784	-1.44017	-2.33664	-2.66391	-1.55003	-1.42922	-0.868297	-1.70035	-0.927127	-0.781405	-0.897883		WBGene00015057	gad-3	4.57682	4.44049	4.69116	4.21569	4.26201	4.22495	4.28293	4.43872	4.37753	4.13048	4.18544	4.33575
WBGene00023209	ZC513.7	6.58571	6.47342	6.58832	6.61075	6.66284	6.7776	7.30371	7.1206	7.33546	7.41575	7.21139	7.24829		WBGene00016045	spas-1	6.12293	6.11747	6.10392	5.86033	5.99556	5.90047	6.1747	6.21615	6.14324	6.07504	5.95417	6.02469
WBGene00022628	ZC513.3	2.30075	2.1227	1.55031	1.87714	1.92961	1.85596	2.91655	2.4801	2.34113	2.54276	2.68704	2.40793		WBGene00004216	ptr-1	3.00204	2.89269	2.55044	2.14027	1.45763	1.63509	1.49812	1.22819	1.46083	0.365989	0.645647	1.31143
WBGene00000620	col-43	2.97667	3.21416	2.79974	2.79264	3.23954	2.30463	1.88582	2.55174	1.93966	1.64819	2.02595	1.79844		WBGene00016044	C24B5.1	0.502078	-0.417491	-0.087516	0.540122	-0.16946	0.163339	-0.303657	-0.25459	-0.573658	-0.0101595	0.070532	0.178538
WBGene00006060	sth-1	4.89431	2.90721	4.12408	4.18518	3.43863	4.07251	3.8597	3.63184	4.23039	4.0196	3.69377	3.48422		WBGene00016046	C24B5.4	0.975147	0.350336	0.86763	2.17017	1.8225	2.2996	0.464169	-0.0481388	0.354789	1.81896	2.21737	2.14655
WBGene00022627	ZC513.2	3.90096	3.17098	3.08339	3.40932	3.11745	2.87847	0.587854	2.33682	1.42619	0.657835	0.735654	1.28974		WBGene00000215	asp-2	9.38413	9.33825	9.23758	9.63769	9.55797	9.60999	9.11835	9.22036	9.24698	9.41776	9.38818	9.34005
WBGene00022630	fbxa-223	1.22402	0.988214	0.651753	1.0326	0.411376	1.50886	1.8438	1.41024	1.61193	1.1972	1.56029	1.44526		WBGene00002132	inx-10	2.91577	3.06305	2.92348	3.63162	3.62178	3.60785	2.56904	2.63493	2.43215	3.15977	3.18714	3.4775
WBGene00015660	catp-3	7.69074	7.32314	6.92822	7.11113	6.7923	6.53779	7.13937	6.84315	7.20875	7.00763	7.0275	6.36578		WBGene00007023	mdt-27	5.48924	5.55234	5.60327	5.46295	5.57649	5.39179	5.64865	5.8236	5.69554	5.66106	5.42233	5.65228
WBGene00015661	C09H5.7	2.34602	1.53396	1.99138	1.87714	1.78612	2.0269	3.00183	2.66683	2.80639	2.96429	3.05758	2.54199		WBGene00044077	tag-232	6.87036	6.83837	6.87827	6.83635	6.81467	6.76717	6.87194	6.9965	6.85179	6.78481	6.78534	6.80175
WBGene00006193	str-146	2.58187	2.44614	2.2719	2.83773	3.01657	2.35686	1.92666	1.59598	1.63117	2.06564	2.24936	1.26609		WBGene00001695	grd-6	3.23365	3.90249	3.04932	3.01817	2.45243	2.89894	0.79067	1.94382	1.89	0.584999	1.37469	1.78028
WBGene00019064	myo-5	4.13495	3.55929	4.17764	3.71502	3.45057	4.26589	4.6653	4.39502	4.51041	4.8956	4.96517	4.57965		WBGene00017193	F07C3.2	1.30635	1.31557	0.86763	1.03858	0.642468	1.46884	1.02605	0.726795	0.305036	1.40104	1.37469	1.4852
WBGene00017020	D1014.7	3.16526	4.57456	4.22629	3.88361	4.55802	3.94182	1.88582	3.27466	0.00747185	-1.04742	1.65524	2.23597		WBGene00017195	glo-4	5.64483	5.61206	5.63484	5.96958	5.92506	6.01803	5.50021	5.73439	5.46438	5.80648	5.75903	5.81885
WBGene00017019	D1014.6	3.96764	5.24311	4.7434	4.53646	5.06109	4.49873	2.17282	3.64594	0.802153	-0.816096	2.0541	2.76929		WBGene00000003	aat-2	3.58319	3.5304	3.53857	4.63296	4.50986	4.66544	3.02216	2.8043	2.87729	3.58754	4.11225	4.00564
WBGene00017018	D1014.5	5.40802	4.2405	4.06512	4.59278	3.96544	3.46492	1.50938	3.35123	2.23197	1.60893	1.2061	2.36404		WBGene00004211	ptd-2	1.25617	1.96551	1.49745	0.117431	0.22133	-0.20703	0.417627	0.763789	0.700964	-0.207196	0.128248	-0.0396424
WBGene00005006	spr-1	4.83403	4.48338	4.77236	4.69923	4.61221	4.80635	5.37014	4.92852	5.18961	5.27998	5.33288	5.17774		WBGene00017197	F07C3.9	-0.20646	-0.269392	-0.657832	2.06269	1.59607	2.19697	-0.758223	-0.410709	-0.318401	2.16996	1.78674	1.31143
WBGene00017016	snap-1	6.213	6.15306	6.14914	6.07134	6.22614	6.04143	5.99184	6.01117	5.94591	5.88177	5.87088	5.95872		WBGene00017198	nhr-36	0.163909	0.255699	-0.147637	1.55153	1.59607	1.4907	0.369532	0.0747179	-0.10159	1.17672	0.722609	1.16583
WBGene00017017	D1014.4	4.21338	3.81907	4.07512	4.22984	4.06983	3.96725	4.05344	4.11322	4.1626	4.17553	4.10377	4.12695		WBGene00022788	slc-17.7	3.14679	2.8609	2.66846	3.6635	3.55543	3.4326	2.92568	2.96383	2.99962	3.5516	3.46425	3.52307
WBGene00017015	D1014.2	-1.14723	-2.2848	-2.22867	-0.751676	-1.22334	-0.813063	-1.73407	-0.979328	-0.115385	-0.4417	-0.781405	-0.367368		WBGene00022789	lron-2	1.44722	0.748095	0.406299	0.0546954	-0.803332	-0.706601	-0.383828	-0.330539	-0.669873	-0.355295	-1.63729	-0.0396424
WBGene00303233	D1014.13	1.81302	0.427914	1.84328	1.43595	1.32315	1.48559	1.82951	2.09791	2.16755	2.40056	1.84443	2.2956		WBGene00018405	F44A2.5	3.69102	3.7888	3.55752	3.81314	3.82452	3.76857	3.62388	3.61735	3.59885	3.19347	3.57736	3.72719
WBGene00006309	sul-2	2.32356	1.80266	2.08669	2.21454	2.30352	2.10532	1.95325	2.02787	1.92414	2.03635	2.24936	2.08194		WBGene00018403	F44A2.3	2.90766	3.07002	3.30059	3.66875	3.41817	3.3867	2.5148	2.92353	3.01518	3.03144	3.20066	3.07697
WBGene00017636	F20D6.6	3.50163	2.76927	3.35903	3.30401	2.89942	3.48266	4.1714	3.70549	4.24295	4.28544	4.28987	3.95271		WBGene00006499	tag-153	7.67752	7.70271	7.62995	7.73886	7.79722	7.69942	7.60014	7.76849	7.56044	7.64668	7.63775	7.6795
WBGene00017635	F20D6.5	4.03829	4.71143	4.54911	4.51996	4.84275	4.53318	3.58573	3.78408	3.22248	3.32686	3.46652	3.7374		WBGene00019465	acl-14	5.69984	5.7702	5.75156	5.7619	5.75812	5.80229	6.09468	5.90554	6.02433	5.86727	5.83249	5.79737
WBGene00017637	F20D6.8	0.92912	1.28674	1.20672	1.57025	2.04443	1.4379	0.32821	0.819759	0.696543	0.451385	0.291352	0.947143		WBGene00019464	K07B1.4	5.01813	5.36953	5.27577	4.4832	4.40073	4.61408	4.6123	4.5488	4.7401	4.63124	4.63946	4.53424
WBGene00005648	srp-7	7.09966	7.188	7.08977	7.14964	7.10356	7.02614	6.87652	6.90503	6.90526	6.87532	6.75963	6.8156		WBGene00006729	ucp-4	4.20583	4.32871	4.38921	4.08051	4.4354	4.26038	4.34331	4.43299	4.33788	4.45345	4.26479	4.47106
WBGene00005649	srp-8	1.1747	0.92031	1.36719	1.09335	1.2702	1.11294	0.836674	1.03503	0.659549	0.406297	1.3264	0.277967		WBGene00000766	coq-6	5.25856	5.17961	5.17506	5.02125	5.07255	4.9948	5.1882	5.17511	5.13303	5.12263	5.10418	5.2214
WBGene00017633	F20D6.1	1.24807	0.735095	1.15739	0.93638	0.868583	0.91812	1.77092	1.24718	1.72368	1.46244	2.02595	1.52714		WBGene00019466	tos-1	7.94935	7.93732	7.9789	7.24693	7.13209	7.22841	7.97586	7.74324	7.97982	7.11011	7.15083	7.09111
WBGene00017639	F20D6.10	1.62383	1.74494	1.18227	1.65331	1.82335	1.4379	1.33833	1.7777	1.13423	1.54796	1.70934	1.52714		WBGene00019467	K07B1.7	4.50073	4.6269	4.64096	4.61677	4.67965	4.50016	4.61746	4.61609	4.53419	4.68199	4.60684	4.62758
WBGene00017640	F20D6.11	6.45817	6.56799	6.14992	6.21923	6.19096	5.72485	5.31481	5.56107	5.55955	4.99982	5.03569	5.00455		WBGene00017091	ttr-40	-0.354558	-0.417491	0.0256946	0.671367	0.9386	0.775268	-0.989549	-0.682011	-0.10159	0.702038	0.605569	0.535472
WBGene00019478	cri-2	4.38042	3.76686	3.86457	3.85319	3.76952	3.92894	3.85618	4.04747	4.07048	4.21855	3.80563	3.857		WBGene00023485	ttr-49	1.57554	1.68594	1.53618	2.82494	3.14926	3.39831	1.1451	1.14651	1.18639	2.90693	2.77323	2.95667
WBGene00019477	K07C11.4	5.36469	6.11275	5.74183	5.68881	5.93121	5.49509	4.48338	4.88163	4.07048	3.80188	4.28987	4.45967		WBGene00001665	gpa-3	0.458356	0.205946	0.275054	0.235268	0.0111122	0.585165	0.21481	0.292898	-0.10159	-0.0728952	-0.258776	-0.228087
WBGene00019476	timp-1	1.78042	0.0998595	1.43084	1.17994	1.47125	1.64111	1.74071	1.87666	2.21931	2.32988	1.93804	2.22375		WBGene00017093	E02C12.8	1.44722	1.47109	1.43733	2.67658	2.46281	2.74376	0.994684	0.869399	0.775926	1.65442	1.73195	1.78028
WBGene00019479	K07C11.7	5.87755	6.24441	6.20861	6.12779	6.37226	6.31002	5.75636	5.83573	5.56956	5.43253	5.68536	5.64815		WBGene00002036	hum-2	7.8354	7.81665	7.79625	7.54423	7.51252	7.45414	7.95768	7.97065	7.90951	7.54492	7.48252	7.51134
WBGene00019480	K07C11.8	3.10728	3.40636	3.10307	3.85319	4.02658	3.3728	2.01767	2.40472	1.70564	2.21692	2.23713	2.38615		WBGene00018088	trpp-4	4.3741	4.53922	4.60041	4.06069	4.22286	4.3794	4.65305	4.33499	4.54227	4.26656	4.20234	4.17378
WBGene00019481	cogc-6	6.11833	6.48301	6.29311	6.28256	6.26978	6.14532	5.87064	5.86917	5.64365	5.58952	5.84996	5.81738		WBGene00018087	F36D4.1	1.57554	1.492	1.74899	1.35726	1.32737	1.67382	1.79977	1.20148	1.36696	1.09346	1.78674	1.37907
WBGene00000098	air-1	6.50195	6.1013	6.26282	6.32988	6.21304	6.33302	6.88172	6.69281	6.98685	7.08879	6.86717	6.93102		WBGene00018090	F36D4.5	7.30307	7.44703	7.22092	6.77077	6.79581	6.64335	7.18059	7.17618	7.1628	6.82623	6.75646	6.74999
WBGene00004395	rol-3	4.74178	4.78248	4.56575	4.58222	4.63856	4.49873	3.9483	4.18899	3.88261	3.67932	4.02417	4.01434		WBGene00019237	H24G06.1	6.30905	6.24535	6.25379	6.38182	6.36071	6.4449	5.99815	6.16261	5.94534	5.94849	6.05155	6.08922
WBGene00015859	C16D9.4	4.39395	4.52684	4.59383	4.37149	4.36636	4.61856	3.82772	3.71444	3.24763	2.65302	3.47175	3.33307		WBGene00008556	F07D3.3	1.00584	1.03127	1.16814	0.117431	0.0111122	0.457786	0.552978	1.28019	0.538235	0.107677	0.433102	0.649429
WBGene00015860	C16D9.5	1.95126	1.70514	1.45145	1.85976	1.09859	1.59836	2.50489	1.81144	2.45346	2.13638	2.43208	1.93969		WBGene00001449	flp-6	3.38143	3.06305	2.87897	3.37983	3.32453	3.3393	2.97473	2.85661	2.91094	3.18009	3.00657	2.86528
WBGene00015861	C16D9.6	0.958564	1.021	0.881758	1.38825	1.4476	1.20129	0.778375	0.786207	0.696543	0.618841	0.589433	0.756621		WBGene00010596	K06A4.6	0.0506983	0.56288	0.0256946	0.117431	-0.106724	-0.138317	0.595414	0.187929	0.494513	-0.355295	-0.0523247	-0.162499
WBGene00015857	C16D9.1	1.56761	0.427914	0.819697	1.2349	1.4476	1.50886	2.15001	2.17772	2.45346	2.70048	2.32062	1.78186		WBGene00044015	K06A4.8	1.6159	1.77394	2.11156	1.66087	1.53836	1.69281	1.9381	2.02225	1.83847	1.35411	1.59537	1.67656
WBGene00015864	C16D9.9	-0.244528	0.273191	-0.0733875	0.108146	0.971677	0.15779	-0.463985	-0.765203	-1.35931	-1.17867	-0.510103	-1.26045		WBGene00010597	K06A4.7	5.41684	5.21776	5.33875	5.67463	5.44132	5.81642	5.31582	4.80319	5.33556	5.64288	5.62512	5.36315
WBGene00017679	F21F8.5	0.259944	-0.410335	-0.558814	-0.221162	-0.261814	-0.502723	0.654196	0.56664	0.458851	0.657835	0.510362	0.65101		WBGene00010593	gsnl-1	5.26015	5.33812	5.14561	5.30684	5.29651	5.33855	5.26414	5.27939	5.2576	5.35337	5.4122	5.36037
WBGene00017680	F21F8.6	0.669057	0.812057	0.998403	0.470716	0.361623	0.692828	0.686257	0.56664	0.174122	-0.213431	-0.353983	-0.0981815		WBGene00010594	swt-5	-0.0094227	0.782447	0.130664	0.395732	0.404776	0.543943	-0.989549	-0.896136	-0.398571	-0.520354	0.010411	-0.0396424
WBGene00000219	asp-6	11.1745	11.7395	11.2976	11.2832	11.5169	11.231	10.4835	11.0119	10.4408	10.1711	10.4608	10.5152		WBGene00010595	haao-1	4.73176	4.64101	4.74795	5.83255	5.63273	5.89536	4.23676	4.26575	4.28111	5.64531	5.64873	5.66136
WBGene00017678	asp-12	5.76644	6.71926	5.73239	5.98077	6.41099	5.0637	5.54533	6.3408	4.26774	3.53493	5.37951	5.49507		WBGene00008669	acs-14	5.93633	6.06174	6.08036	6.56531	6.44819	6.60628	5.44327	5.45789	5.47566	6.70057	6.61285	6.70182
WBGene00000218	asp-5	10.7273	11.2673	10.8711	10.9119	11.0869	10.7985	9.98237	10.4107	9.88809	9.64201	9.95578	9.91099		WBGene00008670	eif-2Bdelta	6.18879	6.31227	6.28255	6.32647	6.35375	6.27738	6.39566	6.4405	6.34521	6.40859	6.38693	6.40398
WBGene00017677	asp-11	-1.42287	-0.699842	-0.830116	-2.33664	-2.01184	-0.813063	-1.17768	-1.23087	-2.43731	-2.76363	-1.93895	-1.95233		WBGene00008233	C50F4.8	4.29863	4.0648	4.02399	4.61405	4.48462	4.39107	3.19079	3.36389	3.28913	4.42536	4.5499	4.41845
WBGene00017681	slc-17.5	3.53133	3.31676	3.51892	3.58883	3.57039	3.80282	3.611	3.75403	3.51947	3.64091	3.62506	3.92277		WBGene00008229	C50F4.1	5.22307	5.40027	5.17812	5.0577	4.98704	5.14364	4.81669	4.56461	4.70457	4.8372	4.95865	4.92591
WBGene00020939	W02D7.3	-0.17894	-0.0284646	-1.60063	0.515804	0.143443	0.651605	-0.329684	-1.09962	-0.562844	-0.36153	-0.685189	-0.608376		WBGene00008235	C50F4.10	3.49398	3.56041	3.47519	3.31439	3.34712	3.54655	3.4897	3.518	3.56226	3.1868	3.43024	3.41443
WBGene00020940	W02D7.4	3.2149	2.63803	2.9449	2.81987	2.20821	2.87847	3.47538	3.07378	3.43442	3.30246	3.32351	3.27501		WBGene00008230	pfk-1.2	3.76466	4.1788	4.00686	3.84129	3.84052	3.84269	3.81107	4.19641	4.04768	3.63247	3.78	3.72719
WBGene00020941	W02D7.5	0.558026	0.159981	0.540721	0.274796	-0.0450022	0.37597	0.482243	0.605634	0.458851	0.578764	0.550439	0.413319		WBGene00008232	C50F4.4	2.72601	3.31263	3.06265	2.72775	3.04949	3.11138	3.02992	2.82195	3.09053	3.15977	2.97546	3.23743
WBGene00020942	W02D7.6	3.70207	3.76686	4.07179	4.03453	3.88848	4.11104	4.12244	4.04037	4.09147	4.2476	4.176	4.10379		WBGene00008236	C50F4.12	5.06443	5.16666	5.1994	4.97329	5.07085	5.07837	5.15843	5.09209	5.16476	5.19264	5.02092	5.15059
WBGene00004766	sel-9	7.4297	7.25457	7.20426	7.29858	7.34151	7.11507	6.67107	6.92924	6.84783	6.67249	6.71238	6.6918		WBGene00008238	C50F4.16	5.70453	5.79984	5.70451	5.34993	5.39736	5.45987	5.72947	5.62429	5.76964	5.48578	5.50907	5.57146
WBGene00020943	W02D7.8	1.38449	1.44009	1.51158	1.59147	2.09098	1.28455	1.2974	1.19699	1.05097	1.14326	1.27948	1.16741		WBGene00003160	mdf-1	7.01035	6.96901	6.97615	6.78171	6.89639	6.76381	7.01803	7.08777	7.00182	6.94131	6.87077	6.95413
WBGene00020938	clec-218	6.50257	6.18325	6.11159	6.3856	6.09906	6.01628	6.18934	6.37998	6.70252	6.52804	6.0949	6.33981		WBGene00001909	his-35	4.36525	4.41882	4.37325	5.00889	4.98525	5.14536	4.38625	4.25605	4.41319	5.0637	5.16577	4.92591
WBGene00006582	tmd-2	3.99632	3.8144	3.69777	4.06139	3.89287	3.7403	3.83846	3.69649	3.7569	3.74417	4.03127	3.7545		WBGene00001915	his-41	3.18753	2.96177	3.24906	4.38462	4.28267	4.28873	2.85758	3.00304	3.15514	4.26656	4.37915	4.20207
WBGene00015592	C08D8.1	-0.626399	-1.2068	-0.261833	-0.221162	-0.517071	0.37597	0.553502	-0.19692	0.0651873	0.101442	-0.0847967	-0.295218		WBGene00001910	C50F4.6	2.14335	2.40096	2.34762	2.41459	2.52356	2.60033	2.33864	2.31176	2.48895	2.84888	2.699	2.61711
WBGene00003395	mom-2	3.32639	3.25608	3.55269	3.56221	3.41443	3.76949	4.50152	4.58261	4.86545	4.91384	4.57857	4.77664		WBGene00001911	his-37	4.78803	4.7339	4.81643	5.12031	4.93394	5.08198	4.7121	4.44158	4.97895	5.14175	5.22814	4.9539
WBGene00018181	mpdu-1	5.61403	5.59171	5.61054	5.71683	5.64313	5.57994	5.05421	5.37188	5.26697	5.22099	5.19903	5.30651		WBGene00008237	nstp-10	5.91829	5.95849	6.01159	5.93516	5.90045	5.91671	5.91158	5.85286	6.03487	5.97973	5.99934	5.97364
WBGene00001664	gpa-2	-0.116204	0.476008	0.420427	-0.221162	0.551101	0.271001	-0.149112	0.259459	-0.249686	0.210376	-0.429932	-0.160917		WBGene00009098	ehbp-1	6.99656	7.04305	6.98974	6.88223	6.96645	6.92652	7.04172	7.13839	7.00133	6.962	6.96782	7.02227
WBGene00018178	F38E1.3	2.77629	2.16732	2.21277	2.54328	1.7479	2.23657	2.90298	2.80727	3.13085	3.21365	3.1776	3.0442		WBGene00009100	rgef-1	1.71211	0.972969	1.84467	1.98069	2.05979	2.12891	0.962623	1.84371	1.36696	1.74813	1.97152	1.56482
WBGene00018694	F52E1.5	1.74706	1.17463	1.47177	1.97725	1.3991	1.92678	2.27122	2.17772	2.37576	2.76441	2.52552	2.43999		WBGene00009101	F25B3.4	2.76242	2.9467	2.72823	1.85746	1.77332	2.04275	2.37563	2.5633	2.65702	1.72987	2.28237	2.09384
WBGene00044696	F52E1.14	6.72394	6.65673	6.82982	6.63267	6.69081	6.71957	6.66605	6.73299	6.70139	6.60113	6.59573	6.67338		WBGene00009102	F25B3.5	3.46113	4.0648	3.74279	1.38302	1.53836	1.61533	2.66181	2.67433	2.72481	0.775102	0.994981	1.21601
WBGene00002021	hsp-17	6.43348	6.63836	6.20937	5.57225	5.77369	5.10437	5.33391	5.54862	4.98988	4.29784	4.48344	4.42271		WBGene00009103	rtfo-1	7.19525	7.09095	7.10251	7.03629	7.08667	7.04852	7.41633	7.38315	7.24425	7.29187	7.16124	7.24444
WBGene00018696	pho-6	1.54838	1.25952	1.47177	1.48212	1.64767	1.50886	0.972878	1.49576	0.659549	0.0437266	0.510362	1.06148		WBGene00010727	K09G1.1	6.86199	6.67712	6.75644	7.52303	7.45649	7.55647	6.68195	6.59026	6.43613	7.36099	7.44929	7.28871
WBGene00018697	F52E1.9	3.55079	3.6668	3.59962	3.8793	3.9016	3.79338	2.73688	2.91209	2.62638	2.62377	2.76576	2.88251		WBGene00010728	K09G1.2	3.14679	2.82014	2.98777	2.49948	2.61015	2.80611	2.86627	2.49893	2.9839	2.23615	2.88627	2.44894
WBGene00018692	F52E1.2	2.40067	1.68482	2.01926	2.11549	2.06011	1.66202	1.61309	1.45363	1.77647	1.4843	1.43743	1.38065		WBGene00001053	dop-2	1.44722	1.63044	1.35306	1.61812	1.45763	1.4907	1.17339	0.935741	1.39101	0.702038	1.35064	1.35688
WBGene00018698	vha-18	4.80595	4.18371	4.54911	4.52272	4.32152	4.63452	5.56379	5.18014	5.57205	5.69287	5.53242	5.47329		WBGene00004146	pqn-63	-0.519617	-0.135091	0.0256946	-0.793301	-0.45186	-0.279179	-2.34319	-0.785104	-2.06842	0.317895	0.183743	-0.525069
WBGene00004078	pos-1	5.61287	5.03612	5.82316	5.76198	5.56284	6.073	6.8869	6.7175	7.13486	7.36142	6.82337	7.14347		WBGene00000719	col-146	7.73362	7.81587	7.61561	7.59747	7.61728	7.82492	6.65274	6.43335	6.54662	6.57256	6.63293	6.70182
WBGene00018700	lmd-3	7.1009	7.42925	7.42776	7.31421	7.50619	7.56041	7.52595	7.37945	7.44414	7.44182	7.46374	7.43751		WBGene00011533	T06E4.5	0.625813	0.395423	0.320142	0.0546954	-0.303761	0.0501281	-0.468717	0.0145969	0.144571	-0.138484	0.070532	-0.899465
WBGene00020720	T23B12.5	1.09739	0.159981	0.377992	1.4123	1.06789	0.91812	0.553502	0.442905	0.835706	0.451385	0.0330398	0.455754		WBGene00000720	col-147	8.7932	8.69899	8.69056	9.25148	9.19905	9.31486	8.42785	8.33432	8.38119	8.77475	8.99067	8.54325
WBGene00044553	T23B12.11	4.18874	2.9589	3.76517	4.05377	3.73575	3.8354	3.02709	3.35123	3.82112	3.54015	2.87237	3.34441		WBGene00000226	atl-1	7.27775	7.25168	7.51103	7.05845	7.06682	6.95284	7.47823	7.49464	7.3645	6.9963	6.78478	7.31449
WBGene00020721	T23B12.6	5.35227	5.68929	5.54252	5.60522	5.69678	5.64833	5.78626	5.64302	5.66247	5.65964	5.67066	5.65841		WBGene00001830	hcp-2	7.83273	7.7523	7.8322	7.82067	7.81049	7.68112	7.91433	8.06398	7.86084	7.79074	7.73674	7.87983
WBGene00001040	dnj-22	5.08493	4.4017	4.922	4.87606	4.5245	4.94929	5.65875	5.39014	5.59794	5.72994	5.70102	5.60638		WBGene00013962	ZK287.1	0.502078	0.48158	0.805569	1.35726	1.05293	1.53345	0.319779	0.390745	0.700964	0.739032	1.32619	1.28816
WBGene00020719	natc-1	5.93237	6.32294	6.33115	6.183	6.33165	6.34196	6.8135	6.52434	6.74949	6.8323	6.84216	6.75742		WBGene00013963	sulp-8	3.40466	3.52026	3.23735	3.41147	3.52108	3.57241	2.99071	3.28338	3.29551	3.23291	3.27281	3.17537
WBGene00020718	mrps-2	5.43184	5.36145	5.32243	5.35685	5.33206	5.25475	5.16928	5.2309	5.45143	5.26586	5.11634	5.24432		WBGene00013964	nlp-73	1.35485	1.88876	1.24029	2.45159	1.97531	2.1149	1.38171	1.63992	1.41466	2.60016	2.46145	2.29401
WBGene00020717	mrpl-4	5.36744	5.37895	5.27697	5.1982	5.20381	5.22344	5.0921	5.21681	5.18637	5.05198	5.12797	5.1586		WBGene00013968	ZK287.9	2.57041	2.59706	2.7114	3.13649	2.97893	3.0972	2.13794	1.95985	2.55429	3.03888	3.14582	3.04955
WBGene00020716	phf-30	3.89716	3.32991	3.54792	3.48496	3.45057	3.50598	3.968	3.78408	4.00563	4.0529	3.87434	3.857		WBGene00013965	ZK287.4	0.811028	0.205946	-0.147637	0.235268	0.447211	-0.520188	-0.086846	0.132433	0.144571	0.216611	0.070532	0.0180731
WBGene00020722	T23B12.8	3.28631	3.52541	3.5622	3.72466	3.93175	3.37913	2.6663	2.95802	2.39839	2.17721	2.55537	2.47135		WBGene00004320	rbx-1	6.8467	6.9076	6.82647	6.12556	6.21635	6.22454	7.09861	6.9243	7.13948	6.27642	6.36459	6.20712
WBGene00004256	pxn-1	5.56462	5.06589	5.65897	5.57092	5.2558	5.78566	6.2074	5.91549	6.16136	6.21896	6.27463	6.07982		WBGene00013966	ztf-9	3.14679	2.97668	3.26644	3.15156	3.03565	3.19364	3.30387	3.12889	3.04579	3.11825	3.01424	3.21909
WBGene00018481	F45F2.9	4.97396	4.75837	4.99577	4.89964	4.97891	4.83655	4.6653	4.69987	4.66539	4.63236	4.52426	4.57485		WBGene00013967	ZK287.7	4.65878	4.61265	4.62533	4.67789	4.67296	4.76072	4.84114	4.66091	4.69494	4.58373	4.73543	4.76876
WBGene00018482	F45F2.10	6.58866	6.81994	6.78231	6.72135	6.66988	6.81542	7.14983	6.99405	7.26062	7.2458	7.14341	7.10399		WBGene00009580	xbx-6	5.34813	5.18443	5.2556	5.4278	5.50924	5.49814	5.489	5.61039	5.47707	5.43455	5.53731	5.50867
WBGene00018483	F45F2.11	4.75652	4.60462	4.85783	4.71139	4.62281	5.05187	5.75919	5.59901	6.04247	6.07872	5.86096	5.92984		WBGene00006470	tag-120	5.01058	5.16828	4.86858	3.68438	3.34712	3.72313	5.41096	5.04403	5.55895	3.40392	3.40711	3.37079
WBGene00018480	otpl-7	-1.02694	-3.1328	-3.36617	-1.4191	-2.66391	-1.99749	-1.17768	-1.53572	-1.51978	-0.4417	-0.281834	-0.897883		WBGene00009581	F40F9.3	4.27991	4.20119	4.43348	4.40362	4.52232	4.55825	4.34953	4.52205	4.55828	4.30407	4.77888	4.55388
WBGene00001882	his-8	-1.27848	-0.931167	-1.16454	-0.751676	0.0833219	-0.412525	-4.23657	-1.92274	-2.43731	-3.24906	-2.17995	-0.897883		WBGene00009582	F40F9.5	3.54712	3.71513	3.79961	3.89152	3.98794	4.11314	2.96667	3.22488	3.44081	3.97635	4.09063	4.11879
WBGene00001881	his-7	0.21185	0.988214	0.651753	0.326326	1.58402	0.0349335	-3.01418	-1.09962	-2.43731	-5.57098	-2.17995	-0.897883		WBGene00009583	aagr-3	8.18114	8.18674	8.20401	8.26621	8.31731	8.31988	8.17262	8.38806	8.2577	8.22835	8.21914	8.2855
WBGene00001880	his-6	0.595993	1.11513	0.46165	0.643183	1.56216	0.732905	-0.867341	-0.337782	-1.9068	-1.87054	-0.884498	-0.608376		WBGene00009584	drap-1	6.30211	6.21344	6.1907	6.53259	6.50202	6.49307	6.38964	6.35217	6.26616	6.63891	6.47228	6.47975
WBGene00001879	his-5	-0.46134	1.08443	-0.0733875	0.93638	1.29692	-0.702032	-1.73407	-1.09962	-2.14781	-3.98602	-2.17995	-1.40484		WBGene00000172	aqp-4	2.87478	2.61623	2.98077	4.17939	4.18887	4.43964	2.99864	2.81315	3.23702	3.91301	4.20904	4.12537
WBGene00017798	slc-17.8	3.04688	3.1489	2.90809	3.02871	3.20469	2.94822	1.62967	2.13837	1.05097	1.29938	1.87631	1.84708		WBGene00077696	2021-03-01	1.15023	1.47109	1.55516	1.78201	0.713726	1.44665	1.22836	1.08936	1.52743	0.702038	1.08518	1.37907
WBGene00003816	asns-1	4.28195	4.5992	4.49802	4.17116	4.2447	4.38071	3.14713	3.60323	2.68278	2.77331	3.27051	3.36125		WBGene00010251	sta-2	2.93184	3.07696	2.82525	3.11359	3.10356	3.04644	2.57965	2.63493	2.63705	2.7972	2.89461	2.97136
WBGene00000054	acr-15	2.19339	1.33969	1.88933	2.35762	1.94659	2.08997	1.96637	1.86063	2.30565	1.94472	2.14852	2.01257		WBGene00077697	F58E6.13	3.36377	1.9353	2.01887	2.25633	0.269424	1.00527	0.676714	0.0747179	0.811996	0.317895	-0.0523247	0.755039
WBGene00000055	acr-16	2.90285	2.9589	3.00887	3.23827	3.49163	3.14671	2.61725	2.51124	2.51688	2.44583	2.66895	2.49189		WBGene00010254	F58E6.5	5.23446	5.23956	5.33051	5.17847	5.2907	5.35949	5.21226	5.31098	5.40657	5.20426	5.52795	5.21215
WBGene00017799	F25G6.8	5.8375	5.57938	5.73344	5.78633	5.67912	5.57168	5.31353	5.47419	5.49145	5.46999	5.32279	5.48742		WBGene00009776	F46B6.12	5.17154	4.89564	4.82818	4.98596	5.00136	4.93027	5.0386	4.7373	5.00645	5.07278	5.00753	4.95944
WBGene00017800	F25G6.9	6.43479	6.54984	6.63016	6.47892	6.46794	6.59327	7.02062	6.83291	6.99244	7.10387	6.9952	7.02032		WBGene00004882	smg-4	5.95906	5.99373	6.02612	5.85804	5.90902	5.89023	6.06101	6.03034	6.05005	6.03284	5.87631	6.00698
WBGene00017797	symk-1	5.28848	5.72082	5.48995	5.40707	5.50386	5.53531	5.81826	5.66048	5.77809	5.86104	5.89053	5.78342		WBGene00009769	F46B6.4	4.65637	4.77926	4.69116	4.61948	4.62755	4.64609	4.74781	4.73497	4.75176	4.77621	4.60175	4.62526
WBGene00017796	F25G6.1	1.74706	1.53396	1.62479	1.7126	1.76714	1.46194	2.09135	1.99887	1.86037	2.03635	2.16151	2.06833		WBGene00009770	F46B6.5	6.93807	6.94552	6.94636	6.97091	7.05272	6.9375	7.10734	7.12245	7.04508	7.09592	7.01017	7.12598
WBGene00015670	C10B5.1	2.11711	1.53396	1.88933	1.85976	1.80486	1.97771	2.23916	2.1516	2.5065	2.59392	2.26148	2.47135		WBGene00009771	F46B6.6	6.3796	6.39369	6.42802	6.58139	6.64332	6.6044	6.40463	6.41384	6.3274	6.49629	6.51618	6.55541
WBGene00015671	C10B5.3	4.21338	3.64067	4.3301	4.26987	4.24126	4.66591	4.33201	4.26404	4.56894	4.85003	4.68592	4.48294		WBGene00009772	ztf-7	9.20495	9.13922	9.12407	9.24567	9.29964	9.19827	9.21092	9.34984	9.22426	9.30113	9.27015	9.28371
WBGene00007055	tag-196	5.73062	5.70829	5.43149	5.6974	5.85685	5.36246	5.46906	5.62534	5.35782	5.44234	5.43275	5.52652		WBGene00009773	lipl-2	0.664807	0.782447	0.228512	1.70239	1.10687	1.33024	0.21481	-0.25459	-0.170302	1.51207	1.30131	0.975004
WBGene00018288	F41E6.7	0.0571274	-0.810873	-1.04424	-0.29711	0.201158	-0.502723	-1.29798	-1.37526	-0.749257	-0.927127	-1.55192	-1.74588		WBGene00045419	lsy-12	6.08749	6.01916	6.04135	5.98858	6.10811	5.90557	5.98124	6.08982	5.98439	5.98552	5.93813	6.06118
WBGene00044554	F41E6.15	-1.02694	-0.931167	-2.22867	-1.25864	-0.827411	-1.75648	-0.149112	0.442905	0.802153	0.936811	0.141974	0.917085		WBGene00011705	clp-9	2.34888	2.33306	2.61519	2.1553	2.17789	2.21021	2.28779	2.40838	2.20686	1.67366	2.04828	2.09384
WBGene00018286	F41E6.5	4.71615	5.45141	5.30838	5.05663	5.31419	5.18061	4.0066	4.54047	3.58505	3.08365	3.92476	4.00723		WBGene00008239	fshr-1	5.51614	5.85031	5.67118	5.34174	5.44917	5.58199	4.38625	4.70675	4.38952	5.26418	5.43668	5.42979
WBGene00018290	vps-60	5.56701	5.29262	5.2899	5.29514	5.36241	5.0279	5.28241	5.16227	5.23433	5.26586	5.11634	5.12284		WBGene00001211	egl-47	-0.354558	0.205946	-0.74803	0.117431	0.0111122	0.0501281	-1.26518	-1.45253	-0.398571	-0.0728952	0.128248	0.178538
WBGene00018285	smk-1	7.00538	7.24246	7.19129	7.23047	7.27923	7.32628	7.45444	7.33736	7.44584	7.52919	7.56075	7.48566		WBGene00008244	fipr-11	2.54973	1.75676	2.03248	2.6556	2.11347	2.50688	2.00259	1.28019	1.67182	2.15635	1.69423	1.74653
WBGene00001694	grd-5	8.34384	7.65102	7.7383	7.97939	7.73315	7.67799	6.22729	7.02675	6.9399	6.71644	6.21587	6.62073		WBGene00003173	mec-9	1.0942	1.492	1.16814	2.1553	1.59607	2.05747	1.28131	1.42579	1.18639	1.40104	1.78674	1.64027
WBGene00018292	F41E6.11	2.42196	2.27998	2.98079	1.67335	1.91244	2.50308	0.807819	1.53669	0.370042	-1.04742	0.510362	1.21759		WBGene00008245	fipr-10	3.42183	2.90833	3.11476	3.55436	2.62871	3.33326	2.91734	2.05247	2.81644	2.42961	2.53797	2.4384
WBGene00018284	F41E6.1	0.351575	-0.245276	0.0398231	-0.149012	-0.716379	-0.327637	0.286987	0.049241	0.0651873	-0.285581	-0.0246757	-0.0981815		WBGene00008243	C50H2.7	-0.0721585	-0.0723555	0.0256946	0.235268	-0.235048	0.216778	-0.227709	0.132433	0.200066	0.107677	0.183743	-0.0997634
WBGene00194909	F41E6.17	-0.17894	-0.500533	-0.830116	-0.751676	-0.185865	0.15779	-1.06665	-0.413731	-0.749257	-0.36153	-1.39146	-0.698574		WBGene00008246	C50H2.13	1.76691	1.73938	1.89023	2.45159	2.17789	2.19697	1.54217	1.28019	1.93975	2.04258	1.92343	2.18485
WBGene00018293	F41E6.12	4.90001	4.24744	4.38471	4.46354	4.4129	4.11104	4.17705	4.34404	4.39698	4.54406	4.28097	4.21913		WBGene00011576	rmh-2	4.94873	4.93052	5.01288	4.67789	5.00491	4.73577	5.05389	5.06826	4.9182	4.95194	4.87473	5.10969
WBGene00018294	atg-18	6.2874	6.41525	6.37429	6.45669	6.5556	6.51211	6.44496	6.57311	6.546	6.63938	6.49344	6.56488		WBGene00044204	suds-3	4.80994	4.85989	4.94972	4.84477	5.02956	4.95407	5.00947	4.87891	4.97498	5.08899	5.04547	4.94277
WBGene00018295	oac-29	0.0571274	0.774089	0.0932624	0.515804	0.310093	-0.412525	-1.42922	-0.19692	-1.21492	-1.66409	-1.73249	0.229873		WBGene00077775	nlp-58	1.49127	1.47109	1.74899	1.40833	1.61481	1.33024	1.11625	0.902952	1.46083	1.51207	1.44451	1.26451
WBGene00001721	grl-12	0.595993	0.159981	0.0932624	0.048025	0.903773	-0.327637	-1.91465	-0.413731	-2.43731	-2.76363	-2.46946	-0.794789		WBGene00011571	ttr-46	6.66631	6.80899	6.62448	7.17548	7.04583	7.18172	6.47877	6.36953	6.57838	6.90464	7.02354	6.87971
WBGene00017879	acd-4	0.704246	0.954662	0.787636	0.643183	0.594822	0.692828	-0.0401777	0.049241	-1.21492	-2.76363	-0.594991	-1.26045		WBGene00011573	anmt-3	4.08524	3.92188	3.96843	4.36212	4.15727	4.1445	3.96059	3.85018	3.58328	4.33461	4.41437	4.10554
WBGene00017880	F28A12.3	3.07404	3.43705	3.3753	3.3168	3.72595	3.39795	2.06721	2.68515	1.89261	1.22343	1.92286	2.14813		WBGene00011575	madf-4	-0.0094227	-0.0122345	0.275054	0.235268	-0.906426	-0.355128	0.21481	-0.410709	0.200066	-0.809861	-0.258776	-0.2968
WBGene00017881	asp-13	10.0574	10.6204	10.4042	10.252	10.551	10.3134	9.364	9.63018	8.94573	8.45043	9.10266	9.16446		WBGene00006777	unc-41	2.76242	2.47634	2.59698	3.25981	3.10356	2.84056	2.32609	2.45436	2.2337	2.68792	2.66039	3.01453
WBGene00022538	ZC190.4	5.506	5.97206	5.95441	6.14852	6.29568	6.28665	5.13193	5.4583	4.79257	4.63481	5.36834	5.6493		WBGene00007784	ruvb-1	7.30655	7.36085	7.29054	7.2661	7.37743	7.21821	7.39584	7.38352	7.38447	7.1916	7.22173	7.36854
WBGene00000541	cln-3.3	4.64775	5.10847	4.67713	5.01209	5.37657	4.7707	2.97612	3.82183	2.58752	2.48971	3.13869	3.58802		WBGene00007785	tofu-1	6.10709	6.25455	6.22296	6.0602	6.17986	6.22373	6.26538	6.10161	6.1652	6.20963	6.16275	6.16782
WBGene00022541	ZC190.7	0.395296	0.217696	0.501727	0.274796	0.256654	0.88293	1.67831	1.45363	1.40399	1.6864	2.09532	1.86293		WBGene00077500	C27H6.9	4.41184	4.51644	4.39712	4.32605	4.45113	4.45917	4.5381	4.47821	4.35326	4.5134	4.44309	4.63451
WBGene00022542	ZC190.8	1.81302	0.885121	0.941259	0.833286	0.79552	1.17244	2.17282	1.29568	1.68738	1.91283	1.86046	1.73093		WBGene00007786	rmd-2	7.14959	7.20733	7.20748	7.37682	7.35637	7.37738	7.18668	7.07908	7.23058	7.31923	7.3644	7.31845
WBGene00001616	glr-5	2.42196	1.76444	2.0601	1.89432	2.32963	2.08997	2.05498	1.86063	2.12747	1.81272	1.99724	2.06833		WBGene00007787	C27H6.8	7.35317	7.34801	7.32723	6.94574	6.95776	6.95087	7.44345	7.34475	7.479	7.07617	7.07168	6.9693
WBGene00022550	droe-8	-2.86344	-3.86977	-2.51817	-3.9216	-2.30134	-2.64956	0.946647	2.04215	0.582587	-1.66409	-2.83203	-1.56531		WBGene00004323	rde-1	7.59633	7.65078	7.58477	6.35929	6.48239	6.40804	7.6713	7.57749	7.48425	6.55452	6.37207	6.66673
WBGene00022549	ZC196.5	4.45462	4.79438	4.34945	3.80859	4.10049	3.56267	3.62348	4.13003	3.19042	2.08007	2.60379	2.5999		WBGene00010699	trpp-6	4.7156	4.74047	4.79263	4.31606	4.29724	4.31653	4.7241	4.4893	4.72363	4.48646	4.42305	4.45809
WBGene00022548	ZC196.4	0.958564	1.91159	1.34533	1.28785	1.29692	0.651605	1.56217	2.16472	1.26313	-0.713002	0.0330398	0.68708		WBGene00010698	K08H10.6	0.625813	-0.0122345	0.447521	0.712589	1.02519	0.739199	-0.0212577	0.342651	-0.48346	0.412532	0.898766	0.853442
WBGene00022547	ZC196.3	-0.626399	-1.06241	-0.830116	-0.983002	-2.01184	-1.99749	0.155743	0.643602	-0.180973	-0.526589	-0.781405	-1.40484		WBGene00010697	uda-1	6.71124	6.77046	6.81913	7.13956	7.17177	7.09028	6.7818	6.90787	6.77792	7.14756	7.12227	7.09447
WBGene00022546	ZC196.2	-2.86344	-2.64737	-1.98766	-1.4191	-1.3838	-2.64956	0.717621	1.45363	0.323499	-0.36153	-1.24707	-0.226506		WBGene00002263	lea-1	8.89151	9.06311	8.95247	8.37311	8.35576	8.21586	8.7337	8.98277	8.92574	8.22019	8.22452	8.15993
WBGene00022545	ZC196.1	-0.812812	-1.2068	-1.60063	-2.69921	-1.3838	-2.64956	1.97936	2.84034	1.26313	-3.24906	-3.31746	-2.48285		WBGene00011543	acl-2	5.02564	5.22714	5.20241	5.51777	5.63618	5.76016	4.99171	5.09573	5.0767	5.73159	5.90858	5.75345
WBGene00015223	B0507.6	1.31789	2.10751	1.71278	0.643183	0.310093	-0.598939	2.72149	3.701	1.84397	-0.144718	-0.0847967	-0.0380605		WBGene00010177	F57A8.1	4.72716	4.95331	4.81249	4.37502	4.47183	4.36171	4.23004	4.31019	4.24198	4.04443	4.18204	4.22676
WBGene00015227	ddn-1	3.18408	3.53679	3.17299	1.80632	1.29692	0.732905	5.25728	6.31088	4.37147	0.261907	0.291352	0.277967		WBGene00010178	yif-1	5.68214	5.77873	5.70981	5.81255	5.67464	5.8347	5.75309	5.75864	5.7765	5.83453	5.794	5.81986
WBGene00015225	B0507.8	2.90285	3.47896	2.71704	0.424174	0.256654	-0.0993675	5.11289	6.24988	4.44125	-0.4417	-1.24707	-0.0981815		WBGene00010183	fipr-13	3.56785	3.65614	3.83499	3.76986	3.6356	3.96875	3.94837	3.28338	3.90469	3.87612	3.90084	3.7948
WBGene00015226	B0507.9	-1.02694	-1.9953	-1.98766	-1.59967	-3.14934	-2.64956	-0.867341	-0.765203	-0.963382	-2.76363	-2.17995	-2.19334		WBGene00010179	F57A8.4	-0.0721585	0.350336	-0.087516	0.671367	0.315967	0.268308	0.21481	0.187929	-0.10159	0.317895	-0.258776	0.574466
WBGene00015220	B0507.3	2.44295	2.70009	2.80776	2.25499	2.55664	2.86951	2.78209	3.13504	2.35276	3.06926	2.57493	3.35566		WBGene00010181	F57A8.6	1.96737	1.98039	2.22259	1.85746	2.32168	2.2996	2.07935	2.2082	1.74827	1.81896	2.07787	1.84549
WBGene00015219	B0507.2	5.11139	5.34212	5.25075	5.09799	5.1985	5.05187	4.62864	4.75728	4.43852	4.13465	4.36202	4.48037		WBGene00011002	nhr-205	-0.0094227	-0.0723555	-0.0298005	0.445485	0.171577	0.0501281	-1.81267	-1.29206	-0.318401	0.457619	0.010411	0.178538
WBGene00015218	B0507.1	1.64209	0.849051	0.911816	0.683261	0.201158	0.651605	0.155743	0.354096	-0.115385	-0.0163944	0.0330398	-0.523487		WBGene00003611	nhr-12	3.4388	3.67455	3.54807	3.01817	2.77748	3.07566	3.66928	3.3457	3.48617	3.02397	2.94366	3.07697
WBGene00006342	sup-37	5.23083	5.5558	5.64338	5.35064	5.55318	5.5466	5.14929	5.34476	5.19609	4.9516	5.21626	5.22451		WBGene00011003	R04B5.5	2.95562	2.7782	2.72823	3.85976	3.56991	3.83416	2.48124	2.46563	2.33633	3.77287	3.59793	3.55754
WBGene00006467	magu-2	4.19184	3.99442	3.853	3.97524	4.0464	3.84458	3.36086	3.86666	3.30266	3.01773	3.11216	3.26311		WBGene00011008	R04B5.11	0.739769	0.712906	1.09219	0.235268	-0.106724	0.457786	0.715708	0.342651	0.915089	-0.706767	-0.186626	-0.36895
WBGene00004457	rpm-1	3.65788	3.90941	3.84912	3.80859	3.97375	3.91159	3.27912	3.35123	3.0474	3.35679	3.46128	3.47909		WBGene00011006	ugt-47	6.28344	6.30564	6.39876	6.87203	6.71563	6.98929	5.8776	5.91173	6.12812	6.63952	6.41474	6.61448
WBGene00001892	his-18	-1.7639	-0.699842	-0.558814	-0.46217	-0.517071	-0.598939	-3.49961	-2.16375	-3.28531	-3.98602	-2.83203	-1.40484		WBGene00007422	ugt-17	3.44442	3.61385	3.98602	4.45614	4.57111	4.83309	3.02992	3.18452	3.32701	4.1784	4.37915	4.43444
WBGene00019448	frpr-13	2.41136	2.8717	2.80776	2.81085	2.52309	2.45597	1.70984	1.82803	1.40399	1.32383	1.3264	1.48678		WBGene00007431	C08B6.11	2.27519	2.10777	2.23441	2.99329	2.88943	3.18025	1.6668	1.92761	1.83847	2.84039	2.72729	2.92685
WBGene00019445	frpr-12	-0.46134	-0.810873	-1.16454	-0.983002	-0.947705	-0.327637	-1.06665	-1.09962	-0.85235	-0.816096	-0.781405	-0.443317		WBGene00007424	C08B6.3	2.56011	2.44452	2.41152	3.29416	3.52108	3.49341	1.6668	2.02225	1.71055	3.15977	3.20737	3.34846
WBGene00019444	frpr-11	2.80899	2.57318	2.66505	2.83773	2.67339	2.9311	2.54915	2.12501	2.02939	1.86364	2.08171	1.83105		WBGene00007430	C08B6.10	2.61091	2.09415	2.00513	2.85286	2.64703	2.86587	2.23508	2.06734	2.10877	2.14261	2.53797	2.02513
WBGene00003386	mod-1	0.958564	0.427914	0.754846	0.424174	1.09859	0.771899	0.892708	0.48534	0.696543	1.02893	1.07486	0.917085		WBGene00000142	aos-1	6.79161	6.94125	6.8778	6.49395	6.48557	6.48629	6.84417	6.73991	6.8039	6.52039	6.48545	6.54808
WBGene00019203	ttr-47	6.12484	6.02757	6.12448	6.08729	6.18917	6.06909	5.76108	5.79414	5.76181	5.87868	5.64544	5.74223		WBGene00007428	wdr-20	7.45436	7.46035	7.45433	7.17318	7.18398	7.09475	7.55919	7.64442	7.50815	7.22906	7.14123	7.21851
WBGene00019204	H14N18.4	5.75285	5.34374	5.4276	5.44836	5.31745	5.43106	4.61621	4.71332	4.74921	4.625	4.69489	4.56761		WBGene00007429	C08B6.8	5.06443	5.14867	5.23956	4.97117	4.89232	4.9521	5.2559	4.99431	5.21108	4.95783	5.05666	5.06247
WBGene00006760	unc-23	7.09553	7.56538	7.06533	6.75817	6.9352	6.61756	6.72463	6.78806	6.63027	6.00786	6.36097	6.1067		WBGene00008254	C51E3.9	4.09955	4.0578	4.10029	4.61948	4.58543	4.58135	4.02411	4.03555	4.09603	4.52933	4.61191	4.54164
WBGene00020554	T19A5.3	6.30541	6.65216	6.17648	6.53133	6.61387	6.14995	3.63584	5.20733	3.67585	3.23959	3.79316	4.45183		WBGene00008255	C51E3.10	3.59838	3.53545	3.87331	1.85746	2.33304	2.59024	3.0756	2.62491	2.89421	1.49053	2.1353	2.13355
WBGene00001526	gck-1	6.79248	7.60512	7.20046	7.11251	7.33145	7.15203	6.95098	6.88882	6.78159	6.70194	6.87508	6.79199		WBGene00008252	C51E3.6	3.50477	3.30083	3.18347	3.78925	3.74595	3.92125	2.81332	3.10025	2.95193	3.73675	3.65795	3.68327
WBGene00020553	ttc-17	6.53286	6.91077	6.79547	6.72556	6.82536	6.74429	6.69194	6.69055	6.76862	6.72622	6.69013	6.72525		WBGene00001172	egl-3	5.89798	5.96505	5.7151	5.88983	5.84499	5.64913	5.39753	5.787	5.48267	5.21743	5.58704	5.53979
WBGene00003634	nhr-44	2.47387	2.71018	2.74236	2.67831	2.82794	2.73784	2.20637	2.39362	1.97019	1.56857	2.06797	2.41869		WBGene00000840	cul-5	6.79327	6.90906	6.89373	6.47011	6.55695	6.46436	6.89123	6.96805	6.85882	6.54149	6.48269	6.59802
WBGene00019114	nhr-194	0.351575	0.885121	0.911816	0.683261	1.15809	0.809867	0.1092	0.716666	0.41513	0.0437266	-0.0246757	0.537054		WBGene00194912	ZK856.18	3.29708	3.5304	3.33395	3.00993	2.86616	3.00907	3.29102	3.69602	3.60914	2.87404	3.00657	3.09048
WBGene00019115	nhr-195	1.90664	2.07665	2.30626	1.99328	2.32963	2.34398	1.39763	1.55672	1.05097	0.406297	1.43743	1.62335		WBGene00014106	ZK856.5	2.28774	2.23724	2.34762	3.14404	3.30735	3.33326	1.95449	2.19472	2.1232	3.0755	3.04454	3.43576
WBGene00019116	nhr-143	3.3488	3.65118	3.45401	3.45633	3.53155	3.3917	3.05805	3.12836	2.71919	2.57368	2.85647	2.69153		WBGene00014108	ZK856.7	5.56977	5.56226	5.56515	5.71195	5.51174	5.76465	5.52238	5.10657	5.63768	5.69911	5.60366	5.62931
WBGene00019117	nhr-144	3.39799	3.86945	3.87986	3.58355	3.982	3.7403	3.07631	3.29866	2.56769	2.15012	3.17119	2.80256		WBGene00014109	chpf-1	5.82023	5.84828	5.92668	5.71829	5.77488	5.94173	5.7901	5.577	5.69071	5.82165	5.79065	5.88335
WBGene00019113	F59E11.7	2.00869	0.988214	1.84328	1.87714	2.01255	1.74275	1.82951	1.74314	1.49079	1.22343	1.65524	1.46617		WBGene00014112	ZK856.11	4.8591	5.03928	4.8818	4.87004	5.06746	5.02132	5.05009	5.05713	5.01033	5.05272	4.95268	5.04522
WBGene00019112	F59E11.6	1.04345	0.159981	0.24264	0.515804	-0.613286	-0.171517	-1.91465	-0.131331	-0.749257	-1.17867	-1.93895	-1.95233		WBGene00014111	rpc-25	4.99537	4.95896	5.01459	4.83547	4.97622	4.958	5.15311	4.98455	5.00839	5.07821	4.96461	5.07951
WBGene00019111	F59E11.5	4.91511	3.47896	4.96922	4.88468	4.39137	5.16422	5.69564	5.15571	5.64602	5.6716	5.74378	5.2713		WBGene00014114	tftc-3	6.74062	6.80377	6.84153	6.72681	6.7741	6.70367	6.79949	6.86966	6.68129	6.74785	6.61853	6.81656
WBGene00019109	F59E11.2	1.38449	1.6433	1.87415	1.48212	1.82335	1.76225	1.25528	0.946671	0.659549	0.936811	1.2061	0.822963		WBGene00006489	zhit-3	5.97369	6.02366	6.02442	5.91102	6.00979	6.0067	5.98524	6.01891	6.02817	5.9778	5.92699	6.03171
WBGene00019849	oac-40	-0.626399	-0.410335	-0.015672	-0.149012	-0.185865	-0.598939	-1.73407	-0.979328	-1.51978	-2.11155	-1.73249	-1.95233		WBGene00014113	hpo-40	6.93009	6.88308	6.90534	6.89739	6.94023	6.9215	6.92178	7.06062	6.80893	6.96541	6.89279	6.99108
WBGene00044617	bus-1	2.3899	3.22827	1.87415	2.72706	2.93387	2.25044	0.518313	2.20336	-1.21492	-0.816096	0.469139	1.5071		WBGene00044174	fipr-5	3.11898	2.51771	2.85619	2.89823	2.25158	2.89894	2.6518	1.82633	2.72481	2.62013	2.14931	2.12043
WBGene00016095	C25E10.5	3.94943	2.88957	3.70637	3.94671	3.53155	4.1224	4.20499	3.94097	4.58629	4.46382	4.52175	4.18486		WBGene00044175	fipr-9	1.3785	1.00241	1.55516	1.61812	1.02519	1.71154	1.0868	-0.0481388	0.621893	1.25543	1.14232	0.612434
WBGene00016094	C25E10.4	1.22402	0.735095	1.05337	0.643183	0.757552	0.846861	0.946647	0.680596	0.659549	1.11552	1.10208	0.917085		WBGene00007536	daf-36	3.71444	4.05429	4.14796	4.45006	4.50986	4.71271	3.29746	3.61735	3.57805	4.40536	4.58639	4.67544
WBGene00016093	srsx-34	1.8761	1.11513	1.94853	1.65331	1.66828	2.20842	3.00819	2.55174	2.78078	3.13982	3.10545	3.10545		WBGene00007541	fipr-4	3.21407	2.76966	2.97373	3.02637	1.96074	2.89075	2.4117	1.3055	2.32389	1.78398	1.73195	1.42246
WBGene00016092	cyp-33B1	-1.02694	1.53396	1.20672	0.797217	1.06789	0.651605	-1.29798	-0.00847454	-2.79988	-3.98602	-0.685189	-0.897883		WBGene00007543	fipr-7	3.62828	3.09073	3.46519	3.50829	2.7267	3.3867	2.88349	2.19472	2.78048	2.8657	2.32001	2.36246
WBGene00235313	C25E10.17	0.306487	-0.500533	-0.558814	-0.552367	-0.716379	-0.0306548	0.1092	-0.493901	0.696543	0.210376	0.382982	0.0751501		WBGene00007544	fipr-6	2.41898	2.02411	2.09867	2.62354	2.08688	3.03904	1.54217	0.999167	1.34251	1.69264	1.5111	1.33433
WBGene00016097	C25E10.8	2.91041	2.51681	2.85493	2.87281	2.53436	2.76708	2.64199	2.4801	2.82321	2.83416	2.62271	2.57123		WBGene00007534	fubl-1	7.67096	7.65194	7.64581	7.54708	7.56766	7.54639	7.83879	7.85487	7.8386	7.574	7.5694	7.61696
WBGene00023417	swm-1	4.03484	4.26123	3.9719	4.08776	4.15627	3.76949	3.58573	3.85457	3.52462	3.83628	3.49761	3.71574		WBGene00007537	fipr-8	-0.20646	-0.672748	0.0791339	1.35726	0.315967	0.107844	-0.468717	-0.896136	-0.242452	-0.706767	-1.02062	-0.525069
WBGene00016099	C25E10.10	2.68235	2.30682	2.46672	2.66836	1.78612	2.23657	2.60053	2.46957	2.69197	2.74643	2.36624	2.22375		WBGene00007538	C12D8.9	0.318631	0.255699	0.805569	-0.151755	0.120047	0.318061	0.268249	-0.495598	0.402883	0.268142	0.288712	0.0735682
WBGene00016101	C25E10.12	4.28195	3.86042	4.22329	4.50606	4.50171	4.28623	4.11657	3.86666	4.05632	4.11377	4.16636	4.14651		WBGene00000102	akt-1	7.15858	7.12732	7.18404	7.09495	7.22381	7.09341	7.21884	7.28556	7.25944	7.29963	7.22214	7.29602
WBGene00020862	fip-2	4.35573	2.22475	3.19149	3.62529	2.4296	3.23308	2.94333	3.50352	4.00563	3.86156	3.2217	3.41062		WBGene00004405	rop-1	7.90499	7.83005	7.76474	7.61422	7.51283	7.60456	7.94209	7.80749	7.90351	7.29187	7.34285	7.42363
WBGene00020864	oac-50	1.8761	2.38447	2.17609	1.80632	1.72841	2.13554	3.20913	2.39362	2.83985	2.79096	3.34075	2.77768		WBGene00012494	nhr-232	1.59586	2.05254	2.03248	1.70239	1.93114	2.02788	1.28131	1.02986	1.48337	1.63492	1.69423	1.54532
WBGene00020865	T27E4.7	4.10564	3.6668	4.09817	4.26327	4.36636	4.24179	3.76155	3.64126	3.55515	3.52441	3.79733	3.58802		WBGene00004364	ric-4	4.02283	3.92188	3.72613	4.12699	3.96622	4.11666	3.47841	3.51258	3.55695	3.7504	3.9132	3.9174
WBGene00002015	hsp-16.1	2.43249	3.76202	2.98079	-3.9216	-3.8863	-5.45692	0.32821	2.71221	0.0651873	-5.57098	-1.39146	-5.65277		WBGene00003090	lys-1	8.04736	7.59932	7.79	8.2488	7.96382	8.22505	7.68272	7.26394	7.59933	7.84106	7.81818	7.76548
WBGene00002019	hsp-16.48	4.19494	3.31014	2.63833	-5.50656	-1.77083	-2.28699	2.42164	2.01344	0.542509	-2.40106	-4.05442	-4.06781		WBGene00003091	lys-2	6.5481	6.38673	6.54422	5.83021	5.89184	6.27502	5.85594	5.66519	5.83792	4.90997	5.50363	5.39072
WBGene00002020	hsp-16.49	3.4662	4.39858	3.31472	-1.11425	0.201158	-2.28699	3.05191	2.44828	2.11386	-1.87054	-1.93895	-1.74588		WBGene00003092	lys-3	0.217348	-0.0122345	0.0256946	0.235268	-0.106724	-0.279179	-0.0212577	-1.01643	0.775926	-0.706767	-0.589982	-0.0997634
WBGene00002017	hsp-16.11	1.78042	4.52684	1.96295	-3.9216	-3.8863	-5.45692	0.286987	1.72554	-0.85235	-3.24906	-2.17995	-3.33084		WBGene00007096	B0024.3	-0.278609	-0.269392	-0.416824	-0.151755	-0.0466033	0.216778	-0.758223	-0.585796	-0.48346	-0.0101595	0.128248	0.127007
WBGene00020861	T27E4.1	0.632988	0.273191	0.721294	0.326326	0.67848	0.271001	-0.0936169	0.307553	0.41513	0.406297	-0.147532	0.18012		WBGene00000722	col-149	8.16508	7.88097	7.94355	9.14704	8.98474	9.02454	8.42729	8.40646	8.25933	9.09017	9.10502	8.80399
WBGene00017659	F21C10.10	3.81905	3.60867	3.64952	4.13549	4.26514	3.75983	2.93669	3.06681	2.76345	3.3329	3.00807	3.12531		WBGene00000723	col-150	4.93084	4.25111	4.52057	5.40755	5.2021	5.30192	4.78036	4.50304	4.40731	4.78509	4.81667	4.58763
WBGene00017658	F21C10.9	8.61295	9.10805	8.94632	8.69931	9.03857	8.71574	7.18075	7.73533	7.14452	6.75573	7.18974	7.5369		WBGene00007097	B0024.4	4.74546	4.54173	5.10915	2.40205	2.83454	3.73233	3.4897	3.43442	4.41319	0.216611	1.55385	2.03913
WBGene00017661	frpr-6	-0.46134	-0.596748	-0.733901	-0.221162	-0.341984	-0.933358	-0.867341	-1.09962	-1.51978	-0.616787	-1.55192	-0.794789		WBGene00000491	che-12	0.845379	0.439145	0.707165	1.22105	1.15887	1.17689	0.319779	0.482376	0.305036	0.457619	0.963617	1.31143
WBGene00004119	pqn-31	3.19649	1.85815	3.14795	3.2911	2.9508	3.84	4.53051	3.83009	4.4602	4.73622	4.74108	4.27944		WBGene00007099	trx-2	5.29475	5.26256	5.28005	5.26761	5.25531	5.32492	5.2625	4.94885	5.28993	5.28309	5.17948	5.26674
WBGene00017657	F21C10.7	6.45365	6.30724	6.36005	6.31242	6.24598	6.44884	6.54396	6.44122	6.3917	6.49544	6.75749	6.47683		WBGene00007100	asps-1	6.24696	6.21501	6.19448	6.01766	6.03435	5.97118	6.36149	6.30902	6.34521	6.27406	6.13134	6.20013
WBGene00195086	F21C10.13	0.558026	1.36545	0.501727	0.93638	1.29692	0.565448	-0.692254	-0.493901	-0.397785	-0.4417	0.0330398	-0.523487		WBGene00007101	B0024.11	6.63781	6.75973	6.72692	6.65461	6.64617	6.70542	6.75923	6.77544	6.76188	6.71341	6.63915	6.69133
WBGene00017660	F21C10.11	3.55079	4.30183	3.71065	3.83551	3.99021	3.5902	2.15001	2.67602	1.5117	1.32383	1.59902	1.81484		WBGene00001646	gna-1	2.1707	2.36741	2.31458	1.82023	1.39397	1.33024	2.15223	1.59956	2.20686	1.72987	1.44451	1.74653
WBGene00017654	F21C10.4	-0.385391	-0.245276	-1.29578	0.274796	-0.947705	-0.327637	-0.612084	-0.979328	-0.963382	-0.526589	-0.0847967	-0.367368		WBGene00007102	B0024.13	5.04609	5.03216	4.90603	5.03147	5.11265	5.11049	5.03282	5.08663	5.06367	5.20757	5.17093	5.2137
WBGene00017653	F21C10.3	1.71291	1.894	1.90436	1.97725	2.01255	1.8377	1.56217	1.57649	1.5117	1.44024	1.3264	1.52714		WBGene00007103	crm-1	4.169	4.39126	4.23294	4.38142	4.41149	4.47297	3.7133	3.93371	3.7177	4.19181	4.28396	4.1022
WBGene00015053	B0222.1	0.80494	0.695018	-0.015672	1.15165	1.09859	0.37597	0.518313	0.104736	0.120682	-0.213431	0.193504	-0.367368		WBGene00000200	arx-2	7.1427	7.23395	7.15789	6.66777	6.76417	6.67591	7.14532	7.07357	7.19004	6.72325	6.67529	6.79144
WBGene00015055	pitr-3	2.65564	1.28674	2.71704	2.4418	2.10616	3.07836	3.40005	2.75619	3.67121	3.47068	3.35214	3.05113		WBGene00010625	K07C5.2	4.85279	5.05693	4.9869	4.68308	4.73636	4.83309	4.87167	4.76721	4.84827	4.71021	4.64441	4.82037
WBGene00006418	spl-2	3.88571	3.92681	4.15582	4.12097	4.13791	3.87624	3.44291	3.54423	3.46154	3.46519	3.20924	3.41062		WBGene00010626	K07C5.3	5.87218	5.87141	5.88696	5.74958	5.68465	5.67323	5.84169	5.74714	5.77764	5.8195	5.68284	5.74919
WBGene00015056	B0222.5	4.79171	3.61941	4.7662	4.63682	4.24812	4.94289	5.83533	5.37611	5.82791	5.75263	5.71431	5.55241		WBGene00010627	nol-56	9.0341	8.93726	8.9949	9.27058	9.29093	9.29432	8.97768	9.08691	8.98136	9.18549	9.17655	9.15406
WBGene00000717	col-144	7.06878	7.10345	6.75459	7.17005	7.21063	7.1003	6.04921	6.64448	6.50553	6.39732	6.27761	6.20249		WBGene00010629	K07C5.6	7.194	7.03506	7.15634	7.2548	7.30068	7.14127	7.31165	7.43604	7.32409	7.40877	7.2742	7.31917
WBGene00000718	col-145	8.30836	8.38556	8.18352	8.30109	8.26185	8.36156	7.14045	7.67473	7.36807	6.83973	7.37027	7.18624		WBGene00010628	ceeh-2	2.98674	3.33595	3.38789	3.28052	3.13635	3.3513	2.63155	2.71267	2.6168	3.03888	3.1735	3.35408
WBGene00000599	col-10	7.22611	7.02126	6.68504	7.24853	7.30743	7.14787	5.8897	6.4732	6.29928	6.21242	6.10334	6.14043		WBGene00010630	ttll-15	3.49938	3.59464	3.73032	3.70495	3.5457	3.61284	2.99864	2.90709	2.9839	3.29634	3.3231	3.55754
WBGene00044582	B0222.11	0.0571274	-1.2068	-0.261833	-0.46217	0.0833219	0.15779	-0.777143	-0.00847454	0.323499	-0.4417	-0.0246757	-0.295218		WBGene00010631	cash-1	8.07001	7.99316	8.01127	8.06878	8.07011	7.99635	8.15211	8.21813	8.13559	8.09112	8.03549	8.07431
WBGene00015057	gad-3	5.91933	6.69724	6.29383	6.24037	6.54589	6.01526	5.09509	5.3971	4.64188	4.58003	4.85946	5.157		WBGene00007070	ugt-49	4.50611	4.3258	4.58433	5.36131	5.3295	5.49409	4.52718	4.31954	4.4014	5.47623	5.46635	5.62816
WBGene00016045	spas-1	5.01483	5.03211	5.06762	4.98027	4.99532	5.14578	5.42342	5.46096	5.41305	5.41272	5.41657	5.38409		WBGene00044022	AC3.9	-0.519617	-0.497661	-0.147637	0.540122	0.78163	0.501507	-0.558914	-1.29206	-0.883998	0.878195	0.338465	0.535472
WBGene00004216	ptr-1	6.17509	6.35544	5.8281	5.90336	5.8546	5.28033	3.36581	4.67945	3.32054	2.64334	3.11216	3.45837		WBGene00004964	spe-10	2.46389	2.55793	2.14952	1.80125	1.88558	2.07204	2.36341	2.443	2.2337	1.53328	2.19053	2.1722
WBGene00016044	C24B5.1	0.899063	0.0998595	0.686942	0.601961	0.637258	0.32444	-0.266949	0.751855	0.225652	0.359754	0.0885349	0.413319		WBGene00007071	AC3.5	6.5396	6.20317	6.33841	7.07336	6.80196	6.91394	6.21523	6.47786	6.09374	6.99678	6.86389	7.102
WBGene00016046	C24B5.4	2.51408	3.03311	3.32592	2.60718	3.05621	3.1318	1.95325	2.49056	1.61193	1.54796	2.02595	2.17378		WBGene00007072	ugt-1	3.56785	3.26484	3.30059	4.44089	4.06149	4.34081	2.98274	2.61483	3.01518	3.57224	3.30445	3.6241
WBGene00271820	T18H9.11	-0.313241	-0.596748	0.289183	-0.221162	0.0205862	-0.502723	-1.06665	-0.979328	-2.43731	-2.40106	-1.55192	-2.19334		WBGene00007073	ugt-2	4.52742	4.45654	4.61632	4.68049	4.68187	4.64852	4.4883	4.42435	4.23867	3.96077	3.97349	4.19271
WBGene00000215	asp-2	11.0366	11.507	11.1747	11.2272	11.4399	11.164	10.3188	10.6942	10.2116	9.90199	10.2322	10.2699		WBGene00008874	F15H10.7	2.28774	2.61623	2.4727	2.36374	2.32168	2.48527	2.33864	2.60467	2.28593	2.2618	2.09245	2.63567
WBGene00002132	inx-10	3.74072	3.78606	3.66725	4.09892	4.20997	3.91159	3.41925	3.58383	3.36143	3.74417	3.68929	3.63955		WBGene00195181	F15H10.12	3.21407	3.95614	2.96666	-5.43716	-5.66131	-5.56458	2.10894	1.7174	2.15163	-5.56475	-5.54418	-5.65435
WBGene00007023	mdt-27	4.79783	4.89068	4.8978	4.91023	4.98097	5.0178	5.16786	5.04481	5.09753	5.15609	5.03039	5.19507		WBGene00008873	F15H10.6	6.02423	6.76296	5.97064	-5.43716	-5.66131	-5.56458	4.7241	4.34418	4.69494	-3.24282	-5.54418	-5.65435
WBGene00044077	tag-232	5.65844	5.64659	5.83301	5.77014	5.77369	5.92624	6.34117	6.18699	6.32239	6.41379	6.32315	6.37341		WBGene00044013	F15H10.9	1.74887	2.55793	1.7324	-5.43716	-5.66131	-5.56458	1.40575	0.390745	0.97994	-5.56475	-5.54418	-5.65435
WBGene00001695	grd-6	7.03851	7.20192	7.06658	7.11755	7.26492	7.15986	5.0936	6.02202	4.80745	4.24119	5.15909	5.37306		WBGene00044014	F15H10.10	4.4514	5.03216	4.59584	-3.8522	-5.66131	-5.56458	3.55567	3.01075	3.99767	-3.97979	-3.95922	-5.65435
WBGene00017193	F07C3.2	2.56283	2.06097	2.2719	2.47643	2.51173	1.94396	1.69416	2.0563	2.19366	1.99126	1.82822	1.5071		WBGene00008872	F15H10.5	6.08659	7.03015	6.17467	-5.43716	-5.66131	-5.56458	3.17689	3.55541	4.02097	-2.75739	-5.54418	-4.06939
WBGene00017194	F07C3.3	-0.46134	-0.500533	0.289183	-0.221162	0.0205862	0.271001	0.407281	0.307553	-0.180973	-0.4417	0.735654	0.18012		WBGene00000602	col-13	6.49972	6.21187	5.98384	6.55188	6.127	6.38269	5.20713	4.96284	5.22285	5.48578	5.53597	5.20441
WBGene00017195	glo-4	6.10769	6.33358	6.40895	6.33382	6.35727	6.64866	6.43497	6.30496	6.28265	6.18766	6.487	6.40149		WBGene00000601	col-12	7.57666	7.3025	7.11616	7.58642	7.19297	7.43595	6.42977	6.14432	6.35593	6.5104	6.59249	6.24538
WBGene00000003	aat-2	5.00605	4.98302	5.008	5.24079	5.17529	5.13834	4.8553	4.73327	4.75141	4.88332	5.09108	4.79328		WBGene00000144	apc-10	4.63198	4.62454	4.69759	4.69598	4.64589	4.6774	4.80091	4.57765	4.70936	4.77176	4.71909	4.78755
WBGene00004211	ptd-2	2.13011	3.10369	2.55508	2.43007	2.90811	2.38228	1.21189	1.6897	0.621581	-0.4417	1.25543	1.42405		WBGene00008871	tag-314	2.50745	2.46581	2.34762	1.92916	2.2635	1.91923	2.18038	2.39665	2.39696	1.90286	2.09245	2.1072
WBGene00017197	F07C3.9	4.46492	4.24398	4.18995	4.72825	4.85179	4.45747	3.24724	3.47221	3.22248	2.64334	3.06452	3.21451		WBGene00012529	Y32F6A.4	5.00679	5.15851	5.14405	5.79826	5.78215	5.95161	4.58097	4.80763	4.80642	5.42748	5.53997	5.53979
WBGene00017198	nhr-36	2.58187	2.63803	3.04999	2.96511	3.00041	2.76708	2.2922	2.32518	1.75908	1.6864	2.06797	2.19898		WBGene00012527	set-22	4.72716	4.95708	4.95866	4.8378	4.82149	4.97167	4.94735	4.78531	4.83519	4.82435	4.89149	4.94835
WBGene00022788	slc-17.7	2.43249	2.30682	2.22479	3.12643	2.75273	2.86049	2.80417	2.71221	2.59733	3.11901	2.76576	2.81075		WBGene00004909	snf-10	3.13989	3.41471	3.35577	3.07459	3.03565	3.18025	3.16285	3.39959	3.28272	3.05364	3.1735	3.16263
WBGene00022789	lron-2	3.42987	3.10369	3.21578	2.78346	2.31664	2.87847	1.56217	2.21602	1.38145	1.66742	1.59902	1.69596		WBGene00012528	pap-1	7.24877	7.32343	7.38441	7.30452	7.28651	7.27797	7.35783	7.31351	7.28573	7.23149	7.11292	7.24519
WBGene00022790	ZK682.7	-0.244528	-0.500533	-0.402695	-0.0147107	-0.185865	-0.598939	-0.612084	-0.765203	-0.653042	-0.816096	-1.24707	-1.40484		WBGene00012530	Y32F6A.5	6.66931	6.62779	6.69892	6.74182	6.66988	6.7372	6.82813	6.68732	6.75205	6.84544	6.77352	6.76113
WBGene00018405	F44A2.5	3.96764	4.09409	3.95395	3.79035	3.82565	3.72547	3.94167	3.82596	3.78293	3.92687	3.85447	3.76719		WBGene00044209	Y32F6A.6	3.13296	3.17072	3.26067	3.17387	3.13635	3.19364	2.99864	3.093	3.23037	2.97828	3.00657	3.23134
WBGene00018403	F44A2.3	4.24359	3.50237	4.30767	4.32157	4.22396	4.51893	4.11657	3.79256	4.12916	3.98169	4.27799	4.10045		WBGene00009058	F22E12.1	5.48652	5.46118	5.18118	5.29671	5.13229	5.02881	5.09884	5.31721	4.91613	5.06734	5.10238	5.14574
WBGene00018402	kvs-3	0.958564	0.695018	1.08009	0.902827	1.21523	0.846861	-0.206828	0.259459	-0.397785	-0.526589	-0.213121	-0.0380605		WBGene00009059	chw-1	1.87062	2.16096	2.22259	2.56847	2.70937	2.8148	1.11625	1.22819	1.78503	1.88646	2.21737	2.31719
WBGene00006499	tag-153	6.37872	6.54562	6.76646	6.69831	6.76803	6.96225	7.25711	7.0263	7.1566	7.25139	7.30258	7.23197		WBGene00001178	egl-9	4.09241	4.10946	4.05766	4.68049	4.79299	4.84799	3.97272	4.14476	3.99375	4.7356	4.83195	4.75822
WBGene00019465	acl-14	5.48339	5.35825	5.41059	5.42343	5.51955	5.48339	5.45168	5.48599	5.49014	5.52771	5.47631	5.44592		WBGene00012532	crp-1	1.87062	1.82427	1.76538	2.54584	2.12659	2.41841	1.64676	1.3055	1.52743	2.07188	2.10687	2.14655
WBGene00019464	K07B1.4	3.68015	3.59784	3.73607	3.93845	4.06206	3.99223	4.0748	3.92564	3.99081	4.12076	4.06279	4.169		WBGene00012531	Y32F6B.1	3.22062	3.26484	3.10191	4.55011	4.88462	4.93825	2.28779	2.73147	2.93567	4.31023	4.39687	4.57567
WBGene00006729	ucp-4	3.90096	3.99854	4.12087	4.12097	4.10805	4.00046	4.24858	4.11322	4.05632	4.13465	4.12714	3.98928		WBGene00007948	C35A5.4	2.92383	2.60668	2.80953	2.37662	2.52356	2.61034	2.56904	3.06363	2.86875	2.287	2.45018	2.55997
WBGene00000766	coq-6	5.52458	5.87001	5.71225	5.52341	5.76773	5.57581	5.24388	5.42053	5.20574	5.05928	5.35284	5.22451		WBGene00007947	C35A5.3	4.70628	4.35462	4.65202	5.25894	5.13391	5.28795	4.26989	3.85447	4.18467	5.09436	4.83195	5.07101
WBGene00019466	tos-1	7.57372	7.44255	7.43392	7.6905	7.70786	7.54537	7.20135	7.39519	7.20754	7.25775	7.19765	7.34881		WBGene00007950	C35A5.6	2.49668	2.54798	2.65972	3.19584	3.07001	3.4326	1.79977	2.16737	1.67182	2.77064	2.9356	2.87312
WBGene00019467	K07B1.7	3.88571	3.61405	3.86841	3.85319	3.97375	3.79338	4.39157	4.04037	4.18555	4.28855	4.31917	4.20054		WBGene00007951	dmsr-8	0.163909	0.255699	-0.0298005	0.445485	0.567506	-0.279179	0.369532	-0.585796	-0.398571	0.412532	0.070532	0.276385
WBGene00006623	try-5	-0.313241	-0.325446	-0.133508	-0.46217	-0.517071	-0.0993675	-1.06665	-0.57879	-0.963382	-1.32306	-0.781405	-0.794789		WBGene00007952	C35A5.8	8.42085	8.40105	8.42955	8.0224	8.01894	7.98845	8.63862	8.66435	8.57846	8.15966	8.13277	8.25788
WBGene00017091	ttr-40	2.86448	2.91596	2.91553	2.90706	3.19051	3.04691	1.97936	2.01344	1.86037	1.54796	1.57978	1.92466		WBGene00007953	hda-11	1.17746	0.439145	1.06596	-0.307875	-0.16946	0.412698	0.929833	0.0145969	0.881537	-0.207196	-0.0523247	0.178538
WBGene00023485	ttr-49	4.98295	5.02808	5.21654	5.19301	5.43637	5.20753	4.51274	4.51765	4.11898	3.68876	4.34788	4.1817		WBGene00006460	ppm-1.A	8.01094	8.06469	8.01983	7.97316	7.99478	7.98436	8.06278	8.16121	8.06238	8.03412	8.03219	8.06878
WBGene00001665	gpa-3	1.14939	1.20348	1.10632	0.760223	1.3991	1.25733	0.368287	0.88461	0.120682	-0.144718	0.469139	0.65101		WBGene00009109	degt-1	0.318631	0.395423	0.0791339	0.177552	0.269424	0.216778	-0.086846	-0.18244	-0.10159	0.365989	-0.589982	0.0180731
WBGene00017092	E02C12.6	1.79681	2.43401	1.88933	1.0326	1.18694	1.05088	1.25528	1.3426	0.696543	-0.285581	0.589433	0.18012		WBGene00009110	F25D1.5	2.65031	2.7782	2.79363	2.42703	2.15247	1.99766	2.57965	2.60467	2.63705	1.74813	2.28237	1.65853
WBGene00017093	E02C12.8	3.62153	3.21416	3.97546	3.1904	3.19762	3.7105	3.60682	3.54423	3.58011	3.15353	3.46128	3.09206		WBGene00009340	best-14	5.76298	5.70117	5.72561	6.24188	6.04216	6.25839	5.55096	5.58089	5.36772	6.07233	6.13574	6.16143
WBGene00017095	E02C12.10	-1.42287	-0.169327	-1.04424	-2.33664	-1.07895	-1.0646	-0.395273	-0.413731	-2.43731	-3.98602	-1.73249	-1.95233		WBGene00000298	cat-4	6.96224	6.17517	6.26608	6.68793	6.17434	6.50252	7.48742	6.52239	6.5325	6.61174	6.50465	6.23173
WBGene00002036	hum-2	7.02291	7.37202	7.21484	7.27007	7.34871	7.28138	7.09528	7.169	7.16363	7.19202	7.14994	7.22624		WBGene00006934	vps-54	6.52974	6.38882	6.50265	6.51157	6.4995	6.46367	6.51583	6.55111	6.40989	6.59039	6.47159	6.59979
WBGene00018088	trpp-4	4.14138	3.86042	3.93212	3.99129	3.82105	3.82153	4.04729	4.05101	3.95691	3.73508	3.82209	3.83306		WBGene00011891	del-6	6.70891	6.54455	6.5875	7.82391	7.79131	7.9304	6.14465	6.30511	6.18166	7.55533	7.73616	7.64127
WBGene00018089	F36D4.4	0.00163225	-0.169327	-0.015672	-0.552367	-1.22334	-0.247466	-0.692254	-0.668988	-0.749257	-0.36153	0.0885349	-0.0380605		WBGene00011890	mics-1	5.69867	5.71012	5.77199	5.66285	5.84896	5.8175	5.94273	5.87944	5.83901	5.89417	5.78281	5.86872
WBGene00018087	F36D4.1	1.48908	0.812057	1.25442	0.96917	0.938124	1.46194	1.97936	1.67144	2.12747	2.1085	2.24936	1.92466		WBGene00011892	erh-1	5.22959	5.24419	5.23809	5.16368	5.25232	5.25639	5.30467	5.10116	5.2195	5.30639	5.18459	5.23971
WBGene00018090	F36D4.5	6.16723	6.40209	6.26792	6.28093	6.25878	6.28665	6.39369	6.26289	6.33197	6.42018	6.29172	6.31193		WBGene00003065	lpd-9	6.02891	6.04061	5.95375	6.28693	6.32204	6.31997	6.12939	6.23356	6.18682	6.19472	6.22111	6.17735
WBGene00019237	H24G06.1	7.29264	7.51412	7.4801	7.50169	7.57466	7.55762	6.90404	6.99818	6.72955	6.69141	6.96262	6.82119		WBGene00011893	T21C9.6	4.70862	4.7361	4.80458	4.81669	4.97077	4.94816	4.02411	4.32265	4.09968	4.67962	4.74469	4.94835
WBGene00008556	F07D3.3	1.89145	1.83989	1.47177	1.20768	1.34891	1.25733	2.20637	1.82803	1.5117	1.37153	2.19982	1.66011		WBGene00011894	ttr-23	0.975147	0.712906	0.805569	1.03858	0.642468	0.911152	-0.303657	-0.495598	0.494513	0.0499615	-0.117913	0.276385
WBGene00001449	flp-6	4.09242	2.97572	3.41257	3.63554	2.89068	3.22608	3.23103	3.33392	3.7569	3.60144	3.53304	3.2021		WBGene00011895	T21C9.9	3.01719	3.28894	2.95955	2.81551	2.34431	2.2996	1.76301	1.65968	1.92336	1.30562	1.69423	1.54532
WBGene00003522	nas-3	0.21185	0.159981	-0.830116	0.048025	0.310093	-2.64956	-2.1211	-0.493901	-1.21492	-1.66409	-0.781405	-0.0981815		WBGene00011898	T21C9.13	5.89183	5.90395	5.92211	5.93516	5.97214	5.90557	6.04674	5.93016	6.01663	6.01221	5.94918	6.00876
WBGene00010596	K06A4.6	-0.812812	-1.06241	-0.93321	-0.648583	-0.341984	-0.0306548	0.518313	0.209706	0.275405	-0.285581	0.426704	0.32451		WBGene00011897	scpl-4	7.07284	7.12732	7.09077	7.14239	7.13858	7.14515	7.00284	7.11889	6.94204	6.9571	6.94039	7.02271
WBGene00044015	K06A4.8	0.669057	0.0998595	1.27769	0.424174	0.67848	1.28455	2.03021	1.72554	1.86037	2.02147	1.98267	1.84708		WBGene00010418	H27A22.1	4.97805	5.13211	5.01802	5.28309	5.24933	5.28012	4.96768	5.1665	4.91613	5.35038	5.25105	5.26972
WBGene00010592	K06A4.2	-0.385391	-1.54784	-1.04424	-0.648583	-0.827411	-0.598939	-1.73407	-0.979328	-0.963382	-0.816096	-1.11582	-1.12921		WBGene00010375	H09F14.1	0.544513	0.350336	0.637624	0.671367	0.0666073	-0.355128	0.509257	-0.410709	0.847185	-0.610552	0.288712	-0.36895
WBGene00077497	K06A4.10	-0.716597	-0.500533	-0.558814	-1.25864	-1.3838	-1.55003	-1.17768	-1.23087	-2.14781	-3.24906	-0.995529	-1.95233		WBGene00007862	kvs-2	-0.137747	0.350336	0.130664	1.07064	1.02519	0.911152	-0.468717	0.241368	-0.10159	0.501341	0.605569	-0.2968
WBGene00010597	K06A4.7	6.86473	6.7605	6.68776	6.88817	7.22505	6.89926	5.42223	6.22505	5.85271	5.78382	5.42468	5.91946		WBGene00007863	C32C4.3	1.74887	1.85687	1.91983	1.70239	1.47824	1.51223	1.17339	1.86089	2.0646	1.25543	1.67499	1.4852
WBGene00220007	K06A4.15	-1.42287	-1.75429	-0.402695	-1.25864	-1.56438	-0.813063	-0.867341	-0.979328	-1.51978	-1.87054	-0.995529	-1.40484		WBGene00009256	tut-2	4.96249	4.93243	4.87803	4.89712	5.01905	5.11049	5.07467	4.88312	4.88472	4.98504	5.03231	5.10637
WBGene00010593	gsnl-1	5.9137	5.97206	5.66008	5.76548	5.90432	5.52821	5.4258	5.52466	5.31088	5.39984	5.47631	5.39776		WBGene00005022	sqv-4	7.32454	7.23589	7.30182	7.26437	7.23407	7.24257	7.53316	7.44567	7.49538	7.35802	7.36478	7.36784
WBGene00010594	swt-5	3.68456	3.88289	3.62705	3.80859	3.9943	3.68519	1.80051	2.44828	1.42619	1.37153	1.79524	2.14813		WBGene00006667	twk-12	1.25617	1.70397	1.3312	1.80125	2.05979	1.7483	1.54217	1.37887	1.13036	1.51207	1.30131	2.01098
WBGene00010595	haao-1	4.62038	3.70262	4.53711	4.58222	4.45503	4.6941	5.48053	5.14913	5.56581	5.70339	5.55845	5.52652		WBGene00001747	gsp-1	8.0302	7.99087	7.97186	8.13092	8.15417	8.06101	8.08016	8.15099	7.97808	8.06586	8.01914	8.06365
WBGene00008669	acs-14	6.89312	7.18303	7.06783	6.98854	7.06716	6.99094	6.49672	6.74832	6.49703	6.45519	6.56121	6.7312		WBGene00004083	pph-1	4.10664	3.93339	4.02058	4.67789	4.62755	4.71735	3.95653	3.87152	3.76906	4.34964	4.4288	4.3694
WBGene00008670	eif-2Bdelta	5.37565	5.38369	5.50481	5.39958	5.54624	5.70232	5.91105	5.75782	5.869	5.94914	5.94511	5.86637		WBGene00012117	T28B11.1	6.97684	6.93982	6.88719	6.92232	7.03891	6.82101	6.98399	7.17189	7.04934	6.97174	6.85376	6.97932
WBGene00008233	C50F4.8	5.96356	4.22651	5.02357	5.33185	4.61221	5.19503	4.25928	4.58749	4.85526	5.08634	4.47566	4.51339		WBGene00003405	mre-11	6.55266	6.55203	6.56016	6.46936	6.55695	6.42588	6.69115	6.79344	6.64863	6.63216	6.47019	6.63653
WBGene00008234	C50F4.9	0.351575	0.32663	0.194546	-0.0147107	0.201158	0.15779	-0.692254	0.354096	0.00747185	-0.4417	-0.510103	-0.0981815		WBGene00013862	wdr-5.3	5.87841	5.80508	5.7495	5.81846	5.98029	5.76465	6.0477	6.13552	5.90417	6.06961	6.00993	5.88335
WBGene00008229	C50F4.1	6.19301	6.20125	6.36617	6.29069	6.41329	6.42916	5.83533	5.94049	5.53933	5.20463	5.63033	5.58981		WBGene00013863	ZC302.3	0.544513	-0.0122345	0.637624	0.937882	0.81442	1.06477	-0.65513	0.292898	0.253505	0.365989	1.02568	0.685498
WBGene00008235	C50F4.10	3.25105	2.13773	2.66505	2.86412	2.46537	3.02286	3.66831	3.5887	3.78293	3.86989	3.80148	3.50458		WBGene00009237	F28H7.3	6.20459	5.85536	5.95375	6.99199	6.86787	7.00693	6.36072	5.98014	6.32818	7.16763	7.00392	6.97842
WBGene00008230	pfk-1.2	3.15893	3.42485	3.20975	3.34206	3.24641	3.61722	4.28044	3.91403	4.15929	4.34639	4.35638	4.25262		WBGene00009239	irld-6	2.6009	2.58737	2.73657	2.18489	2.22743	2.39542	2.37563	2.42001	2.65702	1.5748	1.97152	2.46977
WBGene00008231	tag-329	0.395296	-1.36727	0.24264	-0.29711	0.0833219	-2.28699	-1.42922	-1.37526	-1.70035	-2.40106	-2.17995	-1.12921		WBGene00009241	F28H7.8	3.73748	3.55545	3.46519	3.06667	2.93488	3.17351	3.36033	3.41711	2.95193	2.90693	2.59025	2.74225
WBGene00008232	C50F4.4	2.55321	2.1526	2.22479	2.34519	2.22222	2.19413	2.57507	2.4801	2.49605	2.45692	2.59423	2.60932		WBGene00008370	D1054.1	4.59964	4.73828	4.64318	3.87346	3.66287	3.86796	4.59411	4.19979	4.58198	3.70905	3.57217	3.68772
WBGene00008236	C50F4.12	3.89716	3.70766	4.02443	3.9176	3.78376	3.93754	4.6793	4.27012	4.67469	4.74077	4.64717	4.47522		WBGene00003923	pas-2	8.37198	8.34863	8.35602	7.63347	7.61437	7.67218	8.44843	8.10465	8.47663	7.70803	7.76032	7.62859
WBGene00008238	C50F4.16	5.28122	5.53467	5.46482	5.21368	5.3703	5.24265	5.33011	5.3462	5.25617	5.2436	5.14933	5.21064		WBGene00008371	D1054.3	6.73204	6.6195	6.60924	5.99068	6.04906	6.0905	6.81976	6.57017	6.84854	6.28895	6.11448	6.18682
WBGene00003160	mdf-1	6.0618	5.96786	5.99534	6.04274	5.96492	5.96251	6.37967	6.20138	6.38747	6.53721	6.35673	6.39469		WBGene00008372	D1054.5	1.67439	1.31557	1.09219	2.28394	1.93114	2.48527	1.45267	1.44869	1.1015	1.90286	2.19053	2.06675
WBGene00001909	his-35	5.66516	5.65314	5.54971	5.72646	5.93865	5.696	5.03722	5.3186	5.14514	5.07197	5.23021	5.19194		WBGene00008375	D1054.8	5.39236	5.65672	5.79113	5.04565	5.10107	5.22902	5.69329	5.80929	5.94433	4.84146	5.03608	4.99939
WBGene00001915	his-41	5.15496	4.8951	4.95666	5.32395	5.49668	5.1402	4.27518	4.57526	4.22723	4.55443	4.45733	4.57965		WBGene00008377	D1054.10	8.27608	8.1997	8.33111	8.25731	8.19987	8.37068	8.55188	8.17479	8.52072	8.45267	8.48985	8.36167
WBGene00001910	C50F4.6	1.40602	1.28674	1.27769	1.48212	1.58402	1.25733	1.37813	1.61522	1.49079	1.84687	1.4159	1.93969		WBGene00008378	ule-3	9.11101	8.93094	9.05282	9.13014	9.09237	9.07436	9.26029	9.3506	9.19884	9.1982	9.09012	9.13707
WBGene00001911	his-37	6.34078	6.10608	6.13248	6.4275	6.45762	6.17198	5.3377	5.79203	5.52526	5.57559	5.35284	5.51025		WBGene00008379	secs-1	4.56398	4.58373	4.63651	4.47123	4.45892	4.51624	4.79637	4.64116	4.7401	4.44228	4.44309	4.445
WBGene00008237	nstp-10	6.14579	6.23221	6.18573	6.16719	6.19983	6.11246	5.77605	5.94144	5.78239	5.75151	5.74594	5.82246		WBGene00008380	prp-38	5.73577	5.75081	5.84226	5.86262	5.80068	5.8559	6.06762	5.9179	6.10105	6.01126	5.93004	5.8697
WBGene00009098	ehbp-1	6.64803	6.78338	6.90459	6.88011	6.96623	6.99558	6.85332	6.77101	6.71666	6.69902	6.94064	6.83633		WBGene00006481	plrg-1	6.87712	6.88011	6.84153	6.66973	6.7009	6.67293	7.10642	7.14015	7.01348	6.87118	6.83764	6.89615
WBGene00009100	rgef-1	2.18096	2.16732	2.28345	2.5649	2.63202	2.33098	2.62555	1.95424	2.01481	2.2428	2.64139	2.39708		WBGene00007797	C29A12.1	5.30712	5.45587	5.40303	5.41849	5.44656	5.57305	5.5306	5.36915	5.48267	5.63431	5.5466	5.51369
WBGene00009101	F25B3.4	2.52396	1.8214	1.97724	2.13006	1.72841	2.12051	2.70594	2.27768	2.34113	2.43464	2.65982	2.22375		WBGene00002985	lig-1	6.69131	6.81107	6.73423	6.73057	6.81872	6.68067	6.84031	6.84937	6.82557	6.89852	6.8131	6.86012
WBGene00009102	F25B3.5	2.78453	3.58693	2.90809	2.60718	2.90811	2.34398	2.52276	2.35981	2.01481	1.50583	2.01167	1.79844		WBGene00007799	nrx-1	2.88307	2.55793	2.65092	3.39257	2.9644	2.8148	2.27479	2.59443	2.44369	2.97053	2.75503	2.7761
WBGene00009103	rtfo-1	6.22516	6.23919	6.27009	6.19344	6.21304	6.35806	6.73999	6.53258	6.64454	6.7095	6.6817	6.66379		WBGene00010012	saeg-1	5.90614	5.85536	5.81397	6.41498	6.43902	6.38269	5.51825	5.81371	5.54963	6.18135	6.18757	6.20013
WBGene00010727	K09G1.1	7.08305	6.16411	6.72368	6.89512	6.583	6.9575	7.32932	7.16615	7.43493	7.60597	7.34877	7.29066		WBGene00009328	F32D8.3	0.502078	0.303793	0.130664	-0.482961	-0.375911	-0.138317	-1.42565	-0.682011	-0.48346	-0.809861	-0.117913	-0.36895
WBGene00010728	K09G1.2	3.02617	2.09217	2.43602	2.38218	2.19407	2.63584	3.12391	2.78196	2.9124	2.91686	2.98632	2.77768		WBGene00043302	F32D8.11	1.69338	1.79091	1.62869	1.85746	2.38854	2.76185	1.47557	1.05992	1.46083	1.78398	2.10687	2.52057
WBGene00001053	dop-2	2.28921	2.34617	2.23672	2.63809	2.65285	2.47972	1.89956	2.39362	1.86037	1.54796	1.98267	2.05459		WBGene00009334	F32D8.12	5.87738	5.7168	5.81397	6.98989	6.98187	7.2811	5.5306	5.3	5.26412	6.59228	6.62418	6.70732
WBGene00004146	pqn-63	2.74283	3.90062	3.82563	3.04418	3.09479	3.5346	1.31801	2.20336	0.931921	0.90475	1.25543	1.64185		WBGene00009329	F32D8.4	4.6922	4.85586	4.78662	4.57267	4.73208	4.6869	4.93913	4.7373	4.85044	4.71254	4.71674	4.67992
WBGene00011537	T06E4.10	-0.244528	0.217696	0.754846	-0.0147107	0.310093	0.32444	-1.06665	-0.131331	-1.9068	-1.87054	-1.73249	-0.523487		WBGene00009336	F32D8.14	5.5188	5.44251	5.48203	5.50902	5.63388	5.5997	5.62963	5.59379	5.6427	5.75097	5.76245	5.77558
WBGene00011536	T06E4.9	2.70859	2.74003	3.09654	2.00914	2.13606	3.08611	0.836674	1.65294	0.868495	-0.144718	0.960527	1.26609		WBGene00009330	F32D8.5	4.26095	4.17234	4.36252	4.44701	4.43012	4.43964	4.41022	4.4586	4.41905	4.56067	4.52326	4.52928
WBGene00011535	T06E4.8	2.6646	3.04113	3.26319	2.48779	2.39292	2.92246	0.748318	1.79467	0.501286	-0.713002	1.04711	1.31301		WBGene00009335	F32D8.13	1.49127	1.24342	0.836933	1.03858	1.15887	1.22983	1.17339	1.22819	0.97994	0.97441	1.11403	1.33433
WBGene00077691	T06E4.14	2.768	3.64593	3.76517	2.55413	2.85516	3.57925	1.75589	2.31345	0.732612	-0.285581	1.3264	1.67815		WBGene00001303	emo-1	7.54206	7.52137	7.61589	8.0941	8.02879	8.22689	7.61375	7.5229	7.71338	8.19129	8.17168	8.14827
WBGene00044011	T06E4.12	2.84096	3.51969	3.69777	2.69801	2.79083	3.41036	1.61309	2.16472	0.732612	-0.4417	1.23098	1.69596		WBGene00009331	F32D8.7	2.34888	2.58737	2.28077	1.74275	1.2812	1.78415	0.861929	0.967803	1.39101	0.365989	0.564347	0.915503
WBGene00000719	col-146	8.23994	6.76716	8.14943	8.28042	7.62397	8.48916	8.57447	8.33473	8.96351	8.52647	8.67739	8.15207		WBGene00005001	spp-16	3.01719	3.03483	2.87897	3.63162	3.64018	3.80392	2.77691	2.62491	2.86875	3.52006	3.69661	3.4775
WBGene00011533	T06E4.5	0.595993	-0.699842	-0.0733875	-0.0147107	-0.517071	0.0349335	1.09733	0.56664	0.225652	0.838408	0.803558	0.229873		WBGene00009333	F32D8.10	2.33686	2.35605	2.57854	2.93353	2.80221	2.76185	2.10894	2.11106	1.80306	2.7884	2.66039	2.66306
WBGene00000720	col-147	8.22203	7.05529	8.30829	8.40791	7.98573	8.75261	9.25214	9.03385	9.56663	9.50729	9.37738	9.16166		WBGene00003549	nas-31	1.87062	1.77394	1.53618	1.94655	1.90093	1.7483	1.25507	1.17425	0.881537	1.25543	1.48925	1.24047
WBGene00000226	atl-1	6.17744	6.16686	6.26646	5.97876	5.77369	6.1481	6.66906	6.53321	6.59825	6.58794	6.61298	6.57995		WBGene00077682	F58B4.7	0.108414	-0.269392	0.363863	-0.151755	-0.0466033	0.943213	0.636636	-0.585796	0.253505	-0.0101595	0.759603	0.127007
WBGene00001830	hcp-2	6.21757	6.11465	6.358	6.36957	6.19629	6.57133	7.40923	7.06878	7.42291	7.55943	7.53195	7.42421		WBGene00010239	F58B4.6	1.30635	1.03127	0.773508	1.38302	0.9386	0.844809	1.11625	0.967803	1.042	1.03516	0.564347	0.853442
WBGene00007140	cyp-29A4	0.351575	-1.54784	0.144793	0.221357	0.0205862	0.651605	0.621406	0.399183	0.659549	0.657835	1.23098	1.0887		WBGene00010236	F58B4.3	1.2304	0.815999	1.03924	1.24934	1.30447	1.00527	0.509257	0.292898	0.775926	0.810291	0.605569	0.276385
WBGene00007141	pitr-4	0.704246	-0.500533	0.144793	0.326326	0.143443	0.15779	-1.57361	-1.09962	-0.562844	-0.616787	-1.39146	-1.00891		WBGene00010237	scvp-1	0.775838	1.61146	1.06596	-2.26723	-1.57385	-0.520188	-2.34319	-1.14767	-0.883998	-3.97979	-3.22225	-1.95391
WBGene00013962	ZK287.1	2.19339	2.07665	2.16365	2.65834	2.76235	2.36963	1.52719	2.21602	1.66889	1.75993	2.0541	1.93969		WBGene00010238	F58B4.5	5.02938	5.08988	5.25415	5.58174	5.48143	5.68157	5.2592	5.07748	5.08961	5.39308	5.20318	5.56421
WBGene00013963	sulp-8	4.33062	4.19093	4.27913	4.44326	4.43713	4.44244	4.29351	4.02607	4.09839	3.71673	4.13705	3.93407		WBGene00008923	F17C11.12	2.80668	2.84473	2.95955	4.11166	4.1019	4.28561	3.15577	3.19133	3.25678	3.63738	3.73427	3.84748
WBGene00013964	nlp-73	2.20572	1.94615	1.93395	2.24163	2.15078	1.9094	1.99224	1.93906	2.21931	1.94472	2.14852	1.95456		WBGene00008922	F17C11.11	6.32815	6.14248	6.17927	5.09325	5.14685	5.13499	6.41578	6.13288	6.00304	4.3938	4.76302	4.6732
WBGene00013968	ZK287.9	4.19494	4.17645	4.05842	4.12461	4.06206	4.04093	3.20913	3.54924	3.27846	3.26507	3.00086	3.22067		WBGene00303011	F17C11.26	4.80559	4.78139	4.72089	5.12794	5.27016	5.14536	4.13255	4.52744	4.4307	4.74927	5.01329	4.88771
WBGene00013965	ZK287.4	1.1747	0.273191	0.420427	-0.648583	-0.185865	0.52036	-0.0401777	0.158175	0.0651873	-0.0163944	-0.995529	0.019655		WBGene00077761	zip-9	5.92934	6.03171	5.80408	6.10829	6.31346	6.18989	5.40947	5.5744	5.41246	5.69676	6.00705	5.86774
WBGene00004320	rbx-1	5.84441	5.52755	5.70153	5.55616	5.52521	5.62855	5.73449	5.80988	6.01252	5.92936	5.64544	5.79689		WBGene00008914	F17C11.2	2.74433	2.81185	2.48265	2.38939	2.58186	2.55954	2.16637	2.34875	2.48895	1.98215	2.28237	2.46977
WBGene00013966	ztf-9	2.58187	2.06097	2.18842	2.49906	2.22222	2.64637	2.44993	2.35981	2.80639	2.97976	2.53554	2.5999		WBGene00000726	col-153	3.35783	3.3185	3.38789	4.08836	3.95156	4.0666	3.2114	3.42867	3.19666	3.95292	4.11225	4.04782
WBGene00013967	ZK287.7	3.73222	3.31014	3.70637	3.84438	3.5594	3.90283	4.27518	4.14003	4.33674	4.30707	4.22015	4.32308		WBGene00008915	F17C11.4	4.06717	4.03305	4.00341	4.81432	4.91706	4.93227	3.94016	4.00497	3.91301	4.96566	5.08973	4.81019
WBGene00009580	xbx-6	4.63185	4.49801	4.49305	4.71864	4.86524	4.86162	4.97855	4.92275	5.14848	5.25318	5.00897	5.04333		WBGene00008917	F17C11.6	0.943783	1.26787	1.309	2.49948	2.70937	2.95505	0.826739	1.40252	1.29232	2.67843	2.84384	2.79273
WBGene00006470	tag-120	5.15018	5.42562	5.18612	4.83662	5.0395	4.69156	4.24321	4.59235	4.0312	3.67457	3.90558	3.84907		WBGene00023503	F17C11.13	-0.519617	-0.417491	-0.087516	0.540122	0.642468	0.911152	-0.086846	-0.113727	0.66197	-0.207196	0.38656	0.0735682
WBGene00009586	F40F9.10	0.395296	-0.0971773	0.578689	0.683261	0.757552	0.0349335	-0.867341	-0.265632	-2.14781	-1.17867	-1.11582	-0.608376		WBGene00008918	pigt-1	6.0186	6.07566	6.01674	5.90102	5.98299	5.96436	6.15089	6.13376	6.02529	6.06779	6.0252	6.0543
WBGene00009581	F40F9.3	3.77008	3.0883	3.64952	3.60978	3.3521	3.92462	4.50826	4.29419	4.61556	4.60269	4.66097	4.64529		WBGene00008919	vps-36	5.77639	5.73226	5.83548	5.60245	5.778	5.77916	5.77287	5.69542	5.6276	5.68259	5.68524	5.73957
WBGene00009582	F40F9.5	5.61519	6.29556	5.92799	5.89165	6.14666	5.80341	4.50602	5.05718	4.15265	3.95062	4.61446	4.77873		WBGene00008921	ctf-4	7.31538	7.28613	7.30041	7.37803	7.36469	7.28306	7.47788	7.50013	7.31783	7.50755	7.35688	7.46053
WBGene00009583	aagr-3	8.68146	9.16601	8.89022	8.86596	8.97898	8.85773	8.52352	8.62778	8.40722	8.32317	8.5028	8.44567		WBGene00008920	eef-1G	11.1101	11.0128	10.998	11.3124	11.3287	11.2294	11.139	11.1524	11.1595	11.3279	11.2735	11.2586
WBGene00009584	drap-1	6.58748	6.73417	6.65925	7.00098	7.13537	6.91676	6.24892	6.40576	6.29023	6.40737	6.40876	6.38855		WBGene00009968	fig-1	3.39888	3.19004	3.13382	3.73527	3.78784	3.46056	2.86627	3.38185	3.0382	2.88233	3.55122	3.38731
WBGene00000172	aqp-4	6.17587	6.56521	6.30094	6.35491	6.54728	6.40145	5.31353	5.66856	5.17985	4.65904	5.1768	5.11293		WBGene00009966	isy-1	5.86278	5.87738	5.8538	5.82552	5.87639	5.84215	6.07981	5.94533	6.05758	5.94354	5.99837	5.96724
WBGene00077696	2021-03-01	1.42724	0.885121	0.970114	0.797217	1.00447	1.17244	1.8438	1.59598	1.66889	1.84687	1.77847	1.71355		WBGene00007553	C13G3.1	2.40753	1.90444	2.04597	2.21389	1.93114	1.87005	1.20113	1.28019	1.65205	1.99749	2.24372	2.05301
WBGene00010251	sta-2	2.80899	2.13773	2.54552	2.98128	2.88188	2.97353	3.34085	2.95802	3.08973	3.15353	3.37463	3.10545		WBGene00001991	hot-6	2.07261	2.46581	2.3034	1.83897	1.7899	2.19697	1.30707	1.3055	1.31764	1.5748	1.61569	1.58405
WBGene00077697	F58E6.13	6.77293	6.00316	6.12448	6.18212	5.94606	5.51964	2.73688	5.15899	3.73038	3.11901	2.72256	3.66238		WBGene00007554	pptr-2	6.92458	6.7843	6.80433	6.88843	6.9121	6.89254	6.91656	7.03058	6.86795	6.88259	6.93787	6.99378
WBGene00010254	F58E6.5	5.04431	4.29179	4.66835	4.79379	4.30187	4.98913	5.67582	5.28145	5.63534	5.78602	5.7427	5.60403		WBGene00006443	pak-2	5.76522	5.59404	5.53558	5.74834	5.70992	5.61843	5.96009	5.83993	5.79351	5.88595	5.73369	5.77034
WBGene00010258	F58E6.11	-0.626399	-2.64737	-2.22867	-0.648583	-1.07895	-1.20899	-1.91465	-1.53572	-1.9068	-0.927127	-0.995529	-0.897883		WBGene00185117	C45B11.9	0.502078	0.045481	0.487599	0.290763	0.605473	0.268308	-0.155559	-0.113727	0.97994	-0.279346	0.605569	0.454172
WBGene00009776	F46B6.12	5.49349	5.26722	5.20596	5.44836	5.31419	5.16788	4.82502	5.10218	4.99732	5.15779	4.76043	4.96837		WBGene00077699	C45B11.8	1.3785	1.47109	1.55516	1.00579	0.968043	1.46884	1.30707	1.33037	1.54896	0.878195	1.17007	0.975004
WBGene00004882	smg-4	5.26511	5.14053	5.1815	5.10354	4.94975	5.16605	5.39217	5.33899	5.43647	5.52507	5.34717	5.4327		WBGene00008106	C45B11.5	0.0506983	-0.0122345	0.228512	-0.793301	-0.45186	-0.20703	-0.303657	-0.25459	-0.170302	-0.435465	-0.0523247	-0.0997634
WBGene00009769	F46B6.4	4.16683	4.30848	4.22927	4.17467	4.29526	4.07641	4.29611	4.24255	4.2585	4.40486	4.25088	4.20987		WBGene00008105	C45B11.2	0.739769	0.439145	0.487599	-1.73672	-1.75442	-2.10515	0.101599	-0.113727	-0.10159	-2.39482	-1.45671	-1.40642
WBGene00009770	F46B6.5	5.79324	5.94988	5.90669	5.75612	5.87691	5.96041	6.43556	6.25141	6.44567	6.59235	6.47728	6.47167		WBGene00000981	dhs-18	3.86853	3.83862	3.83887	4.46522	4.29434	4.30424	3.54488	3.48515	3.36999	4.11649	4.18544	4.21138
WBGene00009771	F46B6.6	6.65254	7.03938	6.81846	6.70258	6.85432	6.81308	6.40998	6.53132	6.33124	6.43639	6.41148	6.51747		WBGene00011429	T04C12.7	0.911722	0.045481	0.275054	2.22818	1.96074	2.32416	0.21481	0.292898	0.538235	2.04258	2.53797	2.15943
WBGene00009772	ztf-7	8.80374	9.12665	8.95266	8.95907	9.05993	8.97399	9.02253	9.05822	9.06203	9.1026	9.10424	9.05464		WBGene00077693	T04C12.11	3.07623	2.90053	2.69438	3.97011	3.73743	3.91722	2.7861	2.73147	2.57543	3.55679	3.75732	3.45156
WBGene00009773	lipl-2	4.3695	4.6912	4.17764	4.50606	4.90486	4.13367	2.78209	3.66914	2.72815	2.00645	2.79107	3.29851		WBGene00011428	nlp-80	2.59081	2.00968	2.28077	1.89376	1.77332	1.87005	1.6668	1.55804	1.82087	1.5748	1.87367	2.02513
WBGene00009774	F46B6.9	0.478954	-0.325446	0.194546	0.048025	-0.113715	-1.20899	-0.266949	-0.493901	-0.180973	0.101442	-0.0246757	-0.608376		WBGene00011430	T04C12.8	-0.20646	-0.0723555	-0.0298005	0.235268	-0.235048	0.702205	-0.558914	-0.25459	-0.573658	0.107677	0.38656	0.0180731
WBGene00009775	F46B6.10	-2.21136	-1.9953	-2.51817	-1.59967	-2.30134	-1.55003	-0.692254	-0.57879	-1.35931	-2.11155	-0.884498	-0.897883		WBGene00000065	act-3	8.87848	8.60885	8.59046	8.98799	9.06165	8.94365	8.84355	8.9802	8.74135	8.96889	8.97589	8.88025
WBGene00045419	lsy-12	5.07488	5.55859	5.41322	5.5303	5.66252	5.66656	5.54314	5.47023	5.58197	5.54471	5.59962	5.6251		WBGene00000064	act-2	9.85447	9.73112	9.79778	10.057	10.0249	9.96506	10.1217	10.2284	10.1746	10.068	10.0764	9.90057
WBGene00011705	clp-9	2.48403	1.96312	2.26027	2.11549	2.52309	2.45597	2.52276	2.44828	2.25695	2.42337	2.49504	2.53211		WBGene00000063	act-1	8.66278	8.49871	8.30454	8.70311	8.88347	8.60699	8.74361	8.97083	8.60312	8.68118	8.85276	8.71245
WBGene00008239	fshr-1	6.45236	7.20326	6.9296	6.94439	7.30249	6.91077	6.13375	6.25755	5.67411	5.46037	6.0458	6.03854		WBGene00012776	Y42A5A.1	0.943783	0.782447	0.984275	1.38302	1.32737	1.71154	0.369532	0.609755	0.775926	0.844643	1.48925	1.56482
WBGene00001211	egl-47	0.306487	-0.0971773	0.289183	0.722255	0.411376	0.425723	0.553502	0.307553	0.275405	0.261907	0.664395	0.537054		WBGene00012777	lact-8	1.06535	0.748095	0.526593	1.48171	0.713726	1.14966	-0.989549	-0.495598	-0.48346	0.878195	1.19729	1.40093
WBGene00008244	fipr-11	1.95126	-0.596748	1.43084	1.67335	0.757552	2.10532	2.20637	1.95424	2.82321	3.06926	2.62271	1.93969		WBGene00012778	Y42A5A.3	-0.278609	-0.0723555	-0.087516	0.791661	1.4155	1.76634	-0.468717	-0.585796	-0.318401	1.03516	1.35064	0.975004
WBGene00003173	mec-9	2.83303	3.10369	2.95936	2.87281	3.21873	3.07056	2.15001	2.58139	2.07224	1.9604	2.37742	2.33022		WBGene00012780	Y42A5A.5	1.33081	1.31557	1.59239	1.43321	1.47824	1.4907	1.22836	0.609755	1.39101	1.53328	1.61569	1.44368
WBGene00008245	fipr-10	2.30075	0.522551	2.20065	2.22815	1.97994	2.80518	3.12391	3.21917	3.75251	3.8864	3.50782	2.89026		WBGene00010405	erfa-3	8.13632	8.08805	8.17515	8.23737	8.28404	8.27058	8.31512	8.3668	8.32497	8.3005	8.30239	8.26143
WBGene00008240	C50H2.4	-1.97035	-2.2848	-1.29578	-3.18464	-1.77083	-0.813063	-1.06665	-1.92274	-1.51978	-0.816096	-1.11582	-0.443317		WBGene00010406	math-33	8.57546	8.56049	8.52306	8.47676	8.4499	8.39479	8.62604	8.68288	8.53039	8.4194	8.3731	8.45295
WBGene00008243	C50H2.7	0.0571274	-0.810873	-0.643703	-0.29711	-0.716379	-0.702032	0.518313	0.209706	0.174122	0.768867	1.04711	0.18012		WBGene00010407	scb-1	3.7329	3.6375	3.50479	3.59902	3.6493	3.80392	3.48407	3.49068	3.66444	3.652	3.64317	3.82341
WBGene00008246	C50H2.13	2.46363	2.70009	2.82366	2.78346	3.40218	3.06272	2.56648	2.66683	2.3294	2.30553	2.61328	2.58085		WBGene00010408	mboa-2	5.73118	5.88135	5.85284	6.06915	6.17986	6.15267	5.8206	5.72269	5.69192	5.99797	6.02994	6.11507
WBGene00011576	rmh-2	3.36538	3.42485	3.50912	3.42713	3.40832	3.59565	4.33201	4.05805	4.1823	4.36713	4.30752	4.20366		WBGene00007385	atp-5	8.94149	8.84009	8.87621	9.23378	9.23023	9.22021	8.99796	8.95817	9.02175	9.19019	9.23518	9.13696
WBGene00044204	suds-3	3.96764	3.40636	3.59962	3.93015	3.73086	3.75497	4.27254	3.96366	4.29212	4.35531	4.15015	4.2314		WBGene00007390	lmtr-3	5.15281	5.16666	5.17965	5.17847	5.27016	5.35204	5.3534	5.26978	5.49798	5.35188	5.36946	5.36593
WBGene00077775	nlp-58	3.52642	3.76202	3.51892	3.55683	3.77903	3.61722	2.51385	2.79888	2.18066	1.99126	2.44276	2.34158		WBGene00007386	C06H2.2	5.52146	5.5323	5.63818	5.59144	5.58246	5.67203	5.55634	5.62051	5.61361	5.64288	5.56108	5.68494
WBGene00011571	ttr-46	8.66047	8.83479	8.73666	8.81445	9.04523	8.81257	7.84102	8.1762	7.79404	7.50266	7.76296	7.85019		WBGene00007387	jmjd-5	4.63443	4.63162	4.62533	4.7539	4.74276	4.87525	4.70485	4.49205	4.68282	4.88749	4.83628	4.77296
WBGene00011572	mam-5	0.395296	-0.169327	-0.196244	0.470716	0.361623	-0.0993675	-2.1211	-0.668988	-1.9068	-1.66409	-1.39146	-1.26045		WBGene00007389	glb-3	0.0506983	0.205946	0.406299	-0.0108929	0.605473	0.702205	-0.383828	-0.410709	-0.170302	0.268142	0.605569	0.368016
WBGene00011573	anmt-3	4.35019	4.3217	4.19607	4.37149	4.59348	4.18152	4.65115	4.36975	4.32498	4.53885	4.66097	4.25862		WBGene00007388	folt-1	1.5128	1.36174	1.49745	3.09032	3.07678	3.27147	1.20113	1.11822	1.43793	2.87404	2.86096	3.13681
WBGene00011575	madf-4	1.50912	0.849051	1.08009	1.61238	1.03653	1.01881	0.0611056	-0.131331	0.323499	0.210376	-0.213121	0.886389		WBGene00007391	C06H2.7	2.6009	2.74374	2.69438	2.68696	2.73529	2.53871	2.71089	2.38482	2.78956	2.947	2.68944	2.92685
WBGene00006777	unc-41	3.53622	3.52541	3.71917	3.60457	3.80253	3.60107	3.37568	3.40748	3.18392	3.31471	3.55291	3.50458		WBGene00003771	nlp-33	5.20665	4.94765	5.06513	5.47349	5.38649	5.61097	4.73837	4.24954	4.95294	5.22723	5.48993	4.90311
WBGene00007784	ruvb-1	6.17978	6.29137	6.27444	6.29231	6.14114	6.494	6.75707	6.69846	6.87279	6.95967	6.88785	6.8612		WBGene00011838	T19C4.1	1.0359	1.03127	1.09219	1.16276	0.713726	1.12192	0.464169	0.649833	0.738932	0.910985	0.645647	0.495395
WBGene00007785	tofu-1	5.4488	5.08346	5.12649	5.32554	5.06692	5.20218	5.81191	5.43954	5.91289	5.97736	5.82873	5.74971		WBGene00011839	T19C4.5	2.11547	1.91995	2.14952	2.32439	2.38854	2.49611	1.92152	1.86089	2.01904	1.90286	2.46145	2.31719
WBGene00077500	C27H6.9	3.65339	3.25608	3.38068	3.5351	3.04049	3.5175	4.08985	3.69197	3.9683	3.91082	3.82618	3.96745		WBGene00001663	gpa-1	0.878932	1.24342	1.45765	0.866623	1.02519	1.09363	1.45267	1.14651	1.63202	1.03516	0.994981	0.915503
WBGene00007786	rmd-2	7.68964	7.90076	7.88093	7.83593	8.01896	7.87889	7.47466	7.67244	7.47906	7.40612	7.53819	7.50568		WBGene00012152	cnc-10	3.66721	3.61861	3.31736	3.00993	2.98615	3.00147	3.15577	2.71267	3.53554	2.82327	2.66039	2.62642
WBGene00007787	C27H6.8	6.68868	6.49035	6.4683	6.521	6.40563	6.45859	6.65242	6.70296	6.75114	6.86651	6.58853	6.63926		WBGene00010742	K10D6.2	3.46666	3.25875	3.33395	2.7075	2.69183	2.73463	2.63155	2.38482	2.55429	2.27446	2.55911	2.4278
WBGene00004323	rde-1	5.99587	6.28125	6.13487	5.97675	5.96492	5.94129	6.34995	6.31088	6.13549	6.20092	6.13087	6.08405		WBGene00010743	K10D6.3	0.163909	0.205946	0.0256946	-0.307875	-0.45186	-0.435299	-0.0212577	0.390745	0.253505	-0.279346	-0.414895	-0.162499
WBGene00010699	trpp-6	4.4572	4.23002	4.19607	4.22306	4.33448	4.11104	4.27518	4.25487	4.07751	4.13465	4.08683	4.03897		WBGene00010744	K10D6.4	2.7534	2.7782	2.72823	3.09032	2.77748	2.92326	1.62644	2.43155	2.03439	2.60016	2.36871	2.37355
WBGene00010698	K08H10.6	2.43249	1.28674	1.93395	2.43007	1.6886	2.26418	1.49135	2.11153	1.97019	2.1085	1.65524	1.87861		WBGene00011830	cyp-29A2	2.7534	2.85284	2.71984	3.63162	3.08352	3.27777	2.16637	2.27379	1.93975	3.47691	3.2339	3.26749
WBGene00014805	K08H10.5	0.395296	-0.596748	-0.0733875	-0.221162	-0.185865	-0.0993675	0.946647	0.307553	0.732612	0.451385	0.899773	0.722269		WBGene00011831	T19B10.2	6.52577	6.2384	5.81495	4.80005	4.37349	4.49746	4.92256	4.80984	5.49382	3.95685	4.18544	4.31863
WBGene00077491	K08H10.10	0.162097	-0.0971773	-0.733901	0.108146	-0.261814	0.425723	-1.06665	-1.37526	-1.35931	-0.816096	-0.510103	-0.794789		WBGene00011832	bgal-1	4.67081	4.75568	4.75207	4.5214	4.41417	4.69634	4.63537	4.54614	4.45656	4.59386	4.48787	4.7021
WBGene00010697	uda-1	7.18971	7.28442	7.3842	7.73139	7.90255	7.7867	7.13973	7.11174	7.04807	7.06994	7.29117	7.31931		WBGene00004152	pqn-70	6.71879	6.69864	6.7446	6.79376	6.86885	6.91646	6.71661	6.63649	6.72274	6.84809	6.87024	6.77793
WBGene00002263	lea-1	6.85937	6.94428	7.01429	7.0744	7.17101	7.29734	7.95869	7.78156	8.07235	8.14894	8.12289	7.96113		WBGene00011833	T19B10.5	2.84962	2.43375	2.69438	3.35401	3.23653	3.3272	1.74428	2.38482	2.45514	3.25862	3.2339	3.38731
WBGene00011543	acl-2	4.97216	5.10273	5.11684	5.31919	5.35925	5.19682	5.20152	5.21681	5.06076	5.35011	5.18159	5.32665		WBGene00011834	dvc-1	6.22348	6.17678	6.19448	6.17525	6.20481	6.09408	6.46524	6.4211	6.42888	6.36488	6.36384	6.29292
WBGene00010177	F57A8.1	4.36675	4.42944	4.84231	4.94774	4.7731	5.05977	4.53931	4.50739	4.36287	4.39047	4.65868	4.52838		WBGene00002072	ima-1	6.55655	6.58038	6.6534	6.61643	6.61161	6.57209	6.66959	6.67887	6.6203	6.80075	6.71704	6.83022
WBGene00010178	yif-1	5.90238	6.01745	5.92707	5.89165	5.92373	5.81746	5.54424	5.64419	5.47158	5.52639	5.57554	5.57545		WBGene00011835	pgap-1	6.93807	6.91874	6.91409	6.92834	7.06894	6.97579	7.16527	7.17533	7.10355	7.13634	7.04758	7.05279
WBGene00010183	fipr-13	1.84491	0.522551	2.24854	2.14449	1.58402	2.82385	3.62348	3.2807	3.79151	3.93483	3.80148	3.61167		WBGene00003509	mxl-1	4.3741	4.13958	4.21515	4.32605	4.43276	4.41413	4.54082	4.13773	4.51791	4.68437	4.50975	4.26302
WBGene00010179	F57A8.4	1.56761	1.53396	1.18227	1.67335	1.6886	1.08224	0.946647	0.88461	0.0651873	0.537541	0.627401	0.455754		WBGene00011836	mam-4	0.268878	0.395423	0.363863	-0.0108929	0.315967	0.268308	-0.227709	-0.25459	0.0267345	-1.04119	0.128248	0.127007
WBGene00010181	F57A8.6	1.92166	1.31346	1.67822	1.65331	1.34891	1.76225	2.56648	2.08417	2.23197	2.50048	2.56519	2.31877		WBGene00000539	cln-3.1	2.43034	2.35605	2.31458	3.30768	3.02868	3.30886	2.00259	1.94382	1.83847	3.49324	2.9833	3.27934
WBGene00010182	F57A8.7	-2.50087	-3.86977	-1.98766	-3.9216	-3.14934	-1.0646	-0.463985	-0.57879	-1.08368	-0.285581	-0.995529	-0.698574		WBGene00007283	clec-222	0.217348	0.255699	0.984275	0.791661	1.15887	0.974577	0.753676	0.342651	0.354789	1.35411	1.59537	1.4852
WBGene00011001	R04B5.1	0.632988	-0.0971773	-0.558814	0.221357	-1.07895	-0.171517	-0.329684	-0.493901	-0.653042	-0.616787	-0.0246757	-0.295218		WBGene00007282	clec-223	3.29086	2.74374	3.37192	3.77473	3.76705	3.80392	2.6518	3.07839	2.70577	4.04812	3.81117	4.09886
WBGene00011002	nhr-205	0.162097	-0.0284646	0.615683	0.559525	0.201158	0.0976693	0.0611056	0.56664	0.323499	0.261907	0.664395	0.128589		WBGene00001645	gly-20	6.49499	6.50202	6.48172	6.5904	6.61452	6.54818	6.48935	6.51292	6.40915	6.63093	6.58543	6.61214
WBGene00003611	nhr-12	3.55562	3.85133	3.69777	3.36688	3.39601	3.3728	2.90978	3.23168	2.85629	2.58383	2.696	2.89026		WBGene00007281	C03E10.3	0.845379	1.03127	0.526593	-0.151755	0.0111122	0.163339	0.826739	0.482376	-0.0360013	-0.0728952	-0.686197	-0.525069
WBGene00011004	R04B5.6	1.14939	0.885121	0.686942	0.833286	0.67848	0.771899	-0.329684	0.48534	-0.0526491	-0.4417	-0.213121	0.0751501		WBGene00004910	snf-11	3.35783	3.49459	3.42448	3.79886	3.89136	3.82128	3.05294	2.86515	2.95999	3.44927	3.55122	3.54777
WBGene00011003	R04B5.5	3.33764	2.86268	3.13527	3.2846	3.4974	3.03092	3.18128	3.3281	3.38428	3.4978	3.25846	3.3779		WBGene00011404	T03F7.7	3.27834	3.33595	3.59927	4.26847	4.28267	4.5189	2.62132	2.77742	2.91094	3.79939	3.97349	4.00921
WBGene00011008	R04B5.11	0.77215	0.217696	0.0398231	-0.751676	-0.827411	0.425723	1.14425	0.605634	0.275405	0.618841	0.243258	0.413319		WBGene00009830	cutl-18	2.08704	2.23724	2.08568	2.92479	3.22438	3.29651	0.595414	1.75463	1.36696	2.72527	3.11046	3.04955
WBGene00011006	ugt-47	8.68366	9.09391	8.97363	8.87842	9.01664	8.7826	7.95438	8.08924	7.70635	7.42284	7.73525	7.79082		WBGene00009831	F47G9.4	3.38143	3.59464	3.5528	3.00163	2.80221	2.89075	3.15577	3.27058	3.38802	2.85732	2.68944	2.7761
WBGene00007422	ugt-17	6.69416	7.47582	7.29293	6.81	7.1894	6.85398	6.32789	6.33646	5.56831	5.17972	6.00312	5.83858		WBGene00009829	tmed-10	7.08412	7.03817	7.01994	7.01997	7.01354	7.10364	7.19791	7.09278	7.19985	7.12721	7.12271	7.1532
WBGene00007423	C08B6.2	0.92912	1.66421	1.62479	1.38825	1.21523	1.48559	1.21189	1.19699	0.370042	-0.0163944	1.01883	1.00544		WBGene00011383	T02E9.5	1.96737	1.75676	1.43733	1.61812	1.47824	1.71154	1.0868	0.835047	1.042	1.61516	1.55385	1.54532
WBGene00007431	C08B6.11	4.38042	4.71143	4.67713	4.43742	4.64897	4.387	3.90808	3.80098	3.38428	3.22668	3.63441	3.67141		WBGene00001716	grl-7	2.64056	2.4552	2.35847	0.671367	1.08015	-0.0727286	-0.468717	0.0145969	1.82087	-0.355295	-0.414895	0.915503
WBGene00007424	C08B6.3	4.12849	3.73262	4.02443	4.13909	4.06206	4.09575	3.52498	3.63184	3.22881	3.20051	3.75078	3.64873		WBGene00011382	dop-5	0.878932	0.848789	1.01202	1.00579	0.908542	1.06477	0.159315	0.763789	0.66197	0.702038	0.521911	0.612434
WBGene00007425	C08B6.4	0.00163225	-1.36727	-0.643703	-0.648583	-1.22334	-0.813063	-2.36211	-1.23087	-1.9068	-0.927127	-2.46946	-1.40484		WBGene00000554	cnb-1	4.97999	5.03572	5.04008	5.16183	5.081	5.19114	4.7665	4.70437	5.02	4.88749	5.11314	4.86823
WBGene00007427	C08B6.6	-0.313241	-0.500533	-0.643703	-1.4191	-1.07895	-0.933358	0.244552	-0.19692	-0.397785	-0.616787	-0.213121	-0.0380605		WBGene00010109	F55C10.5	3.33987	3.28894	3.2893	3.60997	3.55543	3.87213	3.11988	2.90709	2.93567	3.59764	3.71085	3.51307
WBGene00007430	C08B6.10	3.23309	2.25263	2.90809	2.9155	2.7333	3.01476	2.9233	2.95802	3.24138	3.14669	2.79941	2.87471		WBGene00000727	col-154	5.4797	5.42766	5.00427	4.98175	4.5248	4.75396	4.34642	4.25605	4.44225	4.32552	3.75732	3.59595
WBGene00000142	aos-1	5.90616	5.72207	5.78002	5.6925	5.60221	5.67172	6.12281	5.94144	6.06563	6.10718	5.98587	6.0455		WBGene00000728	col-155	6.24857	5.94433	5.96799	6.32564	5.99019	6.15438	5.94786	5.86355	5.80586	5.94057	5.91372	5.62816
WBGene00007428	wdr-20	6.26179	6.78755	6.70502	6.51961	6.65963	6.60141	6.76882	6.60894	6.67845	6.72048	6.70019	6.73282		WBGene00010524	K03B8.6	3.72831	3.56041	3.48513	4.16461	4.1412	4.23146	3.56637	3.46282	3.60914	3.90082	3.93762	4.0163
WBGene00007429	C08B6.8	4.82206	4.42944	4.70744	4.57159	4.38827	4.44244	4.60996	4.54549	4.75799	4.68994	4.45469	4.67478		WBGene00010525	K03B8.8	2.33686	2.44452	2.63316	3.2388	3.3415	3.3393	2.16637	2.2348	2.29869	3.01645	3.08153	3.09048
WBGene00008254	C51E3.9	5.00781	4.38605	4.49057	4.59803	4.24812	4.31622	4.75306	4.6283	4.68163	4.89356	4.78163	4.59634		WBGene00000951	deg-3	1.28148	1.66768	1.5739	1.45766	1.49856	1.4012	1.0868	1.17425	1.31764	1.63492	1.11403	1.60304
WBGene00008255	C51E3.10	3.26879	4.04312	3.74444	2.10077	2.20821	2.47972	3.05805	3.15489	2.60708	1.81272	2.41046	2.04072		WBGene00000955	des-2	1.8872	2.05254	1.41672	2.1553	2.08688	1.80174	1.62644	1.22819	1.52743	1.81896	1.82214	1.82946
WBGene00008252	C51E3.6	3.63982	2.86268	3.26319	3.3168	3.00851	3.17608	3.85265	3.41847	3.90649	3.89866	3.80976	3.88833		WBGene00010191	dmsr-1	2.1707	2.08041	2.12432	2.76741	2.71807	2.83202	1.88777	2.06734	1.97199	2.61018	2.42737	2.88092
WBGene00001172	egl-3	6.63441	7.11773	6.85033	6.80376	7.07635	6.92921	6.57587	6.53321	6.12366	5.97446	6.46947	6.36369		WBGene00010192	F57B7.2	1.25617	1.33884	1.43733	2.03045	1.73957	2.07204	1.1451	0.902952	1.29232	1.76617	1.61569	1.98227
WBGene00000840	cul-5	5.91745	6.12034	6.05126	5.89485	6.00092	6.0274	6.23001	6.0426	6.1464	6.09391	6.07958	6.1067		WBGene00003248	mig-17	2.26254	2.14784	2.26932	1.98069	1.57709	1.87005	1.83562	1.82633	2.24693	1.83613	1.95567	2.32864
WBGene00014105	ZK856.4	-0.54151	-1.9953	-0.643703	-0.751676	-0.947705	-1.0646	-0.867341	-1.71629	-1.51978	-2.11155	-1.55192	-1.56531		WBGene00000729	col-156	4.33836	3.0133	2.57854	3.6635	0.642468	2.28717	1.52031	0.187929	1.46083	2.10059	-0.499784	0.228291
WBGene00194912	ZK856.18	2.72581	2.33317	2.51647	2.7461	2.27693	3.10913	3.70398	3.1938	3.60951	3.54015	3.71597	3.45837		WBGene00006486	zipt-16	1.33081	1.82427	1.59239	2.33763	2.47311	2.48527	1.49812	1.51529	1.07206	1.88646	2.07787	2.09384
WBGene00014106	ZK856.5	3.94208	4.411	4.15268	4.34049	4.55526	4.22783	3.5426	3.55424	2.99639	2.8761	3.19034	3.52962		WBGene00000007	aat-6	3.68154	3.45786	3.83499	4.74896	4.89423	5.00432	3.14867	3.3937	3.3082	4.62384	4.64935	4.75398
WBGene00014107	ZK856.6	-1.27848	-1.75429	-0.733901	-0.862708	-2.01184	-1.55003	-1.73407	-1.09962	-0.963382	-0.36153	-0.429932	-0.794789		WBGene00003539	nas-20	5.74034	5.7851	5.82085	5.8161	5.8068	5.97409	5.73185	5.82578	5.7254	5.84199	5.88366	5.88529
WBGene00014108	ZK856.7	6.2297	5.97206	6.01883	6.17775	6.21917	5.97092	5.72873	5.82751	5.85475	5.76608	5.75775	5.77611		WBGene00003540	nas-21	0.911722	1.26787	1.69865	1.89376	1.61481	2.28717	1.02605	1.05992	0.97994	1.59512	1.19729	1.84549
WBGene00014109	chpf-1	6.27794	6.17417	6.17957	6.26038	6.34452	6.03243	5.86628	5.85001	5.85168	5.73679	5.75882	5.82144		WBGene00003541	nas-22	2.26254	2.12125	2.09867	2.17017	2.03217	2.46332	1.62644	1.55804	1.18639	1.88646	2.01806	2.12043
WBGene00014112	ZK856.11	4.17313	4.61001	4.45783	4.475	4.47856	4.68646	4.67532	4.64945	4.55389	4.58003	4.67009	4.62684		WBGene00000730	col-157	4.41184	4.14619	3.75516	3.63698	2.91989	3.315	2.73955	2.89046	3.06086	2.61018	2.56956	2.59831
WBGene00014111	rpc-25	4.63185	4.23701	4.29632	4.55278	4.43412	4.53602	4.67132	4.68174	4.84706	4.82241	4.6026	4.74276		WBGene00000982	dhs-19	4.50073	4.52153	4.47893	5.10491	4.96348	5.17097	4.24345	4.19979	4.20177	4.95587	4.84061	4.9012
WBGene00014114	tftc-3	5.68401	5.72704	5.74288	5.73244	5.66892	5.83368	6.28208	6.02921	6.27655	6.27255	6.2444	6.20948		WBGene00011713	T11F9.12	5.20169	5.02859	5.17506	5.81964	5.73261	5.83576	4.80317	5.04215	4.94889	5.7073	5.67681	5.75557
WBGene00006489	zhit-3	5.11793	5.28083	5.23597	5.16321	5.19318	5.25818	5.71033	5.52466	5.68681	5.61203	5.72091	5.7239		WBGene00044019	C55A6.12	5.13903	4.85183	4.81839	5.4958	5.34361	5.55371	4.69268	4.63118	4.63831	5.20592	5.10418	5.13925
WBGene00014113	hpo-40	5.11302	5.04611	5.28273	5.17204	5.24212	5.4447	6.38822	6.07942	6.42377	6.46896	6.34111	6.31626		WBGene00008330	C55A6.1	5.67857	5.7766	5.79013	5.87289	5.87445	5.88302	5.95092	5.81371	5.87356	5.94156	6.01854	5.843
WBGene00044174	fipr-5	1.86059	-0.245276	1.72976	1.52686	0.551101	2.05878	2.54915	2.33682	2.81483	2.96429	2.60379	2.48166		WBGene00008339	C55A6.10	5.11986	5.31043	5.19789	5.04565	5.10107	5.12454	5.38851	5.30941	5.22118	5.12787	5.11671	5.1522
WBGene00044175	fipr-9	0.738598	-0.596748	0.615683	0.165862	-0.261814	1.14299	1.80051	0.976728	1.82739	1.8299	1.59902	1.28974		WBGene00008331	ttll-5	6.6106	6.71263	6.62224	6.58417	6.62784	6.55403	6.70757	6.70645	6.63296	6.67574	6.58864	6.67123
WBGene00007536	daf-36	4.18874	4.74617	4.61226	4.5392	4.88078	4.62922	4.56756	4.5202	4.30415	4.47478	4.41996	4.56276		WBGene00008332	C55A6.3	2.71676	3.00605	2.98777	2.78684	2.86616	3.07566	2.8043	2.95586	2.51106	2.72527	3.04454	2.75079
WBGene00007541	fipr-4	1.86059	-0.0971773	1.94853	2.22815	1.56216	2.36963	3.01451	2.46957	3.22881	3.49241	3.21548	2.70917		WBGene00008335	C55A6.6	3.77361	3.86691	3.67064	1.55153	1.30447	1.51223	3.49532	3.12179	3.59885	1.17672	1.55385	1.14006
WBGene00007543	fipr-7	2.20572	0.695018	2.18842	2.33264	1.64767	2.76708	2.95654	2.60082	3.41235	3.66503	3.47175	2.89026		WBGene00008334	sdz-8	4.62705	4.44853	4.36521	1.55153	1.2335	1.22983	4.39528	3.80652	4.53419	1.20344	0.865213	0.720687
WBGene00007544	fipr-6	2.36813	-0.699842	1.84328	1.92806	1.32315	2.22256	2.6981	2.16472	3.13085	2.92487	3.04361	2.2481		WBGene00008333	C55A6.4	3.30943	3.26484	3.08241	3.33433	3.31883	3.46609	3.1977	3.30236	3.13392	3.54116	3.71085	3.701
WBGene00007534	fubl-1	6.61085	6.76716	6.71518	6.62754	6.7728	6.71645	7.08854	7.0254	7.12004	7.14004	7.02217	7.08764		WBGene00008336	C55A6.7	3.11195	3.04194	3.33395	3.03452	2.78577	3.08288	3.05294	2.70318	3.13392	2.91503	2.90291	3.07697
WBGene00007537	fipr-8	-0.313241	-3.1328	-0.133508	0.108146	-1.07895	-0.247466	0.244552	0.751855	0.767801	1.17048	1.27948	0.0751501		WBGene00008340	C55A6.11	1.0942	1.00241	1.37459	0.344202	0.447211	0.943213	0.826739	0.482376	1.24033	0.810291	1.11403	0.821381
WBGene00007538	C12D8.9	0.738598	-0.325446	0.289183	0.470716	-0.185865	0.732905	0.654196	0.442905	0.501286	0.451385	0.960527	0.18012		WBGene00008338	pafo-1	6.44757	6.49491	6.513	6.42587	6.53682	6.53049	6.59116	6.63587	6.59853	6.74444	6.52695	6.62555
WBGene00000102	akt-1	6.53164	6.8703	6.74523	6.80943	6.9709	6.72827	6.75045	6.76564	6.66335	6.78409	6.77451	6.83281		WBGene00009532	ccch-1	5.7483	5.68537	5.63261	6.31062	6.32132	6.34868	5.24595	5.51597	5.31214	5.76224	5.97595	5.96541
WBGene00004405	rop-1	7.91476	8.10525	7.99193	7.79107	7.90418	7.95552	7.68539	7.81833	7.71511	7.5305	7.70033	7.67436		WBGene00009533	F38B7.2	4.6922	4.75352	4.663	3.25284	2.93488	2.82344	4.68288	4.66336	4.44513	2.947	2.90291	2.60774
WBGene00012494	nhr-232	3.75757	4.08249	3.89122	3.51858	3.63464	3.60648	3.18689	3.33392	2.7011	2.28077	2.94933	2.56155		WBGene00009534	F38B7.3	3.839	4.00787	3.75104	3.46672	3.65836	3.52023	3.88563	3.88837	3.67427	3.60768	3.47541	3.46199
WBGene00004364	ric-4	5.21109	5.07763	5.09899	5.09056	5.14436	4.9912	4.53711	4.6931	4.47624	4.53885	4.49632	4.60108		WBGene00001110	duo-1	5.72658	5.66825	5.7151	5.69534	5.7433	5.67681	5.77287	5.83993	5.70756	5.80539	5.66467	5.76719
WBGene00003090	lys-1	9.44705	9.71257	9.52276	9.42717	9.5226	9.31472	8.24632	8.81359	8.37192	8.28612	8.22567	8.45502		WBGene00004064	pms-2	6.1238	5.94718	6.13264	5.99277	5.99198	5.94073	6.06385	6.15654	5.9249	6.00653	5.77719	6.01143
WBGene00003091	lys-2	7.65998	8.34506	8.20473	7.72	7.94856	7.71441	6.89978	7.1147	6.67498	6.27411	6.73755	6.54905		WBGene00003691	nhr-101	4.0708	3.94859	4.29071	3.9828	3.93301	4.41984	3.577	3.55541	3.71294	3.83826	3.81996	4.01276
WBGene00003092	lys-3	2.09076	2.73015	2.55508	2.58619	3.00851	1.9094	1.14425	2.0563	-0.115385	-0.526589	0.510362	1.87861		WBGene00003658	nhr-68	4.96834	4.8253	4.92622	5.85228	5.69679	5.94668	4.52169	4.40106	4.60014	5.68259	5.64256	5.7342
WBGene00007096	B0024.3	0.395296	0.567639	0.970114	1.33893	1.64767	0.809867	0.0611056	-0.265632	0.0651873	-0.144718	0.382982	0.229873		WBGene00009388	F35B12.9	4.52212	4.46184	4.23882	4.27537	4.13473	4.05564	3.4897	3.60721	3.66444	3.24582	3.64317	3.6788
WBGene00007104	B0024.15	0.21185	0.0371238	0.0398231	0.470716	0.45947	0.37597	-0.692254	-0.979328	-0.180973	-0.816096	-0.353983	-0.794789		WBGene00000983	dhs-20	3.62828	3.83862	3.92166	4.42858	4.3401	4.58389	3.58755	3.3699	3.81866	3.95292	4.24209	4.33007
WBGene00000722	col-149	6.77137	5.86325	7.06616	7.07534	6.82708	7.64128	8.41261	8.38796	8.84764	8.99192	8.66546	8.77971		WBGene00009383	F35B12.3	2.54973	2.17396	2.25778	2.47573	1.91612	2.32416	2.12351	1.75463	2.1232	1.99749	2.30757	2.20983
WBGene00000723	col-150	6.20611	5.17554	6.00844	6.28988	5.83422	6.30255	5.90681	5.97347	6.45177	6.32118	6.0493	5.89653		WBGene00009384	piit-1	3.21407	2.17396	2.44243	1.57407	0.713726	1.09363	1.74428	0.649833	1.26656	0.943046	0.237182	0.535472
WBGene00007097	B0024.4	3.45074	2.80737	3.90996	3.50746	3.48584	4.16696	4.03177	3.81768	2.96641	2.7997	3.86643	3.857		WBGene00009385	sas-5	5.92232	5.93768	5.91845	5.99903	6.01067	5.92777	6.11305	6.15828	6.00693	6.13004	6.07007	6.08078
WBGene00000491	che-12	1.07067	0.0998595	1.27769	1.0326	0.868583	0.88293	1.18969	1.00617	0.275405	1.02893	1.04711	0.855024		WBGene00009386	tag-290	3.5781	3.27694	3.41412	3.75514	3.25457	3.53082	2.64171	2.43155	2.27305	2.76168	2.67982	2.87312
WBGene00007099	trx-2	5.81654	5.68802	5.61739	5.6925	5.66764	5.49946	5.13048	5.39849	5.36071	5.20133	4.98358	5.26386		WBGene00003762	nlp-24	6.29901	6.2158	6.19221	7.00501	6.95133	7.10983	6.27846	5.91482	6.2174	6.57959	6.8015	6.39584
WBGene00007100	asps-1	5.33694	5.19542	5.26392	5.24247	5.12772	5.14578	5.64352	5.56231	5.6891	5.78271	5.68198	5.63436		WBGene00009387	glb-15	0.625813	0.48158	0.228512	-0.913596	-0.375911	-0.610385	-1.60622	-2.37007	-0.772967	-0.279346	-1.02062	-0.228087
WBGene00007101	B0024.11	5.99587	5.90117	5.97145	5.90442	5.8365	5.98861	6.55649	6.24525	6.40084	6.55798	6.47012	6.43038		WBGene00009389	F35B12.10	2.78028	2.83658	2.65092	3.40519	3.09691	3.3272	2.26168	2.39665	2.52199	3.0755	3.08882	3.00743
WBGene00001646	gna-1	2.86448	2.47008	2.42564	2.67831	2.26344	1.96093	1.61309	2.22856	1.90846	1.70514	1.50017	1.78186		WBGene00012100	sipa-1	4.57937	4.4855	4.38125	4.90158	4.95432	4.65338	4.14689	4.50577	3.99767	4.62137	4.57606	4.65285
WBGene00007102	B0024.13	4.38584	4.09024	4.2382	4.33421	4.28862	4.22783	4.53051	4.38664	4.66772	4.85633	4.64254	4.53087		WBGene00000249	bir-1	4.59207	4.83556	4.71034	4.77351	4.68409	4.84162	4.8867	4.68762	4.76101	4.92209	4.74699	4.88384
WBGene00007103	crm-1	4.35849	3.99854	4.42434	4.51996	4.42507	4.68391	4.79777	4.63066	4.67005	4.62008	4.73891	4.56519		WBGene00004806	skp-1	6.65667	6.72648	6.71431	6.71291	6.86298	6.74745	6.87894	6.94508	6.89026	6.86073	6.86336	6.85814
WBGene00000200	arx-2	6.76305	7.11915	6.9273	6.82127	6.99098	6.81133	6.63866	6.6185	6.49572	6.4002	6.57766	6.5907		WBGene00012101	zip-10	5.11106	5.40854	4.97285	1.24934	0.9386	0.664237	4.89734	4.73264	5.0618	-0.0728952	-0.499784	0.411737
WBGene00010625	K07C5.2	4.93931	4.93866	4.98167	4.7684	4.85853	4.90393	4.86409	4.75728	4.70451	4.671	4.63557	4.68597		WBGene00009790	lgc-44	2.34888	1.9353	2.32568	2.72775	2.59135	2.66904	2.06432	2.2082	2.31135	2.5174	2.80012	3.00028
WBGene00050947	K07C5.13	-0.244528	0.0371238	0.420427	-0.29711	-0.185865	-0.171517	-0.266949	-0.0685955	-0.180973	-0.526589	-0.685189	-0.295218		WBGene00000146	ape-1	7.15773	7.08923	7.09685	7.06144	7.16424	6.95333	7.17841	7.23418	7.12701	7.19285	7.0429	7.16443
WBGene00010626	K07C5.3	5.36194	5.17736	5.42239	5.32078	5.27441	5.25303	5.47595	5.32445	5.48354	5.54341	5.4828	5.39912		WBGene00012280	W05E10.1	2.4528	2.43375	2.31458	3.44854	3.24858	3.78636	1.79977	1.75463	1.48337	2.80594	3.08882	2.8415
WBGene00010632	K07C5.9	0.437731	-0.699842	0.819697	0.376079	-0.716379	0.37597	-0.149112	0.307553	0.582587	-0.526589	-0.147532	0.18012		WBGene00000453	ceh-32	1.76691	1.05956	1.6465	2.09422	1.90093	1.63509	0.89628	1.63992	0.97994	1.67366	1.83953	1.89254
WBGene00010627	nol-56	8.30801	8.53316	8.47248	8.50493	8.54563	8.65234	8.77039	8.83375	8.95017	9.09862	8.98866	8.92837		WBGene00006609	tre-3	4.75453	4.84778	4.77047	5.27623	5.20674	5.55889	5.15134	5.204	5.4051	4.7961	4.76757	4.99041
WBGene00010629	K07C5.6	5.756	5.63074	5.80526	5.94207	5.83536	6.01018	6.60656	6.38629	6.66218	6.80161	6.70186	6.69513		WBGene00004359	rhr-2	1.73061	1.64918	1.61066	2.29755	2.13959	2.2996	1.38171	1.25442	1.24033	1.9351	1.87367	2.12043
WBGene00010628	ceeh-2	5.15972	5.7431	5.48995	5.3584	5.49091	5.30047	4.76249	4.84544	4.57143	3.86156	4.38714	4.36821		WBGene00007118	npp-22	7.00798	7.08752	7.04827	7.07534	7.09378	7.04944	7.28516	7.20673	7.21087	7.23999	7.17414	7.15923
WBGene00010630	ttll-15	3.61692	2.57318	3.2218	3.13368	2.64248	3.03894	3.72343	3.2379	3.66189	3.54536	3.49761	3.64873		WBGene00007117	spe-42	1.53402	1.88876	1.7324	1.27709	1.59607	1.30578	1.58492	1.99139	1.6117	0.739032	1.22401	1.44368
WBGene00010631	cash-1	7.1831	7.43724	7.33825	7.35355	7.38419	7.43315	7.59407	7.4842	7.59504	7.65226	7.58477	7.5792		WBGene00011436	T04F3.1	7.24032	6.87066	7.31789	8.22495	8.00013	8.11149	6.82256	7.12778	6.85342	7.6747	7.57849	7.95471
WBGene00007070	ugt-49	6.64237	7.01109	6.87772	6.85401	6.97142	6.80017	5.98058	6.15119	5.69825	5.51183	5.92047	6.0455		WBGene00011438	T04F3.3	3.68629	3.80977	3.73032	3.65824	3.5359	3.75057	3.51203	3.52879	3.64957	3.35709	3.72026	3.49285
WBGene00044022	AC3.9	2.00869	2.21061	2.55508	2.36995	2.51173	2.19413	1.33833	1.4321	1.31163	0.998872	1.50017	1.46617		WBGene00011439	T04F3.4	2.39599	2.4552	2.60611	2.82494	2.50359	2.86587	1.98674	1.99139	2.34866	2.93908	2.86096	2.80917
WBGene00077503	AC3.12	-0.0560832	-0.810873	-1.16454	-0.648583	-0.613286	-0.247466	0.1092	-0.413731	0.00747185	-0.285581	-0.0246757	-0.295218		WBGene00010075	F55A11.1	6.34701	6.29527	6.26536	6.29882	6.38206	6.34494	6.42463	6.35672	6.39659	6.53952	6.47715	6.4868
WBGene00000024	abu-1	1.74706	0.735095	1.43084	1.0326	0.201158	1.4379	0.32821	0.852549	-0.477955	-0.4417	-0.281834	0.455754		WBGene00006373	syx-5	6.40789	6.40957	6.39548	6.32647	6.40107	6.41019	6.35069	6.51427	6.32818	6.39634	6.41038	6.40668
WBGene00004098	pqn-2	1.24807	0.61136	1.08009	0.601961	-0.261814	1.11294	-0.692254	0.442905	-0.180973	-0.213431	-0.685189	-0.0380605		WBGene00004768	sel-11	6.91248	6.87166	6.88672	7.04943	7.17257	7.0351	7.03691	7.19281	7.05123	7.14455	7.14691	7.10241
WBGene00004964	spe-10	2.32356	1.894	2.00539	1.94465	1.6886	2.04293	2.6981	2.41573	2.9124	2.48971	2.84039	2.49189		WBGene00010077	F55A11.4	5.06626	5.20199	5.08486	5.18581	5.24182	5.27698	5.27071	5.27779	5.28513	5.22723	5.16577	5.45352
WBGene00007071	AC3.5	7.06243	6.49765	6.52227	6.69219	6.5199	6.50634	6.69589	6.6677	6.81456	6.92062	6.69405	6.66266		WBGene00044631	bus-18	0.0506983	0.100976	0.275054	-1.53027	-1.13775	-1.17226	-0.468717	-0.495598	-0.318401	-1.65786	-1.29625	-1.40642
WBGene00007072	ugt-1	5.97351	6.37935	6.11321	5.83829	5.88243	5.64309	4.96392	5.12417	4.88562	4.39336	4.72584	4.65215		WBGene00010079	F55A11.6	4.93882	5.39334	4.87047	4.13459	4.0058	4.1445	3.69878	3.86728	4.00936	3.79939	4.0389	3.87117
WBGene00007073	ugt-2	5.05457	5.27574	5.3308	5.03937	4.96232	5.14949	5.27847	5.05542	5.11472	4.9457	5.25012	4.86785		WBGene00010082	F55A11.11	4.0153	3.99694	4.25342	3.96585	3.88365	4.12716	4.05104	4.27219	4.19836	3.65684	4.12648	4.06161
WBGene00008875	F15H10.8	1.84491	1.68482	1.30059	1.76956	1.49452	1.28455	-0.867341	0.976728	-1.9068	-1.87054	-0.884498	-0.295218		WBGene00010080	F55A11.7	5.77973	5.71457	5.59067	5.75328	5.89854	5.67323	5.77171	5.96334	5.81032	5.90031	5.81612	5.838
WBGene00008874	F15H10.7	2.77629	2.84448	2.54552	2.64825	2.62149	2.43182	2.91655	2.58139	2.89659	2.70048	2.79941	2.47135		WBGene00010081	F55A11.8	4.32929	4.24804	4.3048	4.12318	4.19511	4.20526	4.39228	4.07656	4.28753	4.48101	4.33694	4.50678
WBGene00195181	F15H10.12	0.259944	0.32663	0.46165	-5.50656	-5.47127	-5.45692	-1.29798	0.751855	-1.21492	-3.98602	-2.83203	-5.65277		WBGene00014300	D2023.1	0.544513	0.88085	1.68148	2.95945	2.80221	3.18696	0.21481	0.763789	0.97994	2.67843	2.50567	2.82543
WBGene00008873	F15H10.6	2.55321	3.47305	3.15425	-5.50656	-5.47127	-5.45692	3.00183	3.6599	2.29363	-5.57098	-4.05442	-4.06781		WBGene00008407	D2023.3	-0.809124	-0.983088	-1.30991	0.117431	-0.16946	0.625243	-0.758223	-1.45253	-0.883998	-1.17243	0.338465	0.368016
WBGene00000602	col-13	7.85019	6.8854	7.27715	7.71729	7.18315	7.68375	7.06282	7.2311	7.76984	7.38992	7.60304	7.20812		WBGene00004258	pyc-1	8.17967	8.09405	8.02047	8.92376	8.93959	8.89376	8.03968	8.19376	8.0376	8.70752	8.76963	8.74899
WBGene00000601	col-12	8.66523	7.70971	8.0997	8.51901	7.82149	8.47354	7.69773	7.92528	8.50967	8.17417	7.99077	7.89014		WBGene00008408	D2023.4	4.51414	4.34316	4.59354	5.14687	5.05379	5.19281	4.45412	4.35634	4.40436	5.03051	5.07879	5.09635
WBGene00000144	apc-10	3.92726	3.20705	3.46925	3.61497	3.05621	3.5346	4.06263	3.92564	4.14932	4.21201	4.15015	4.16581		WBGene00008409	mpst-1	5.50006	5.63221	5.65257	5.54512	5.63158	5.66964	5.51134	5.37813	5.51995	5.64896	5.53731	5.59417
WBGene00008871	tag-314	1.73009	1.44009	1.91923	1.48212	1.03653	1.72299	2.67432	1.95424	2.61676	2.38902	2.51543	2.51214		WBGene00008410	D2023.6	6.1498	6.1695	6.23257	6.2215	6.19861	6.17646	6.31542	6.29566	6.2366	6.2944	6.13662	6.1931
WBGene00012529	Y32F6A.4	6.67987	6.88873	6.80901	6.6643	6.71639	6.72454	6.40518	6.42223	6.24256	5.7926	6.19153	6.11996		WBGene00011262	pho-8	1.76691	1.68594	1.79762	3.09812	2.7267	3.11841	0.994684	0.609755	1.29232	1.42394	2.29503	1.37907
WBGene00012527	set-22	3.48149	3.03311	3.39139	3.46785	3.26005	3.32772	4.42283	3.99336	4.24919	4.27294	4.10713	4.12695		WBGene00014826	R13H4.2	5.92734	5.8744	5.87473	6.24452	6.03783	6.11093	6.08541	5.93321	5.96149	6.35225	6.30796	6.06632
WBGene00004909	snf-10	2.28921	2.01288	2.48683	2.48779	2.26344	2.67751	3.5942	2.94287	3.3786	3.54015	3.61564	3.48422		WBGene00001978	hmp-1	6.98361	7.00173	7.02165	6.88843	6.9026	6.78939	7.06597	7.10994	7.02505	6.97756	6.88706	6.9725
WBGene00012528	pap-1	6.63669	6.7929	6.78991	6.82351	6.75785	6.84943	6.97064	6.70465	6.91117	6.94447	6.96355	6.83733		WBGene00011263	R13H4.5	2.23689	2.60668	2.18652	2.19947	2.41015	2.32416	1.81781	1.87786	1.89	2.14261	2.25672	1.86135
WBGene00012530	Y32F6A.5	6.18602	4.79912	5.6983	5.70958	4.96856	5.87679	6.57051	6.38979	6.73289	6.78464	6.60409	6.58354		WBGene00010788	sulp-4	3.24656	3.00605	3.1464	2.59075	2.36659	2.47434	2.91734	2.8307	2.86875	2.16996	2.1353	2.13355
WBGene00044209	Y32F6A.6	2.43249	1.87619	2.42564	2.40633	2.12119	2.34398	3.35588	3.10813	3.26004	3.42054	3.5725	3.28681		WBGene00010789	sulp-5	0.585736	0.942911	0.740718	1.00579	1.5186	1.76634	0.595414	0.967803	0.58067	1.20344	1.44451	1.03215
WBGene00009058	F22E12.1	5.4462	5.83817	5.63552	5.62336	5.7725	5.57306	5.33518	5.15407	5.15182	5.11289	5.36273	5.23064		WBGene00010790	sodh-1	3.93384	3.96364	4.09056	4.07657	4.32595	4.31653	3.46703	3.53415	3.94179	4.11297	4.41727	4.29839
WBGene00009060	F22E12.3	1.07067	-0.0971773	-0.261833	-0.0147107	-0.517071	-0.813063	-0.692254	-0.413731	-0.749257	-0.713002	-0.995529	-0.794789		WBGene00004855	sma-1	7.96968	7.85296	7.88941	7.27644	7.09753	7.07724	7.75529	7.71872	7.73262	7.04374	6.81255	7.18387
WBGene00009059	chw-1	2.91041	2.7202	2.69128	2.86412	2.72349	2.82385	2.32312	2.44828	2.21931	2.64334	2.4639	2.51214		WBGene00011270	R31.2	6.58288	6.57365	6.53767	6.69245	6.62957	6.5676	6.36302	6.55177	6.40621	6.54867	6.59249	6.58674
WBGene00001178	egl-9	4.11874	4.54104	4.34119	4.59541	4.83365	4.74398	4.35464	4.37541	4.02757	4.37592	4.4091	4.61284		WBGene00010284	aman-2	6.82158	6.71541	6.83524	6.77077	6.72482	6.70308	6.84086	6.94004	6.71562	6.91982	6.70286	6.95367
WBGene00012532	crp-1	3.48149	3.64067	3.66725	3.85757	4.05033	4.05286	3.08234	3.30459	3.06872	2.60394	2.99361	2.98747		WBGene00010286	F58H1.3	4.89029	4.95331	4.97989	4.4921	4.59961	4.71503	5.12261	4.7898	5.0524	4.54508	4.73078	4.5093
WBGene00012531	Y32F6B.1	7.33711	8.243	7.99632	7.81691	8.1657	7.92611	6.83422	7.15797	6.24099	5.62316	6.70019	6.80743		WBGene00138720	F58H1.8	3.86435	3.81392	3.81937	3.66875	3.84052	3.78193	3.93604	3.69123	3.81866	3.73217	3.81557	3.82745
WBGene00003570	ncx-5	-0.812812	-0.810873	-0.478644	-0.46217	-0.613286	-1.55003	-2.1211	-1.23087	-1.51978	-1.87054	-0.884498	-2.19334		WBGene00001466	flr-2	0.878932	1.36174	1.14326	0.290763	0.678537	1.06477	0.636636	0.609755	0.253505	0.457619	0.645647	0.495395
WBGene00007946	ugt-33	3.16526	4.28167	3.87605	3.58355	4.09288	3.56267	2.10328	2.56169	0.992675	-0.213431	1.54052	1.90947		WBGene00010289	F58H1.6	3.58827	3.69724	3.85044	3.97435	3.7837	3.80392	3.67918	4.0011	3.74594	3.46592	3.71557	3.7054
WBGene00007948	C35A5.4	2.70859	2.48191	2.36175	2.65834	2.15078	2.65682	3.34588	2.95046	2.87254	3.08365	3.30019	3.01611		WBGene00010288	F58H1.5	0.664807	0.912214	0.897687	1.24934	1.05293	1.63509	0.79067	0.187929	1.0113	1.30562	0.963617	1.00386
WBGene00007947	C35A5.3	5.07991	3.81907	4.85976	4.70897	4.0737	4.72423	5.27715	5.03056	5.54568	5.47273	5.22712	5.08954		WBGene00010290	F58H1.7	2.65031	2.88481	2.55044	2.21389	2.31023	2.22332	2.00259	1.92761	2.0942	1.40104	2.10687	2.02513
WBGene00044024	C35A5.11	2.2421	1.021	1.43084	1.2349	1.03653	0.32444	-3.01418	0.643602	-1.51978	-1.48352	-2.46946	-1.56531		WBGene00000781	cpr-1	7.91362	7.70859	7.65051	8.425	8.40436	8.37325	7.49549	7.67326	7.94039	8.51382	8.34447	8.3688
WBGene00044016	C35A5.10	2.49411	-0.0971773	1.67822	1.43595	0.0205862	0.215506	-2.1211	0.307553	0.00747185	0.618841	-1.55192	-1.00891		WBGene00003235	mif-2	4.89234	4.73171	4.87803	5.2112	5.04173	5.21267	4.81893	4.60339	4.91198	5.14864	5.19307	5.05042
WBGene00007949	C35A5.5	0.868366	0.849051	-0.015672	0.683261	1.06789	0.52036	-1.73407	-0.979328	-1.70035	-2.40106	-2.83203	-0.897883		WBGene00004917	snr-4	7.48703	7.46532	7.54466	7.50517	7.49145	7.57161	7.62019	7.44282	7.67595	7.55046	7.59649	7.48728
WBGene00007950	C35A5.6	3.81905	3.12647	3.75692	3.57292	3.17619	3.45896	3.79868	3.35123	3.65251	3.52968	3.83026	3.41062		WBGene00004501	rpt-1	8.81936	8.76396	8.74944	8.17744	8.1693	8.16238	8.89263	8.90896	8.95451	8.25951	8.24709	8.1523
WBGene00007951	dmsr-8	0.92912	0.567639	0.377992	0.902827	0.506013	1.08224	0.407281	0.852549	0.41513	0.210376	0.550439	0.455754		WBGene00008258	mans-2	5.60529	5.76161	5.77503	6.08199	6.01773	6.20732	5.22245	5.3141	5.36621	5.96028	5.95417	6.13559
WBGene00007952	C35A5.8	7.4297	7.57231	7.48167	7.31022	7.34632	7.45915	7.81565	7.67817	7.81863	7.81959	7.75414	7.71478		WBGene00000876	cyl-1	6.37079	6.39438	6.2946	6.29459	6.33974	6.23995	6.56203	6.70169	6.5379	6.45449	6.42916	6.30601
WBGene00007953	hda-11	0.704246	0.735095	0.686942	0.515804	1.09859	0.91812	0.654196	-0.0685955	0.0651873	-0.616787	-0.781405	0.65101		WBGene00008259	C52E4.7	3.68154	3.8427	3.8311	3.55436	3.60781	3.56212	3.8334	3.79316	3.7177	3.22641	3.73891	3.32006
WBGene00006460	ppm-1.A	7.56298	7.65167	7.63115	7.62834	7.65463	7.65046	7.67918	7.6243	7.62683	7.68685	7.68494	7.70079		WBGene00010204	F57F5.1	9.32468	9.36072	9.4994	9.58941	9.65762	9.67826	9.25585	9.38097	9.46849	9.84957	9.72374	9.69938
WBGene00009109	degt-1	0.478954	0.0371238	0.615683	-0.46217	0.0833219	0.15779	0.1092	0.049241	0.00747185	0.359754	0.337894	0.496977		WBGene00000073	add-2	3.881	3.88678	3.87709	4.14968	4.1412	4.21514	3.8554	3.72445	3.74127	4.07006	3.95766	3.95852
WBGene00009110	F25D1.5	2.98384	3.24224	3.02271	2.90706	3.11745	2.85142	3.26327	2.62948	2.78937	2.48971	3.00807	2.61869		WBGene00004032	pkc-1	6.82427	6.75919	6.78134	6.90631	6.91682	6.88328	6.80006	6.8542	6.71562	6.91174	6.81859	6.91242
WBGene00009340	best-14	5.20188	4.60462	5.01667	5.13639	5.08428	5.23046	5.96432	5.76429	6.02257	6.0841	5.98404	6.01034		WBGene00008644	F10C2.3	2.62086	2.30969	2.03248	2.62354	1.65157	2.07204	1.62644	1.02986	1.36696	1.88646	1.48925	1.81325
WBGene00000725	col-152	4.30219	2.99235	3.58103	3.24498	2.64248	2.87847	-0.692254	2.08417	1.66889	1.92886	0.382982	1.06148		WBGene00002241	kup-1	5.90817	5.931	5.97681	6.01971	6.17276	6.05976	6.10206	6.03129	6.02721	6.2317	6.12692	6.10012
WBGene00000298	cat-4	5.96175	5.42409	5.84085	5.91287	5.64573	5.84172	6.47796	6.38279	6.83441	6.52474	6.16596	6.18919		WBGene00008645	F10C2.4	7.12052	7.12062	7.15517	7.07237	7.07572	7.02296	7.20991	7.28079	7.09717	7.18993	7.08085	7.20615
WBGene00006934	vps-54	6.13213	6.41602	6.26209	6.26121	6.32274	6.37161	6.19213	6.08461	6.06475	6.09746	6.1764	6.15499		WBGene00008646	F10C2.5	5.48516	5.50298	5.56632	5.41225	5.37142	5.26593	5.58952	5.61799	5.54294	5.39163	5.3438	5.57387
WBGene00011891	del-6	5.86788	4.64987	6.10916	5.92337	5.81356	6.54625	7.54656	7.26955	7.61087	7.88293	7.79954	7.67885		WBGene00001095	dars-2	5.15109	5.29266	5.29142	5.23615	5.29506	5.2484	5.3174	5.32806	5.2979	5.39163	5.23636	5.30493
WBGene00011890	mics-1	4.84589	4.59648	4.79269	4.81424	4.68229	4.89733	5.26128	5.05365	5.31535	5.36049	5.29504	5.24583		WBGene00011087	R07B7.2	6.16263	6.12836	6.05725	6.18077	6.13188	6.11534	6.23634	6.30432	6.12723	6.27012	6.22028	6.29219
WBGene00011892	erh-1	4.64549	4.00675	4.4399	4.51996	4.34732	4.24179	4.70104	4.52529	4.74481	4.9516	4.64486	4.6361		WBGene00000533	clh-6	5.6975	5.80508	5.71615	5.66416	5.7369	5.74546	5.7958	5.72621	5.66875	5.80321	5.70434	5.74706
WBGene00003065	lpd-9	6.2107	6.33195	6.25111	6.19431	6.45614	6.29169	6.11252	6.26442	6.13886	6.17175	6.16111	6.14934		WBGene00004138	pqn-53	6.63167	6.64247	6.70424	6.95328	6.97418	6.98255	6.75806	6.77996	6.65237	6.88878	6.94241	6.89134
WBGene00011893	T21C9.6	5.97801	6.81469	6.50574	6.12689	6.37148	6.27058	5.61673	5.83368	5.15846	4.91182	5.31844	5.529		WBGene00011088	kmo-2	2.67916	2.52787	2.60611	2.54584	2.42084	2.53871	2.45843	2.58413	2.52199	2.38362	2.68944	2.65399
WBGene00011894	ttr-23	0.987418	0.0998595	0.721294	0.96917	1.12865	0.732905	0.686257	0.605634	-0.0526491	0.732798	0.510362	0.855024		WBGene00011089	kmo-1	2.22389	2.24957	2.31458	3.84593	3.75865	3.92125	1.87059	1.87786	1.92336	4.02958	4.05015	4.08543
WBGene00011895	T21C9.9	5.72421	5.39311	5.28703	5.57092	5.55871	5.46418	4.27518	4.62118	4.37433	4.34639	4.19824	4.31446		WBGene00011090	R07B7.6	4.20583	4.38568	4.28219	2.66613	2.61015	2.93127	3.6939	3.66702	3.89211	2.50671	2.60048	2.64486
WBGene00011896	T21C9.11	-0.812812	-1.9953	-0.330545	-1.25864	-0.613286	-0.933358	-1.42922	-1.71629	-1.51978	-2.11155	-0.594991	-1.40484		WBGene00011093	R07B7.9	1.69338	1.64918	1.69865	2.01405	2.0734	2.12891	1.35725	1.37887	1.39101	1.69264	1.93964	1.98227
WBGene00011898	T21C9.13	3.37633	2.63803	3.57165	3.3483	3.02459	3.82617	4.44642	4.36975	4.66539	4.97302	4.37324	4.71246		WBGene00011092	R07B7.8	2.28774	2.29787	2.12432	3.04262	3.15567	3.11138	2.01827	2.06734	2.52199	3.08271	3.16663	3.14331
WBGene00011897	scpl-4	6.22592	6.641	6.49585	6.43632	6.49343	6.53991	6.84668	6.6786	6.76862	6.74954	6.73375	6.75582		WBGene00011094	R07B7.10	2.23689	2.40096	2.40106	3.00993	3.10356	3.3272	2.15223	2.2082	2.0646	3.23938	3.18714	3.19427
WBGene00010418	H27A22.1	4.81403	4.97258	4.95666	5.06234	5.13699	5.09671	5.04187	4.99245	5.0139	5.19472	5.15909	5.10961		WBGene00011095	gana-1	3.53665	3.37587	3.35577	3.51994	3.10356	3.315	3.43817	3.25767	3.46367	3.26497	3.40711	3.32006
WBGene00010375	H09F14.1	0.162097	-0.810873	-0.0733875	0.108146	0.0833219	0.0976693	0.0611056	-0.337782	0.174122	0.495106	0.141974	0.277967		WBGene00011097	nhr-206	0.625813	0.848789	0.707165	-0.227704	-0.16946	-0.138317	0.159315	0.292898	-0.0360013	-0.809861	-1.02062	-0.796371
WBGene00007862	kvs-2	1.98026	1.14518	1.36719	1.31362	1.47125	1.41345	0.946647	0.946671	1.35855	1.27451	1.15503	1.5664		WBGene00011099	nhr-208	0.458356	0.88085	0.897687	-1.04484	-0.45186	-0.520188	0.636636	0.342651	0.811996	-0.809861	-0.414895	-0.162499
WBGene00007863	C32C4.3	1.54838	1.17463	1.77951	1.2349	0.971677	1.66202	2.46848	2.11153	2.16755	2.34191	2.63208	2.30723		WBGene00011100	nhr-209	1.87062	2.16096	1.71563	0.866623	1.4155	1.06477	1.58492	1.63992	1.87303	1.12175	0.931556	1.08711
WBGene00000174	aqp-6	1.07067	1.62209	1.66063	1.76956	2.20821	1.53177	-0.0936169	0.786207	-0.477955	-0.0163944	0.426704	0.855024		WBGene00007547	nhr-154	2.97126	3.13793	3.00168	1.78201	2.3555	2.23632	3.03764	2.71267	2.97597	2.01268	2.40419	2.1072
WBGene00009255	ugt-34	-1.27848	-0.0284646	-0.558814	-0.751676	-0.827411	-0.502723	-2.65161	-1.23087	-2.79988	-3.24906	-2.83203	-1.56531		WBGene00007546	nhr-153	1.69338	1.26787	1.91983	2.04666	2.13959	2.31194	1.1451	1.14651	1.21361	1.99749	2.06315	2.15943
WBGene00009256	tut-2	4.70533	4.5523	4.78865	4.6845	4.76355	4.81804	4.86409	4.81457	4.81377	4.671	4.77741	4.80358		WBGene00003726	nhr-136	1.0942	1.26787	1.21664	2.04666	1.96074	1.85327	0.929833	0.482376	0.700964	1.78398	1.89045	1.92308
WBGene00005022	sqv-4	6.44977	6.40286	6.41617	6.40969	6.37148	6.31992	6.47738	6.51541	6.50748	6.61358	6.36026	6.53983		WBGene00007548	C13C4.4	2.18418	2.16096	2.17429	2.17017	2.2635	2.10075	1.9381	1.82633	2.33633	2.1968	2.14931	2.22216
WBGene00006667	twk-12	1.42724	0.427914	1.38872	0.93638	1.06789	1.46194	1.99224	1.86063	2.02939	2.19057	2.52552	2.2956		WBGene00007549	spin-1	4.4872	4.39958	4.48389	5.32522	5.12904	5.22577	3.74192	4.15524	4.08132	5.19597	5.25267	5.18878
WBGene00000445	ceh-22	-1.14723	-2.64737	-1.16454	-1.4191	-3.14934	-0.702032	-1.73407	-0.668988	-1.08368	-1.32306	-0.781405	-1.00891		WBGene00007551	C13C4.7	0.625813	0.350336	0.707165	0.58521	0.567506	0.412698	1.05674	-0.18244	-0.170302	0.268142	-0.117913	0.228291
WBGene00001747	gsp-1	7.42576	7.90708	7.70623	7.74861	7.78892	7.76512	7.83902	7.67445	7.74329	7.78698	7.82197	7.80191		WBGene00007550	C13C4.6	0.366726	1.0873	1.26356	1.35726	1.32737	1.55436	0.861929	0.726795	0.915089	0.97441	1.11403	1.50552
WBGene00004083	pph-1	4.78351	4.12835	4.71385	4.71381	4.59348	4.92786	4.90723	4.53795	4.88361	4.80297	4.92762	4.88736		WBGene00007757	C27A7.6	4.75453	4.70509	4.72299	5.12222	5.2388	5.15737	4.94324	4.91019	4.86768	5.18093	5.26237	5.20751
WBGene00012117	T28B11.1	6.10605	6.3409	6.28237	6.46606	6.63693	6.53637	6.52525	6.49803	6.46924	6.50416	6.54332	6.60314		WBGene00007753	C27A7.1	4.69926	4.7339	4.78461	5.4569	5.60137	5.74205	4.4191	4.64364	4.32546	5.04904	5.3285	5.37976
WBGene00003405	mre-11	4.91698	4.64462	4.8846	4.77305	4.73208	5.02992	5.82996	5.63479	5.90501	5.92936	5.83178	5.90804		WBGene00007755	C27A7.3	1.25617	1.11452	1.09219	1.27709	1.63331	1.46884	1.72529	1.75463	1.52743	1.06461	1.5111	1.46459
WBGene00013862	wdr-5.3	3.10728	2.77889	3.60422	3.60978	3.41443	3.75009	4.64912	4.45497	4.72256	4.9903	4.64948	4.84807		WBGene00007756	C27A7.5	6.30751	6.19124	6.35678	6.65659	6.64218	6.65791	6.27846	6.50269	6.29591	6.64623	6.79149	6.74466
WBGene00013863	ZC302.3	0.558026	-0.325446	-0.133508	0.515804	0.143443	0.425723	0.864963	0.48534	0.582587	1.17048	0.868409	0.496977		WBGene00000614	col-37	0.366726	0.205946	-0.416824	0.752667	0.748078	0.878362	0.101599	0.437288	-0.10159	0.702038	1.17007	0.368016
WBGene00009238	selt-1.2	0.395296	0.849051	-0.015672	0.470716	-0.0450022	0.0976693	0.155743	0.049241	-0.180973	-0.4417	-0.213121	-0.0380605		WBGene00014123	elpc-3	6.17535	6.2095	6.16467	6.07903	5.99824	6.19322	6.28577	6.23026	6.30938	6.12306	6.09742	6.14209
WBGene00009236	F28H7.2	-0.812812	-0.699842	-0.015672	-1.25864	-0.827411	-1.20899	-0.867341	-0.493901	-0.749257	-2.40106	-0.594991	-0.794789		WBGene00014124	usip-1	7.46061	7.4788	7.47504	7.33536	7.39346	7.34625	7.66166	7.62444	7.62649	7.55435	7.44823	7.53655
WBGene00009237	F28H7.3	7.63627	7.77123	7.69196	7.76825	7.79508	7.63501	6.96534	7.31915	7.04179	6.90095	6.98838	6.9718		WBGene00014125	ZK863.8	3.0617	2.49718	2.88649	3.17387	2.77748	3.13932	1.90474	1.63992	1.82087	1.96663	2.14931	2.1072
WBGene00009240	F28H7.7	-0.812812	-2.2848	-1.29578	-2.69921	-1.22334	-1.75648	-0.536135	-1.71629	-0.85235	-1.32306	-1.39146	-0.794789		WBGene00001088	dpy-30	6.31519	6.35854	6.33154	6.19538	6.32844	6.25918	6.36762	6.2061	6.39659	6.15507	6.29384	6.24765
WBGene00009239	irld-6	2.50413	2.58419	2.22479	2.38218	2.44162	2.20842	3.22559	2.66683	2.7979	2.79096	3.13869	2.51214		WBGene00004384	rnp-1	6.04655	6.1695	6.11196	5.98543	6.03348	5.98279	6.21353	6.27499	6.06694	6.12481	6.09471	6.04305
WBGene00009241	F28H7.8	4.99188	4.64199	4.73922	4.98629	4.93706	4.65812	3.48908	3.8342	3.84191	3.81919	3.63441	3.64415		WBGene00014098	ogdh-2	7.20438	7.10034	7.11656	7.44185	7.38017	7.3956	7.19877	7.26111	7.1279	7.43859	7.32676	7.46961
WBGene00003838	ocr-1	-1.14723	-1.9953	-0.733901	-1.80612	-1.56438	-0.598939	-0.777143	-0.668988	-0.653042	-1.04742	-0.429932	-1.40484		WBGene00014099	ZK836.3	1.57554	1.68594	1.21664	-0.913596	-1.269	-1.47712	0.861929	0.342651	1.41466	-1.04119	-2.08475	-1.74746
WBGene00008370	D1054.1	4.23158	4.24744	4.10144	3.8793	3.83023	3.71551	3.84557	3.75836	3.71243	3.52968	3.67576	3.53458		WBGene00003057	lon-3	3.83473	2.12125	2.63316	2.95086	1.15887	1.4907	1.30707	0.482376	2.10877	0.878195	0.288712	1.78028
WBGene00003923	pas-2	7.79158	7.78054	7.61268	7.50868	7.46923	7.39033	7.34729	7.47699	7.55468	7.4519	7.23194	7.23045		WBGene00006874	vab-8	4.857	4.78139	4.81446	5.09325	4.94324	5.08916	4.38322	4.43872	4.26494	5.2207	5.00561	5.12946
WBGene00008371	D1054.3	5.90711	5.58898	5.65675	5.43961	5.2626	5.32362	5.52331	5.73272	5.66714	5.68227	5.42334	5.55729		WBGene00003515	myo-3	7.90245	7.76953	7.65023	8.16867	8.16851	7.96717	7.68855	8.02737	7.68297	8.15239	8.10429	7.97033
WBGene00008372	D1054.5	2.82506	3.64593	3.45401	3.38522	3.73086	3.3917	2.54915	2.95802	2.37576	1.92886	2.24936	2.77768		WBGene00011449	T04H1.2	7.85239	8.04161	7.89011	7.33578	7.47904	7.35447	7.82549	7.87615	7.75045	7.49477	7.39412	7.4273
WBGene00008373	D1054.6	-0.915906	-1.2068	-1.04424	-0.751676	-0.613286	-0.598939	-1.57361	-0.979328	-1.70035	-1.66409	-1.11582	-1.56531		WBGene00004296	rad-50	7.24072	7.16198	7.342	7.09056	7.1918	7.05953	7.43763	7.50662	7.36526	7.26755	7.07306	7.36576
WBGene00008375	D1054.8	6.52366	6.94482	6.6403	6.23869	6.50207	6.32731	5.98541	6.13129	5.88712	5.29398	5.62095	5.48358		WBGene00011451	T04H1.5	4.56656	4.42969	4.38921	3.93571	4.14443	4.18193	4.66057	4.46142	4.67549	4.52933	4.16835	4.32722
WBGene00008376	D1054.9	3.96764	1.894	1.76311	2.40633	0.79552	1.78149	-0.692254	1.82803	0.41513	0.359754	-2.17995	-0.0981815		WBGene00011452	ugt-55	0.585736	0.045481	0.487599	0.0546954	0.528511	0.585165	-0.383828	-0.495598	-0.170302	0.317895	0.521911	0.368016
WBGene00008377	D1054.10	6.30398	4.6551	6.39903	6.34167	5.91621	6.76195	7.69552	7.36603	7.80096	7.9978	7.6793	7.74744		WBGene00006539	tbb-6	6.73434	6.25532	6.7243	1.66087	1.45763	1.7483	7.66103	7.45454	7.63595	1.33007	1.22401	1.79686
WBGene00008378	ule-3	6.66376	5.5247	7.23875	6.91786	6.71082	7.60158	8.5598	8.23839	8.70003	8.80724	8.61113	8.63415		WBGene00010091	ssp-35	4.45419	4.33451	4.54451	4.70367	4.64589	4.81154	4.60972	4.38036	4.61298	4.64349	4.96064	4.66193
WBGene00008379	secs-1	3.76175	3.2901	3.62705	3.64064	3.50887	3.65942	4.05958	3.98968	4.15265	4.17889	3.9437	3.97841		WBGene00010092	F55C5.2	3.55752	3.68367	3.77553	2.74772	2.41015	2.66904	3.36033	3.57114	3.63956	2.11473	2.66039	2.60774
WBGene00008380	prp-38	4.92819	4.411	4.65952	4.85428	4.74669	4.73414	5.1261	5.1639	5.37362	5.43815	5.18637	5.29633		WBGene00006677	twk-24	2.91577	2.86891	3.00858	3.32107	3.29579	3.27147	2.52581	2.63493	2.4665	3.01645	3.13178	3.27343
WBGene00006481	plrg-1	6.08951	6.126	6.02744	6.03502	5.96075	5.94663	6.30291	6.1926	6.31051	6.39444	6.24517	6.27612		WBGene00010094	tsfm-1	5.85753	5.8493	5.83256	6.06219	6.10563	6.07702	5.81051	5.95636	5.94534	6.03004	5.95716	6.03521
WBGene00007798	C29A12.2	-2.50087	-5.45473	-2.22867	-3.9216	-2.30134	-2.28699	-0.867341	-0.868297	-1.35931	-0.713002	-1.55192	-1.12921		WBGene00010093	capg-2	6.04471	5.94812	5.96355	5.95032	6.02475	5.85801	6.07326	6.16866	5.99424	6.19722	5.97103	6.11425
WBGene00007797	C29A12.1	4.04517	3.24917	3.76517	3.89645	3.63987	3.97562	4.69712	4.50996	4.84088	5.06655	4.60736	4.78498		WBGene00010096	rskd-1	6.43986	6.29898	6.41509	6.29204	6.35166	6.28912	6.57998	6.4533	6.42307	6.41646	6.27879	6.41409
WBGene00002985	lig-1	5.11793	5.03412	5.15504	5.15254	5.18068	5.31209	6.10142	5.79941	6.05053	6.25199	6.04405	6.06276		WBGene00010097	srpa-68	7.29727	7.25053	7.29442	7.25	7.33392	7.33647	7.34195	7.4446	7.31233	7.4059	7.30151	7.42463
WBGene00007799	nrx-1	3.22099	2.96734	3.36447	3.44472	3.23264	3.30795	3.1643	3.21917	2.97396	3.26507	3.24631	3.01611		WBGene00001493	frm-7	6.6615	6.54767	6.53588	6.58139	6.50265	6.46781	6.57998	6.7265	6.51551	6.26695	6.33961	6.26488
WBGene00010012	saeg-1	6.63042	7.1925	7.10286	7.00346	7.2934	7.16993	6.51915	6.70689	6.34003	6.38503	6.63003	6.73444		WBGene00011014	hpo-30	0.163909	0.712906	0.320142	-0.0108929	-0.53203	-0.20703	0.268249	-0.495598	0.621893	-0.920892	-0.414895	-0.899465
WBGene00009326	F32D8.1	-0.0560832	0.378161	0.33427	0.376079	0.506013	0.0349335	-1.57361	-1.09962	-0.562844	-1.66409	-3.31746	-0.897883		WBGene00011016	R04F11.3	6.8232	6.75757	6.82842	6.74989	6.83379	6.79104	6.96541	7.05223	6.9395	6.93634	6.82078	6.97569
WBGene00009327	F32D8.2	-0.385391	0.378161	0.46165	-0.377281	0.45947	0.32444	-1.06665	-1.23087	-2.79988	-1.32306	-0.353983	-0.794789		WBGene00011017	R04F11.5	4.60717	4.55172	4.6454	4.74151	4.5878	4.82881	4.7525	4.44443	4.70936	4.73331	4.64688	4.75398
WBGene00009328	F32D8.3	2.28921	2.37182	2.30626	2.41825	2.63202	1.92678	0.748318	1.17123	0.767801	0.537541	0.735654	0.822963		WBGene00011015	R04F11.2	7.85897	7.72192	7.83001	8.12663	8.01409	8.1502	7.94747	7.52795	7.96962	8.13015	8.14331	7.97056
WBGene00043302	F32D8.11	3.46106	3.50237	3.55269	3.25831	3.10993	3.26759	3.25795	2.9952	2.77214	2.59392	3.07142	2.94342		WBGene00006668	twk-13	2.54973	2.59706	2.45259	2.5572	2.84251	2.59024	1.9381	1.97571	2.16563	2.50671	2.84384	2.80097
WBGene00009334	F32D8.12	7.65662	7.80722	8.02454	7.86861	7.93507	8.06186	7.84923	7.79954	7.66116	7.59377	7.79015	7.60653		WBGene00009092	tomm-20	6.03451	6.14661	6.09016	6.26024	6.22248	6.35242	6.21693	5.9762	6.26209	6.26775	6.34799	6.17259
WBGene00009329	F32D8.4	4.28195	3.99442	4.10469	4.12461	3.85741	3.9881	4.30903	4.0962	4.3571	4.34639	4.22944	4.23445		WBGene00004898	snb-2	4.02283	4.14619	3.94343	3.79886	3.68076	3.93726	3.45556	3.38779	3.72717	3.33913	3.45864	3.56723
WBGene00009336	F32D8.14	5.46556	5.53892	5.51953	5.56958	5.69552	5.53673	5.18759	5.36621	5.14848	5.20792	5.11132	5.38683		WBGene00009093	F23H12.3	3.11898	3.22168	3.00858	2.56847	2.52356	2.62029	2.30067	1.69841	2.15163	2.4068	2.01806	2.03913
WBGene00009330	F32D8.5	3.8703	3.60867	3.75692	3.71985	3.9529	3.85369	4.0442	3.88659	3.94543	4.22181	3.93615	3.95271		WBGene00005018	sqt-3	5.69867	5.93578	5.33601	4.16832	3.79607	3.53082	3.35417	4.3654	4.94484	2.93908	3.46984	3.9098
WBGene00009335	F32D8.13	1.52888	1.894	1.87415	1.50466	1.76714	1.53177	1.43585	0.852549	1.18718	1.14326	1.15503	1.06148		WBGene00009094	F23H12.5	1.55493	1.03127	1.09219	0.937882	0.642468	0.457786	-0.227709	-0.330539	0.97994	0.584999	-0.589982	1.00386
WBGene00001303	emo-1	9.03479	8.98582	8.91013	9.08654	9.16655	8.98363	8.20991	8.53092	8.28824	8.09135	8.06592	8.2738		WBGene00009096	fipr-1	3.89747	3.24033	3.70929	4.19038	3.59843	4.02601	3.61875	3.10747	3.64457	3.9994	3.78	3.58166
WBGene00009331	F32D8.7	4.86545	4.65771	4.62138	5.03163	5.12026	4.85936	3.08836	3.8342	3.28455	2.90069	3.22789	3.41062		WBGene00009097	fipr-2	4.57937	3.73719	4.22703	4.67006	4.10522	4.5109	3.98074	3.38779	3.73659	4.15806	4.21238	3.93249
WBGene00005001	spp-16	5.28268	5.53608	5.34326	5.44836	5.53506	5.22168	4.39642	4.73986	4.34841	4.0529	4.08683	4.40657		WBGene00044218	F23H12.10	1.2304	1.38428	1.37459	0.902692	1.30447	1.35428	1.17339	1.22819	1.57018	1.22967	1.59537	1.00386
WBGene00009325	F32D8.15	0.478954	0.0371238	0.501727	-0.0147107	0.718558	0.692828	-0.463985	0.354096	-0.0526491	-0.36153	-0.0847967	-0.367368		WBGene00010474	K01D12.15	1.87062	1.66768	2.09867	1.91157	2.3555	2.15652	1.88777	2.12534	1.92336	2.01268	2.28237	1.92308
WBGene00009333	F32D8.10	2.49411	1.99648	2.42564	2.59672	2.40525	2.57099	2.68229	2.71221	2.85629	2.8084	3.06452	2.75237		WBGene00010464	K01D12.5	1.96737	2.05254	2.03248	0.445485	-0.45186	-1.17226	1.6668	1.3055	1.042	-1.65786	-2.08475	-1.95391
WBGene00003549	nas-31	2.80088	2.77889	2.64729	2.75553	2.8002	2.73784	2.18409	2.43751	1.75908	1.84687	2.2248	2.09542		WBGene00010465	K01D12.6	6.36117	6.40751	6.50997	6.34379	6.36832	6.43083	6.50891	6.52239	6.45834	6.41575	6.39062	6.43675
WBGene00077682	F58B4.7	-0.17894	-0.169327	-0.261833	-0.29711	-0.517071	-0.247466	0.686257	0.716666	1.05097	1.05837	0.627401	0.369598		WBGene00010466	K01D12.7	0.163909	0.205946	-1.05837	0.712589	-0.16946	0.366156	-0.086846	0.0145969	-0.170302	0.216611	0.010411	0.276385
WBGene00010239	F58B4.6	1.04345	0.695018	0.721294	1.31362	1.12865	0.91812	1.45459	1.22231	1.26313	1.34788	0.770005	1.11541		WBGene00010468	K01D12.9	1.42467	-0.497661	-0.275961	1.91157	-1.96087	0.501507	-0.869255	-3.21806	-1.44039	0.0499615	-5.54418	-0.899465
WBGene00010236	F58B4.3	1.90664	1.53396	1.66063	1.84216	1.7479	1.99429	1.25528	1.41024	1.57267	1.14326	1.18079	1.69596		WBGene00010470	cdr-4	9.32516	9.23729	9.29244	5.14122	4.94324	4.97748	9.30062	9.1244	9.22635	4.5134	4.74699	4.64142
WBGene00010237	scvp-1	2.6735	3.22123	3.17918	3.12643	3.58672	2.98187	0.621406	0.751855	-0.321836	-1.04742	0.382982	0.369598		WBGene00010473	hrg-2	1.33081	1.63044	1.49745	-1.04484	-0.106724	-1.17226	1.88777	1.94382	2.0646	-0.920892	-0.900322	0.127007
WBGene00010238	F58B4.5	5.89097	5.94134	5.75329	5.28541	5.20027	5.27015	5.8028	5.84085	5.86393	5.4493	5.32712	5.4327		WBGene00010472	cdr-7	2.96347	3.3185	3.20767	3.10587	3.09023	3.49881	2.52581	2.97964	2.5649	3.29634	3.54063	3.63797
WBGene00008923	F17C11.12	5.89954	6.35222	6.21239	6.16099	6.32599	6.02337	5.38974	5.44358	5.05899	4.66383	5.1477	5.03985		WBGene00010471	cdr-6	4.81861	4.76215	4.79263	5.19129	4.88847	5.19281	4.70242	4.55936	4.78616	5.11209	4.94065	5.01896
WBGene00008922	F17C11.11	6.75888	6.5421	6.51372	6.0214	6.11698	5.86782	6.25294	6.08115	6.11258	5.47546	5.92905	5.25937		WBGene00008296	cdr-2	6.10974	5.73335	5.8935	5.18398	4.81948	4.98328	6.0333	5.7825	5.88736	4.5503	4.37021	4.55875
WBGene00303011	F17C11.26	5.96447	6.52219	6.22442	6.30039	6.57415	6.24655	5.62503	5.85508	5.52526	5.28622	5.69545	5.53767		WBGene00008298	C54D10.3	4.75679	3.79302	4.20917	4.64099	4.14443	4.58389	4.23004	3.81095	4.20516	4.09168	4.15105	4.19896
WBGene00077761	zip-9	7.14998	7.78412	7.44296	7.44745	7.78184	7.45541	6.96779	6.98899	6.61767	6.52408	6.9164	6.67057		WBGene00008299	C54D10.4	3.0247	3.27694	3.20767	2.97647	2.91233	3.03161	3.00653	3.12179	3.04579	2.74359	3.08882	3.12372
WBGene00008914	F17C11.2	3.99632	4.0311	3.90623	4.19214	4.06206	3.91595	3.1003	3.70997	3.08276	3.0474	3.13869	3.21451		WBGene00045400	C54D10.13	-0.434729	0.639842	0.275054	0.445485	-0.16946	0.412698	-0.303657	-1.01643	0.354789	-0.520354	-0.334724	0.0735682
WBGene00000726	col-153	5.03398	5.5375	5.25368	5.42786	5.60755	5.30712	4.33201	4.77663	3.99081	3.97784	4.29283	4.57725		WBGene00044787	pals-36	2.27519	3.20911	2.4322	-5.43716	-5.66131	-5.56458	3.98873	3.90088	4.15689	-5.56475	-3.95922	-4.06939
WBGene00008915	F17C11.4	4.22554	4.32499	4.25001	4.70654	4.92641	4.56683	4.50152	4.39223	4.42756	4.62992	4.62388	4.56033		WBGene00138721	pals-37	4.73634	5.33233	4.79263	-3.11523	-2.20188	-2.39466	6.77316	6.80569	6.9935	-3.24282	-3.95922	-2.19492
WBGene00008916	clec-221	0.899063	1.66421	1.49181	1.28785	2.04443	1.41345	0.32821	0.526563	0.00747185	-0.213431	0.193504	0.537054		WBGene00008301	pals-39	5.72197	6.42732	5.88414	-1.34969	-1.75442	-1.31665	8.20745	8.19947	8.5248	-2.75739	-1.45671	-1.40642
WBGene00008917	F17C11.6	4.57832	4.98302	4.74965	4.77768	5.08044	4.75131	4.07782	4.20812	3.83363	3.59141	3.85847	3.97111		WBGene00008302	pals-38	1.28148	1.99511	1.01202	-1.18923	-1.269	-2.39466	4.62003	4.69483	5.02769	-1.86431	-1.29625	-1.74746
WBGene00023503	F17C11.13	0.306487	0.735095	0.787636	0.108146	-0.0450022	0.473818	0.244552	0.307553	0.225652	0.31166	-0.0246757	0.413319		WBGene00008303	C54D10.9	0.458356	0.205946	-0.210373	-0.151755	-0.707117	-0.20703	0.417627	0.132433	0.494513	-0.520354	-1.15186	-1.95391
WBGene00008918	pigt-1	5.50725	5.64264	5.66008	5.61691	5.71918	5.56058	5.69268	5.59296	5.66364	5.72306	5.66039	5.55729		WBGene00008304	C54D10.10	2.6009	2.28595	2.26932	3.28052	3.23653	3.44385	1.02605	1.11822	1.042	2.21004	2.01806	2.13355
WBGene00008919	vps-36	5.84047	5.84276	5.88602	5.75612	5.83991	5.73845	5.76671	5.62534	5.66947	5.67991	5.69209	5.65614		WBGene00009200	F28C1.1	6.17872	6.18804	6.29672	6.28863	6.36832	6.27107	6.50891	6.50474	6.37866	6.48476	6.36309	6.40195
WBGene00008921	ctf-4	5.58483	5.68418	5.78814	5.71079	5.62215	5.85993	6.55811	6.30718	6.58413	6.80596	6.63645	6.61606		WBGene00001179	egl-10	4.90461	5.20674	5.03671	4.59213	4.65949	4.71271	4.71931	4.80541	4.61298	4.56582	4.40273	4.646
WBGene00008920	eef-1G	10.8908	11.1755	10.9893	11.1042	11.1654	11.0901	10.9254	11.0738	11.0814	11.1238	11.0519	11.0378		WBGene00009201	F28C1.3	5.663	5.67284	5.58837	5.84187	5.80985	5.8379	5.5141	5.56133	5.5616	5.89315	5.74987	5.88626
WBGene00009968	fig-1	4.38584	4.99545	4.82859	4.61108	4.90919	4.90393	4.62658	4.35266	4.03842	3.82348	4.64254	4.26161		WBGene00000228	atn-1	8.46588	8.52764	8.4202	8.32117	8.33789	8.2537	8.27612	8.42426	8.18177	8.1556	8.29847	8.16852
WBGene00009965	frpr-9	1.14939	1.6433	1.34533	1.26162	1.4476	0.565448	0.0611056	0.605634	-0.180973	0.406297	0.426704	-0.0380605		WBGene00002133	inx-11	3.62334	3.5304	3.50479	3.78925	3.64475	3.73233	3.67424	3.38185	3.80082	3.64714	3.75274	3.74011
WBGene00009969	F53B7.7	-0.17894	-0.325446	-0.558814	0.165862	0.310093	-0.171517	-1.42922	0.049241	-0.963382	-0.927127	-0.884498	-0.226506		WBGene00012244	mrps-11	5.94626	5.91464	5.88508	5.73964	5.80272	5.92376	6.04483	5.68823	6.09374	5.94156	5.91986	5.78704
WBGene00009966	isy-1	5.21109	4.93651	4.95846	5.17027	4.98714	5.02992	5.43762	5.32153	5.47158	5.48769	5.31989	5.3352		WBGene00012243	W04D2.4	6.47936	6.45554	6.48172	6.36495	6.45145	6.29922	6.69054	6.63025	6.57707	6.63032	6.48131	6.54747
WBGene00007553	C13G3.1	1.36263	0.159981	0.289183	0.722255	0.757552	0.91812	0.518313	1.11828	0.992675	1.89662	1.01883	1.38065		WBGene00012245	rbm-25	7.06603	6.98523	7.03396	7.0969	7.13574	7.00693	7.17798	7.22674	7.08248	7.20364	7.16081	7.19564
WBGene00001991	hot-6	2.13011	0.849051	1.71278	1.92806	1.3991	1.80047	2.03021	1.9082	2.14095	2.19057	1.90751	1.99828		WBGene00012142	T28H10.1	1.95169	1.66768	1.91983	1.48171	1.57709	1.30578	2.04913	1.69841	1.72953	1.5748	1.71321	1.58405
WBGene00007554	pptr-2	5.74019	5.7926	5.89075	5.91182	5.95552	6.07592	6.49672	6.32846	6.47657	6.63206	6.6017	6.51997		WBGene00012143	T28H10.2	4.04886	3.87887	4.17276	4.53007	4.44066	4.54264	3.67918	3.82414	3.76906	3.93709	4.06869	4.13518
WBGene00006443	pak-2	4.91323	4.63935	4.71811	4.6596	4.8268	4.88627	5.08761	4.9758	5.14347	5.42549	5.02328	5.157		WBGene00012144	T28H10.3	6.58605	6.69864	6.42222	5.66285	5.4321	5.6357	5.48195	5.46493	5.94128	4.55289	4.72612	4.8445
WBGene00185117	C45B11.9	0.00163225	-0.810873	0.0398231	-0.29711	-0.827411	0.0976693	0.286987	0.526563	0.732612	1.02893	0.193504	0.019655		WBGene00000285	cal-1	1.74887	1.64918	1.55516	2.37662	2.25158	2.40696	1.52031	1.44869	1.46083	2.29944	2.25672	2.45939
WBGene00077699	C45B11.8	1.56761	0.159981	1.34533	1.33893	0.0833219	0.952471	1.91317	1.3426	2.0581	1.70514	1.93804	1.86293		WBGene00007552	C13C12.2	1.15023	0.748095	0.0256946	-0.151755	-1.57385	-1.31665	-0.0212577	-0.0481388	-0.0360013	-1.31682	-1.15186	-0.796371
WBGene00008106	C45B11.5	-0.116204	-0.596748	-0.196244	0.221357	-0.613286	-0.247466	0.445249	-0.265632	0.174122	-0.213431	0.141974	-0.367368		WBGene00009722	F45D3.2	1.74887	1.492	1.51694	1.89376	1.75654	1.7483	1.33238	1.35483	1.21361	1.98215	1.75044	2.06675
WBGene00008105	C45B11.2	-0.812812	0.32663	0.144793	-0.648583	-0.261814	-0.171517	-0.266949	-0.57879	-0.477955	-2.11155	-0.594991	-0.608376		WBGene00009723	F45D3.3	3.53139	3.24033	3.65313	4.73902	4.78059	5.04737	2.48124	2.77742	2.91923	4.51607	4.71203	4.77505
[truncated: 13,552 more rows]

## Sheet: Normalized counts 4 h
Supplementary data 4 - Normalized counts 4 h timepoint
[truncated: 13,608 more rows]
