# Supplementary material for: The transcription factor ZIP-1 promotes resistance to intracellular infection in Caenorhabditis elegans
Source: Nat Commun. 2022 Jan 10;13:17. doi: 10.1038/s41467-021-27621-w (PMC8748929; doi:10.1038/s41467-021-27621-w)
Supplement: Supplementary file 8 — Source data [file 41467_2021_27621_MOESM8_ESM.xlsx]

## Sheet: Fig. 2d
Fig. 2d - pals-5p::GFP expression normalized to length of animals (TOF)
Wild type	zip-1(jy13)	pnp-1(-)	zip-1(jy13);pnp-1(-)
0.27853	0.121864	1.2173	0.126904
0.110938	0.108824	0.883362	0.106897
0.050179	0.116519	1.12195	0.108963
0.129825	0.121076	1.25182	0.141234
0.08	0.123839	0.829392	0.158416
0.06391	0.130809	1.16409	0.110701
0.104037	0.157143	1.18435	0.158371
0.112957	0.108558	0.003861	0.10148
0.094664	0.062069	0.972222	0.09854
0.109635	0.130841	1.35111	0.068036
0.185484	0.140385	0.872193	0.157609
0.130068	0.104631	0.855442	0.124352
0.29845	0.111465	0.965812	0.166144
0.144886	0.079545	1.30194	0.242353
0.148973	0.073387	1.17742	0.14346
0.116009	0.107362	1.368	0.103718
0.068562	0.157795	1.12352	0.113139
0.15011	0.075556	1.31169	0.126894
0.236686	0.05627	0.876501	0.225
0.110294	0.413127	1.41071	0.114236
0.115192	0.127473	1.22822	0.048843
0.083172	0.107477	1.01156	0.104418
0.138249	0.1639	1.19212	0.979817
0.078471	0.173469	0.998342	0.10356
0.116906	0.122449	1.27358	0.099593
0.106961	0.259141	0.990119	0.105485
0.086103	0.082524	1.07445	0.112385
0.082707	0.079038	1.20643	0.068468
0.105008	0.092979	1.16834	0.17602
0.113115	0.099548	1.36695	0.078947
0.087542	0.14375	0.107807	0.107317
0.121495	0.080944	1.18128	0.185714
0.092913	0.152815	0.791916	0.126789
0.102867	0.063963	1.14	0.084691
0.103448	0.253927	0.231068	0.106033
0.12585	0.08216	1.03008	0.088889
0.2263	0.110585	1.24	0.111776
0.0864	0.119266	1.05079	0.035088
0.110795	0.109501	1.17378	0.089524
0.092511	0.130621	0.628333	0.239382
0.060449	0.052055	1.43685	0.111111
0.021472	0.124611	1.17762	0.157303
0.064935	0.098453	0.126984	0.131034
0.095087	0.108761	1.42365	0.092243
0.08982	0.105505	0.536534	0.240385
0.17	0.209845	1.13118	0.119284
0.137339	0.082616	0.952128	0.211155
0.094551	0.095299	1.12374	0.092127
0.115727	0.026634	1.16149	0.098765
0.114192	0.112952	1.04934	0.136691
0.142857	0.084098	1.17157	0.140873
0.125285	0.096591	1.27273	0.113274
0.078431	0.125758	1.31177	0.080882
0.088855	0.146586	0.878247	0.272727
0.097656	0.082409	1.26796	0.080065
0.122349	0.089623	0.854991	0.123596
0.103506	0.12844	1.1445	0.153473
0.139683	0.077519	1.18803	0.099844
0.114977	0.097506	1.14126	0.111969
0.09233	0.028125	1.17612	0.171548
0.142086	0.065147	0.892938	0.095469
0.115385	0.08631	1.26044	0.170213
0.096124	0.065934	0.834225	0.138889
0.152688	0.116386	1.1816	0.082312
0.099842	0.13215	0.252451	0.134804
0.097756	0.095522	1.23729	0.101669
0.116086	0.115288	1.12927	0.19
0.082067	0.123188	1.08813	0.138672
0.088023	0.128983	0.846296	0.087931
0.138659	0.120166	1.01833	0.091575
0.15493	0.113178	1.20938	0.181467
0.032353	0.09375	1.532	0.160847
0.052511	0.077052	1.1399	0.084942
0.157371	0.120267	0.551563	0.084
0.052209	0.060417	0.886503	0.154851
0.16954	0.106306	0.895221	0.09699
0.155172	0.106977	0.644135	0.148052
0.092362	0	1.10448	0.148773
0.074236	0.121622	0.068681	0.088183
0.074447	0.160883	0.967742	0.104061
0.077181	0.176842	1.16384	0.244444
0.14375	0.145492	0.778351	0.141593
0.106329	0.099684	0.966543	0.189189
0.103448	0.0681	0.886598	0.156309
0.046875	0.08502	1.06654	0.083832
0.092	0.16323	1.26706	0.084629
0.087649	0.118068	1.22744	0.197647
0.081188	0.129518	1.3118	0.169725
0.123994	0.060738	1.05019	0.12963
0.083333	0.120181	1.1838	0.106814
0.116564	0.085851	1.46465	0.088283
0.147392	0.121827	1.21822	0.171123
0.07943	0.094911	1.1987	0.135889
0.10883	0.101075	1.23296	0.091339
0.14878	0.110106	0.81422	0.074121
0.05726	0.039106	1.18206	0.282787
0.074946	0.173913	1.06682	0.12285
0.16763	0.079566	1.52727	0.137931
0.001214	0.09772	0.917582	0.047393
0.109091	0.086538	0.99481	0.125257
0.060504	0.11359	1.4	0.263072
0.105096	0.097561	0.934281	0.201195
0.107914	0.210031	0.86645	0.273657
0.07743	0.11215	1.19207	0.171123
0.090805	0.036585	1.31757	0.076125
0.064615	0.089666	0.83181	0.021028
0.158009	0.136499	0.099476	0.143939
0.108871	0.117318	0.642447	0.09009
0.0625	0.111349	1.2539	0.134058
0.086268	0.11213	1.1295	0.091981
0.07906	0.180617	1.11321	0.148241
0.197802	0.130493	0.767094	0.088346
0.129602	0.225951	0.04947	0.118868
0.086957	0.151844	1.0978	0.23115
0.09697	0.094209	1.31393	0.087523
0.052851	0.12233	1.018	0.061834
0.096875	0.090647	0.874233	0.08589
0.109029	0.118943	1.08122	0.217009
0.068834	0.099688	0.922819	0.130785
0.128205	0.104991	0.763955	0.333333
0.126739	0.096506	0.268722	0.205761
0.13594	0.105546	1.08137	0.256311
0.147583	0.078378	1.10417	0.405213
0.101813	0.103185	1.06997	0.068966
0.144509	0.126582	1.30495	0.104065
0.091047	0.154399	1.13026	0.128603
0.092357	0.137615	1.30675	0.197995
0.26257	0.097222	1.19658	0.220386
0.110701	0.110417	1.12805	0.159544
0.093377	0.134483	1.08955	0.132997
0.147577	0.087329	1.44681	0.093199
0.076923	0.108621	0.853492	0.099567
0.094877	0.121331	0.179931	0.117089
0.122318	0.170811	1.34333	0.25817
0.091644	0.120313	0.681261	0.116343
0.124558	0	0.444238	0.143657
0.056701	0.157761	0.757315	0
0.079108	0.111475	0.77453	0.099315
0.134269	0.091317	1.16928	0.168675
0.08169	0.167421	1.21758	0.05974
0.088117	0.131783	0.881107	0.078457
0.116162	0.113772	1.05628	0.202381
0.104082	0.177843	1.11511	0.223577
0.113729	0.022831	1.19756	0.087071
0.104265	0.121597	1.19266	0.140206
0.154242	0.096045	1.22751	0.103741
0.097054	0.000721	0.71719	0.153696
0.126679	0.111276	0.930728	0.123457
0.146572	0.137255	1.09912	0.217391
0.098958	0.132813	1.10315	0.202156
0.138743	0.106607	0.728643	0.153578
0.080569	0.083333	1.18012	0.195046
0.078616	0.108878	1.35616	0.192593
0.131944	0.099057	0.895582	0.076212
0.09771	0.082919	0.932177	0.172414
0.199482	0.081023	1.21731	0.132388
0.148282	0.113821	0.961083	0.116858
0.045455	0.102041	1.18736	0.146154
0.116883	0.112478	0.975143	0.095029
0.119171	0.21374	1.28545	0.156652
0.12782	0.084906	1.25478	0.110902
0.080123	0.030435	1.11979	0.110403
0.099815	0.195519	1.13109	0.041783
0.001647	0.228883	1.15602	0.185759
0.053333	0.106686	0.324211	0.121827
0.138191	0.09319	1.20833	0.11943
0.182819	0.113801	1.33061	0.099511
0.109155	0.120944	1.08534	0.104918
0.102679	0.228571	0.30786	0.119048
0.165919	0.086643	1.38875	0.154412
0.085236	0.195604	1.24116	0.083032
0.08547	0.173611	0.527825	0.075786
0.070724	0.137615	0.040373	0.115468
0.111952	0.130699	0.841699	0.161818
0.08284	0.139144	0.845	0.151203
0.127251	0.122423	1.21181	0.13764
0.105528	0.143511	1.16379	0.15903
0.101523	0.100877	1.19608	0.113712
0.12611	0.199063	1.5	0.151408
0.108661	0.134396	1.09872	0.147368
0.139726	0.140468	1.11242	0.097884
0.102526	0.175	0.909091	0.092979
0.100162	0.115328	1.28436	0.147147
0.127407	0.05618	1.22712	0.179545
0.095313	0.083601	1.05102	0.122302
0.1	0.12215	1.40318	0.132759
0.111658	0.122622	1.27654	0.114155
0.071429	0.094142	1.04962	0.076175
0.10687	0.109668	1.39601	0.095395
0.118952	0.155556	1.43717	1.01799
0.098361	0.119311	0.954048	0.117148
0.099398	0.072704	1.1423	0.125704
0.129848	0	0.345426	0.042194
0.089445	0.0401	1.18697	0.149758
0.096085	0.069277	0.902266	0.090511
0.039823	0.209567	1.03273	0.124506
0.090498	0.099187	0.561713	0.654321
0.122736	0.104012	1.10777	0.09727
0.228261	0.142589	1.24722	0.139186
0.10832	0.067442	1.01446	0.081633
0.09364	0.156627	1.10526	0.095477
0.152589	0.147641	0.97155	0.127778
0.091216	0.059197	0.951128	0.113553
0.110694	0.13	0.517094	0.115044
0.149883	0.185965	1.24011	0.092486
0.092006	0.116323	1.16908	0.086207
0.084746	0.10847	1.0396	0.24812
0.084375	0.151229	1.12782	0.1875
0.073756	0.050847	1.37025	0.101176
0.067982	0.129032	1.20948	0.11437
0.066922	0.107023	1.1634	0
0.165138	0.083799	0.709677	0.187867
0.097826	0.105178	1.19138	0.106695
0.090038	0.164649	1.21799	0.123223
0.189017	0.127273	0.175705	0.209497
0.099349	0.107955	1.0564	0.059091
0.059353	0.103659	1.13268	0.125178
0.129921	0.183673	0.833841	0.10987
0.0912	0.075356	0.785612	0.087031
0.091854	0.091954	1.43779	0.135307
0.122671	0.0625	1.18213	0.070833
0.20546	0.126812	1.15708	0.111876
0.013043	0.089669	1.26471	0.113208
0.044543	0.116183	1.04275	0.060976
0.135135	0.157054	0.964052	0.049628
0.138889	0.110814	0.407534	0.098592
0.168467	0.21513	0.735023	0.093313
0.068333	0.135714	1.17822	0.121723
0.131926	0.062167	0.861549	0.092838
0.114155	0.142857	0.775	0.164021
0.079533	0.139048	0.917889	0.088167
0.064198	0.280576	1.11571	0.102644
0.205729	0.09538	0.97491	0.079545
0.146771	0.065854	1.25732	0.089595
0.128978	0.124646	1.14672	0.100471
0.089394	0.160428	0.7875	0.113208
0.13643	0.140927	1.19261	0.097002
0.065116	0.120063	1.38438	0.157895
0.154525	0.051601	0.353222	0.096284
0.153623	0.120383	0.977667	0.164045
0.109848	0.098485	1.17484	0.165017
0.102655	0.105919	0.70979	0.032051
0.114192	0.146233	0.907873	0.112281
0.166247	0.1	0.869707	0.102848
0.112903	0.099502	1.29098	0.232759
0.12	0.050228	1.18487	0.102007
0.16152	0.108108	1.11313	0.178788
0.104425	0.124777	1.31564	0.133144
0.093514	0.183824	0.900862	0.220126
0.092913	0.119691	0.848987	0.099836
0.081188	0.122074	1.21658	0.2103
0.16383	0.151242	1.18033	0.120594
0.153846	0.166667	1.14537	0.127358
0.097633	0	0.935264	0.182085
0.124304	0.191083	0.804422	0.146947
0.096724	0.06867	1.07692	0.146288
0.069284	0.096296	1.14004	0.203704
0.039409	0.105649	1.03866	0.143731
0.154067	0.115097	0.765432	0.111198
0.055263	0.139037	0.922939	0.264
0.018116	0.105785	1.06098	0.185714
0.105183	0.170314	0.898333	0.154728
0.088028	0.071429	1.10451	0.394737
0.070535	0.062626	1.11593	0.078992
0.1139	0.13617	0.871622	0.197059
0.105183	0.059957	0.836294	0.187354
0.206806	0.310017	1.07067	0.192602
0.131086	0.126741	1.20855	0.001073
0.091988	0.079193	0.304985	0.107813
0.08284	0.041588	0.865854	0.178344
0.106742	0.104972	0.954386	0
0.058394	0.099291	1.2537	0.079365
0.077367	0.055901	1.09259	0.199041
0.083004	0.163435	0.052738	0.112701
0.086124	0.046025	1.24235	0.235683
0.087637	0.191142	1.18905	0.213415
0.119497	0.145188	0.772809	0.117417
0.101072	0.082734	1.24375	0.226158
0.187817	0.124812	0.967611	0.14959
0.190476	0.156156	1.23676	0.135647
0.122102	0.157761	1.30081	0.075973
0.092179	0.088346	1.22426	0.220472
0.112654	0.158129	1.07542	0.172956
0.08363	0.085106	1.14236	0.243421
0.080844	0.160271	1.0469	0.086066
0.122249	0.073359	1.23593	0.105634
0.095238	0.194379	0.869725	0.107861
0.106222	0.168614	1.1868	0.08
0.17199	0.117958	1.10262	0.118033
0.146667	0	1.38486	0.167763
0.086495	0.147321	1.29208	0.191964
0.109797	0.110272	0.815315	0.102167
0.120879	0.130282	0.804921	0.112613
0.071563	0.087432	1.15938	0.201183
0.115756	0.101626	1.29236	0.125874
0.091592	0.133127	1.28339	0.099145
0.085185	0.098257	1.22517	0.200617
0.081325	0.122857	1.26769	0.161202
0.204893	0.112676	1.04229	0.084859
0.021505	0.099415	0.961798	0.091222
0.092326	0.117978	0.405868	0.138462
0	0.053763	1.11151	0.230061
0.111296	0.093558	1.05613	0.126316
0.059846	0.124066	1.07031	0.078629
0.095308	0.104704	1.21503	0.130221
0.077035	0.113293	0.813099	0.097289
0.101639	0	0.932056	0.238095
0.072973	0.098291	0.690289	0.096539
0.108392	0.157609	1.12805	0.073477
0.112342	0.156134	0.993964	0.130319
0.070064	0.146104	1.03333	0.152738
0.110647	0.105655	1.2	0.102867
0.073801	0.078671	1.16498	0.437811
0.195	0.144883	1.27158	0.098827
0.119718	0.100418	1.11086	0.206294
0.113323	0.124172	0	0.051502
0.12831	0.122186	0.872126	0.120112
0.105678	0.110795	0.99226	0.166124
0.052516	0.033333	0.365344	0.082524
0.046809	0.114943	0.5	0.078
0.10356	0.065789	1.25207	0.13556
0.103215	0.068783	0.73774	0.094961
0.085714	0.173653	1.01085	0.073684
0.130129	0.113835	0.617438	0.155004
0.093458	0.080235	0.277592	0.033333
0.088191	0.101246	1.09198	0.090625
0.136646	0.124764	1.26464	0.148872
0.097015	0.104972	0.097222	0.314685
0.093514	0.134868	1.13429	0.138544
0.106688	0.09816	1.29252	0
0.103509	0.118421	1.27809	0.138112
0.126819	0.055398	1.23324	0.289256
0.079268	0.079365	1.07207	0.099476
0.070796	0.143885	1.04626	0.065319
0.109409	0.12474	1.06318	0.192982
0.106129	0.033419	1.19727	0.108808
0.097808	0.090634	1.22436	0.111111
0.167147	0.205047	0.951473	0.033846
0.100592	0.084233	0.832721	0.20202
0.077982	0.106599	0	0.108607
0.058005	0.15625	1.23962	0.104065
0.2	0.220365	1.14626	0.177033
0.095865	0.0976	1.26415	0.142012
0.0816	0.070707	0.701863	0.149554
0.071429	0.102493	0.666016	0.093697
0.143418	0.112963	1.28487	0.083056
0.094444	0.052805	1.10762	0.087891
0.092308	0.022284	1.10774	0.137712
0.087766	0.102113	1.29567	0.128289
0.061041	0.070588	0.909722	0.199413
0.092989	0.135857	1.0625	0.136712
0.100932	0.164583	1.06102	0.118447
0.091873	0.11165	1.20668	0.141538
0.086572	0.087537	1.18841	0.10119
0.125198	0.072488	1.0515	0.171171
0.082492	0.05102	0.925	0.088889
0.068536	0.154964	1.09948	0.143646
0.137214	0.082683	1.24887	0.121281
0.065789	0.103555	1.23113	0.003096
0.242647	0.155977	1.1439	0.2625
0.185644	0.049133	0.532075	0.139759
0.111549	0.105263	0.833856	0.175127
0.070886	0	1.13975	0.09291
0.104364	0.115562	1.17062	0.189369
0.097134	0.139085	1.3538	0.309353
0.158904	0.156334	1.21409	0.110919
0.117547	0.108192	0.945355	0.225053
0.12749	0.14978	0.486739	0.105469
0.09831	0.034602	0.230174	0.099602
0.073944	0.039514	1.07523	0.237226
0.112069	0.073394	0.523649	0.121339
0.120354	0.123675	0.766816	0.192308
0.089445	0.062366	1.03307	0.144044
0.135659	0.09905	1.32906	0.040892
0.086957	0.095552	0.736842	0.193211
0.085492	0.124549	0.039604	0.089631
0.111782	0.039855	1.00935	0.126253
0.117431	0.100616	0.875	0.088235
0.055894	0.152466	1.28366	0.15534
0.093706	0.115497	1.46117	0.088993
0.079088	0.055202	1.43092	0.143603
0.100946	0.108607	1.26303	0.129784
0.089983	0.078992	0.854922	0.169884
0	0.069767	1.17677	0.103704
0.1133	0.148052	1.23667	0.152047
0.111283	0.164659	1.31429	0.147687
0.183311	0.101093	0.998195	0.176829
0.085714	0.122517	0.901547	0.125
0.1	0.129485	0.889831	0.163934
0.108	0.097222	1.22636	0.176339
0.095448	0.061927	1.37057	0.160221
0.107143	0.098361	1.22593	0.072464
0.089256	0.104651	0.847534	0.091803
0.164251	0.180723	1.22717	0.222222
0.061441	0.133433	0.985294	0.212598
0.047619	0.132486	0.827309	0.07963
0.107994	0.165657	1.11559	0.355932
0.148936	0.092262	0.695825	0.1274
0.100962	0.118353	1.29216	0.111446
0.081081	0.213549	0.964527	0.087273
0.146099	0.109589	0.961774	0.15458
0.125776	0.161088	0.78508	0.146535
0.136045	0.116969	0.120588	0.176647
0.14359	0.103693	1.1859	0.182895
0.147967	0.14882	1.25413	0.158287
0.123494	0.137868	0.959502	0.147385
0.110106	0.223919	1.06522	0.144781
0.078611	0.125407	0.378505	0.072289
0.179191	0.037534	1.11871	0.143627
0.148551	0.094	1.38305	0.271341
0.179533	0.124126	1.25987	0.295259
0.02924	0.14447	0.965398	0.161572
0.116319	0.159151	1.11111	0.122977
0.130293	0.172414	1.1831	0.170412
0.122754	0.117378	1.30729	0.181637
0.108815	0.170897	1.02813	0.140406
0.126838	0.133441	1.31795	0.14242
0.186047	0.161111	0.090703	0.166234
0.177515	0.090226	1.0016	0.119082
0.132948	0.143911	0.170616	0.122222
0.217722	0.202479	1.37209	0.19965
0.122511	0.184783	1.11522	0.142857
0.272109	0.130564	1.22984	0.159341
0.028571	0.121439	1.11642	0.174603
0.206186	0.147196	1.03052	0.317549
0.19407	0.118785	1.24026	0.197292
0.184049	0.176221	1.10606	0.211921
0.134426	0.143603	1.30605	0.194514
0.129738	0.199601	1.0826	0.11032
0.160853	0.134565	1.22165	0.136054
0.131448	0.10241	1.20175	0.128086
0.162455	0.137313	1.20553	0.189691
0.119938	0.164602	1.05543	0.344828
0.13273	0.143098	1.16396	0.267241
0.120063	0.113997	0.930612	0.171986
0.244944	0.105973	1.34317	0.102894
0.014634	0.144431	0.180851	0.185501
0.178674	0.147477	1.40881	0.183607
0.141538	0.138739	1.23012	0.183628
0.015	0.107463	0.097973	0.210909
0.223377	0.131944	1.20319	0.118557
0.167019	0.151304	0.981387	0.144213
0.115966	0.21039	1.11736	0.151369
0.225564	0.1875	1.07868	0.157895
0.126603	0.158904	0.345679	0.176781
0.143297	0.148784	0.783242	0.17321
0.230958	0.098921	1.3935	0.159555
0.172043	0.02521	0.971171	0.13093
0.144838	0.12943	1.32743	0.175595
0.168889	0.018349	0.382766	0.207815
0.258065	0.128295	1.13027	0.152216
0.144231	0.132045	1.24274	0.228491
0.225201	0.086372	1.47883	0.133236
0.124339	0.146646	1.05979	0.052805
0.266667	0.180438	1.19095	0.171667
0.25	0.016529	1.07414	0.186667
0.136437	0.167521	0.978836	0.137195
0.157989	0.088421	1.10746	0.14897
0.154762	0.05	1.48173	0.362126
0.131429	0.135093	0.053521	0.169851
0.183206	0.135338	1.19767	0.355615
0.178846	0.138264	1.10932	0.182903
0.230958	0.132376	0.315789	0.147673
0.141473	0.157303	0.185185	0.139489
0.238806	0.153153	1.00636	0.238095
0.119708	0.229829	1.50472	0.150943
0.114516	0.1313	0.910072	0.227188
0.14245	0.01634	1.27171	0.125997
0.268156	0.194774	1.22093	0.226087
0.105644	0.027907	0.844732	0.138728
0.145937	0.126939	1.2435	0.109777
0.204244	0.109017	1.29843	0.120219
0.207447	0.161787	0.985185	0.117063
0.123003	0.198036	1.16397	0.115512
0.148688	0.125348	1.32639	0.13798
0.1312	0.18928	0.176667	0.103314
0.219048	0.189369	1.18787	0.241206
0.15	0.113821	1.35955	0.207113
0.108065	0.323065	0.967213	0.195612
0.102083	0.145482	1.49508	0.133234
0.222989	0.112573	1.27597	0.239106
0.02439	0.084388	1.01552	0.045333
0.021552	0.116013	1.13014	0.150388
0.081461	0.424658	1.19048	0.054645
0.155026	0.135338	1.33523	0.217391
0.118194	0.104294	0.730684	0.170498
0.110151	0.12766	1.46548	0.224907
0.020833	0.130564	1.09639	0.285714
0.127907	0.110742	0.906574	0.127701
0.068646	0.117409	1.04268	0.217666
0.200318	0.138728	0.984102	0.193825
0.13328	0.180033	0.119701	0.172816
0.178794	0.231738	1.2476	0.126915
0.019324	0.142857	1.18605	0.124454
0.129187	0.296296	0.078788	0.082367
0.166341	0.092773	1.08023	0.270517
0.280443	0.055	1.32017	0.120357
0.008	0.11794	0.132203	0.233645
0	0.197581	1.0969	0.148741
0.137566	0.096618	0.306273	0.259169
0.144578	0.236979	0.142222	0.12894
0.148036	0.149091	1.08547	0.12069
0.177606	0.114943	1.20743	0.103376
0.096718	0.111989	0.728507	0.128159
0.210471	0.16	1.13393	0.044304
0.123028	0.193018	0.17971	0.169154
0.165094	0.006826	1.06036	0.111621
0.153734	0.115854	0.944882	0.265928
0.135861	0.143072	1.15234	0.115607
0.1317	0.23262	0.826029	0.166405
0.115917	0.114105	1.30529	0.197917
0.154406	0.142612	1.00853	0.120661
0.224396	0.115816	0.793852	0.220982
0.096296	0.198113	0.991525	0.107345
0.008584	0.127688	1.40076	0.280757
0.160959	0.13617	1.02402	0.193784
0.097378	0.181661	1.2618	0.203065
0.115285	0.151757	1.27329	0.108014
0.145729	0.118841	0.065068	0.152249
0.137771	0.130435	1.19077	0.102941
0	0.123648	1.26603	0.329545
0.177394	0.129032	1.32911	0.143737
0.011111	0.138756	1.35625	0.10424
0.018018	0.119318	1.33643	0.093156
0.144737	0.138372	1.15349	0.198454
0.106682	0.148523	1.145	0.25641
0.129713	0.170813	1.11485	0.186398
0.130233	0.132919	1.00546	0.148087
0.069767	0.128276	1.06809	0.124183
0.235	0.10733	0	0.254237
0.14003	0.140762	0.966472	0.198783
0.054795	0.166929	1.24677	0.172043
0.151628	0.169435	1.29688	0.274854
0.174664	0.127841	0.161736	0.190476
0.283113	0.081755	0.944895	0.081522
0.094771	0.220812	0.960707	0.176471
0.114493	0.125884	1.38478	0.120155
0.205656	0.208333	0.103604	0.191327
0.116327	0.112676	1.04645	0.143946
0.345351	0.141935	1.25544	0.411371
0.148313	0.13764	1.17731	0.119857
0.013575	0.242387	0.082927	0.147638
0.110272	0.14881	1.21955	0.141176
0.113208	0.164078	1.37522	0.170483
0.014423	0.145546	0.136012	0.141049
0.158055	0	1.15087	0.231651
0.27003	0.129298	1.23771	0.163534
0.014778	0.193439	1.27519	0.247312
0.107994	0.103774	0.916239	0.135821
0.017241	0.202247	1.19895	0.126838
0.013393	0.038298	0.893238	0.080201
0.014019	0.108108	1.05466	0.229167
0.189573	0.184534	1.44869	0.28361
0.120787	0.11465	0.973009	0.13894
0.076923	0.1264	1.13559	0.129693
0.114334	0	1.28736	0.173116
0.108273	0.174089	1.31111	0.127625
0.128289	0.133562	1.16742	0.182213
0.098246	0.058824	0.413934	0.210084
0.018657	0.113074	1.13115	0.166667
0.015686	0.15956	1.55145	0.193467
0.122383	0.132428	1.12605	0.161826
0.095477	0.105932	0.908309	0.174447
0.123894	0.115607	1.02616	0.07714
0.131268	0.153179	1.29396	0.110184
0.182186	0.128358	1.04015	0.124138
0.190981	0.120921	1.22769	0.140652
0.132879	0.235897	0.918534	0.140625
0.128664	0.095285	1.11947	0.09949
0.133891	0.104129	1.22749	0.116386
0.12199	0.120944	1.23809	0.178191
0.076754	0.217172	1.29857	0.093846
0.190709	0.138504	1.07203	0.062827
0.304217	0.104725	1.29707	0.169043
0.120521	0.093897	1.34307	0.169844
0.107576	0.118299	1.07266	0.105536
0.108853	0.026549	0.896813	0.177551
0.123177	0.222222	0.198569	0.137815
0.1184	0.100233	1.11896	0.206718
0.181364	0.096567	0.642442	0.10102
0.118297	0.123957	0.92555	0.241287
0.215321	0.134354	0.798861	0.150427
0.127726	0.126174	1.49687	0.166352
0.176113	0.14	1.5732	0.195455
0.140678	0.0181	0.603175	0.143116
0.189922	0.105341	1.11503	0.150442
0.181903	0.078544	1.2172	0.238606
0.138138	0.113178	1.20038	0.166038
0.010601	0.168421	1.30913	0.129693
0.205882	0.120332	1.46358	0.139073
0.115635	0.119632	1.38279	0.32381
0.127451	0.108209	1.27612	0.144715
0.013158	0.145706	1.33612	0.139767
0.286219	0.185111	0.962838	0.232829
0.190355	0.15404	1.46494	0.145791
0.109612	0.125182	0.990119	0.079365
0.126516	0.013889	1.00236	0.206186
0.162476	0.151667	0.835648	0.122987
0.001698	0.278947	0.940514	0.125964
0.146853	0.142529	1.26364	0.149254
0.135693	0.114467	0.863095	0.206061
0.117172	0.014706	0.294931	0.124251
0.096154	0.162835	1.32515	0.106529
0.012766	0.155989	1.09747	0.131624
0.116942	0.130612	1.04608	0.190184
0.171558	0.195767	0.957328	0.205734
0.114148	0.130208	1.26722	0.116743
0.156489	0.234672	0.22291	0.2
0.155925	0.046322	0.433775	0.168852
0.201878	0.154198	1.14488	0.324653
0.055202	0.19678	1.07071	0.078712
0.15283	0.145234	1.21149	0.12708
0.127986	0.151659	1.11089	0.381148
0.118859	0.136799	1.2025	0.143082
0.13245	0.139037	1.44511	0.114719
0.06903	0.151456	0.815287	0.14554
0.197647	0.151297	1.18076	0.313283
0.013333	0.141136	1.10493	0.196356
0.115766	0.132886	1.23427	0.107078
0.147368	0.144621	0.235	0.149446
0.225225	0.171004	1.13957	0.056306
0.124402	0.129568	1.21235	0.168576
0.027778	0.15122	0.351254	0.112727
0.167797	0.171994	1.30968	0.237443
0.132668	0.117576	1.13977	0.226981
0.139165	0.198257	1.39441	0.416076
0.039409	0.153169	1.35039	0.208925
0.233607	0.148148	1.08829	0.129187
0.181034	0.228833	1.14425	0.023256
0.118827	0.099541	0.388778	0.250814
0.248936	0.127352	1.1942	0.192107
0.127273	0.017544	1.32101	0.200489
0.165	0.144492	1.1183	0.221198
0.22335	0.050193	1.1709	0.220676
0.119469	0.212237	1.2962	0.175066
0.131124	0.045161	1.2968	0.204082
0.20904	0.110626	1.04762	0.159091
0.221239	0.168224	1.27751	0.104928
0.119048	0.120072	1.05793	0.133201
0.120787	0.109445	1.29927	0
0.261614	0.084967	1.22444	0.20202
0.190588	0.118234	1.21087	0.225581
0.125767	0.148021	0.266773	0.104046
0.188544	0.152284	1.22707	0.21086
0.021459	0.110157	1.32698	0.009259
0.2301	0.019324	0	0.125407
0.233571	0.296588	0.900552	0.240822
0.122542	0.133423	1.13066	0.18797
0.109855	0.111954	1.25532	0.257453
0.158501	0.202358	0.944551	0.123003
0.129187	0.004184	1.08503	0.12943
0.1231	0.212919	1.37807	0.128926
0.227397	0.11828	0.983806	0.140065
0.207373	0.166307	1.19247	0.112573
0.143921	0.142292	1.12441	0.301493
0.201102	0.171154	1.225	0.119107
0.119645	0.140206	1.08951	0.140549
0.185118	0.134921	0.255144	0.212575
0.020067	0.16	1.42073	0.151261
0.014706	0.113003	1.44149	0.087719
0.241848	0.105839	1.19847	0.14876
0.126829	0.165402	1.35907	0.118207
0.013575	0.143975	1.36842	0.15035
0.135621	0.117251	1.06299	0.150094
0.133903	0.105556	0.17603	0.120782
0.127677	0.200864	0.975052	0.159091
0.013953	0.136253	1.08696	0.115385
0.245327	0.146884	1.14949	0.183442
0.213636	0.086957	1.32313	0.190476
0.253133	0.116643	0.289855	0.126023
0.19863	0.125948	0.589286	0.053254
0.12844	0.17331	0.066434	0.113636
0.112925	0.172949	0.998054	0.160149
0.119664	0.124098	1.51827	0.283784
0	0.06721	1.15264	0.152294
0.172414	0.136283	1.14428	0.567976
0.191268	0.098187	1.20939	0.132597
0.244186	0.19214	1.46202	0.178201
0.199664	0.045558	1.10164	0.256
0.140271	0.094241	0.895437	0.171717
0.153048	0.240223	1.31115	0.146667
0.002227	0.136298	1.30181	0.15575
0.126471	0.128427	1.02344	0.336996
0.330532	0.12549	1.23901	0.329114
0.119584	0.108514	1.15829	0.212435
0.114815	0.141956	1.20208	0.24147
0.149924	0.128655	1.37729	0.307971
0.135099	0.132428	1.22366	0.148148
0.165768	0.13	1.31445	0.11883
0.351351	0.08473	1.27819	0.096774
0.215777	0.121255	0.945322	0.124561
0.191244	0.211454	0.981067	0.117537
0.138801	0.122727	1.05946	0.082267
0.137128	0.131313	1.27888	0.105727
0.103011	0.107042	1.03147	0.16195
0.115183	0.12601	1.35217	0.238227
0.121439	0.143075	1.21824	0.11042
0.118421	0.119181	0	0.204706
0.234097	0.127352	1.33333	0.186667
0.011719	0.123924	1.15538	0.220513
0.129702	0.188213	0.873333	0.077519
0.013043	0.092166	0.808477	0.252427
0.140659	0.129834	1.0477	0.107317
0.130495	0.176849	1.15368	0.326353
0.089961	0.101744	0.902778	0.077951
0.008969	0.018519	1.12054	0.239011
0.104575	0.126722	1.13848	0.196035
0.198529	0.18207	1.30017	0.07541
0.023364	0.112179	1.30968	0.214286
0.165399	0.113333	1.2048	0.117347
0.106013	0.228037	1.30824	0.172589
0.014151	0.185685	0.728435	0.445238
0.171149	0.102362	1.19512	0
0.164729	0.15015	1.31736	0.242958
0.206242	0.143369	1.23944	0.019704
0.166117	0.018182	0.847902	0.22093
0.119293	0.042553	0.822581	0.154331
0.111433	0.116006	1.0919	0.120116
0.185897	0.105785	0.842742	0.155887
0.166667	0.176183	1.27512	0.137876
0.01	0.077922	1.39906	0.169072
0.155357	0.124807	1.06868	0.207294
0.097015	0.125554	1.00327	0.16443
0.196035	0.097027	1.02988	0.225941
0.137574	0.295775	1.14952	0.296296
0.20202	0.125821	1.1936	0.094357
0.121667	0.117048	1.16186	0.130081
0.108491	0.110533	1.24667	0.195695
0.112985	0.130435	1.07817	0.097744
0.130298	0.117788	1.21984	0.2
0.130435	0.160243	1.488	0.164983
0.144817	0.141044	1.19235	0.144558
0.117647	0.097531	1.33333	0.095238
0.101382	0.168761	1.28623	0.019231
0.122066	0.097633	1.33203	0.217582
0.025974	0.13931	1.28424	0.112026
0.084926	0.122186	1.11732	0.261501
0.019704	0.120567	1.20044	0.107794
0.232057	0.131882	0.8949	0.139837
0.151277	0.142975	1.31419	0.155203
0.141129	0	1.12201	0.12305
0.157895	0.134281	1.21587	0.165957
0.078635	0.074275	1.34019	0.114379
0.094978	0.142606	0.89022	0.116129
0.121916	0.159309	1.30505	0.133028
0.086758	0.194379	1.37349	0.206186
0.22739	0.140264	1.19764	0.084404
0.133117	0.123967	1.14974	0.1893
0.164745	0.164869	1.15031	0.127731
0.104	0.137199	1.3477	0.169935
0.241627	0.09825	1.05973	0.153477
0.134978	0.106452	1.36752	0.163743
0.13324	0.146417	0.045198	0.139767
0.10219	0.123033	1.07238	0.28266
0.225734	0.127599	1.55556	0.104499
0.019324	0.146226	1.20337	0.119086
0.009346	0.106272	1.01968	0.135015
0.013393	0.13154	1.16291	0.229665
0.121352	0.106643	1.38095	0.098918
0.101813	0.175573	1.23315	0.156682
0.132787	0.117409	1.15385	0.192481
0.117541	0.152965	0.998314	0.121368
0.134241	0.112857	1.2673	0.045161
0.125995	0.129683	1.12305	0.124113
0.216895	0.126496	1.20713	0.258206
0.161765	0.154321	1.18689	0.142647
0.116959	0.104541	1.0375	0.159398
0.137996	0.220418	1.20551	0.161074
0.180451	0.152941	1.51191	0.193227
0.132824	0.14781	1.23948	0.031873
0.085965	0.122481	1.29794	0.155172
0.11649	0.127005	1.13806	0.093611
0.131657	0.121622	0.572816	0.139262
0.107544	0.149137	0.967544	0
0.131805	0.128011	0.80531	0.138564
0.108434	0.121495	1.37449	0.088843
0.231144	0.218447	1.3925	0.189895
0.092632	0.057508	1.13708	0.275168
0.149444	0.104167	1.09667	0.133433
0.107505	0.158556	1.07742	0.110333
0.287066	0.192982	1.55365	0.304348
0.280738	0.087986	1.07967	0.358566
0.14486	0.142612	1.20557	0.2
0.120611	0.013216	0.13253	0.230769
0.013636	0.128244	0.8507	0.097946
0.138643	0	1.24839	0.139493
0.195402	0.140903	1.25193	0.152239
0.016807	0.113372	1.03788	0.228155
0.122781	0.125683	0.917137	0.129688
0.14916	0.105946	0.625304	0.195695
0.2	0.141156	1.16739	0.127306
0.241486	0.190275	0.902556	0.113131
0.111792	0.163701	1.01493	0.134725
0.153448	0.191214	0.162963	0.180967
0.127601	0.148148	1.3125	0.273616
0.154104	0.154334	1.22379	0.133229
0.125	0.078335	0.989247	0.117103
0.131537	0.354167	1.24885	0.179083
0.019048	0.119013	1.45217	0.180527
0.105678	0.131615	0.186441	0.224324
0.133545	0.076119	1.11516	0.096774
0.143363	0.019231	1.05151	0.09472
0.198529	0.136095	0.829525	0.197115
0.12987	0.191111	0.37931	0.174941
0.101813	0.149883	0.423645	0.239748
0.111111	0.261905	0.869981	0.189189
0.101777	0.104928	1.35742	0.174873
0.200957	0.12098	0.810964	0.096311
0.115274	0.145897	0.914701	0.11828
0.116822	0.275785	0.566004	0.266821
0.069444	0.098246	0.392562	0.492857
0.157627	0.245455	1.29044	0.152975
0.134848	0.1536	1.46759	0.131291
0.126332	0.14554	1.0504	0.218254
0.104027	0.019802	0.933549	0.09434
0.12536	0.124567	1.18132	0.135703
0.10061	0.115789	1.15933	0.151639
0.091559	0.114551	1.30194	0.144828
0.018051	0.15608	1.27219	0.152047
0.186472	0.181159	1.06473	0.116319
0.184739	0.110922	0.932358	0.177885
0.163441	0.135802	1.07373	0.100616
0.109656	0.146474	1.17747	0.104377
0.207395	0.101083	1.22284	0.165615
0.094551	0.174709	0.069264	0.200542
0.124451	0.101515	1.15185	0.120445
0.228296	0.125184	1.09419	0.070815
0.222535	0.136364	1.18493	0.167089
0.176252	0.148532	1.2298	0.030303
0.107143	0.018519	0.10728	0.093426
0.0875	0.172742	0.671141	0.135238
0.097101	0.235751	1.23465	0.208589
0.109306	0.167197	1.15146	0.167043
0.110714	0.16537	1.16856	0.12749
0.236246	0.173835	1.27103	0.184959
0.093023	0.320064	0.837121	0.155678
0.093489	0.14127	0.947368	0.124805
0.112188	0.132219	0.906306	0.226667
0.183616	0.013274	0.997487	0.11146
0.106849	0.013699	0.135021	0.269231
0.10917	0.155242	0.937269	0.123746
0.050847	0.057851	0.044643	0.108997
0.110294	0.127846	0.119863	0.189781
0.116006	0.147632	0.073746	0.417508
0.1488	0.016949	0.039301	0.122917
0.111253	0.145078	1.1436	0.118044
0.217593	0.245714	0.030435	0.188889
0.124394	0.028571	0.695431	0.107926
0.167453	0.166405	1.02524	0.136445
0.199105	0.118616	1.13105	0.160256
0.190476	0.129134	1.20533	0.034826
0.170792	0	0.717857	0.188049
0.107511	0.11471	1.0054	0.110283
0.096403	0.132797	1.12708	0.263158
0.138298	0.02	0.514241	0.127695
0.017778	0.099533	0.82342	0.251445
0.112654	0.18802	1.03578	0.086957
0.102857	0.171329	1.17869	0.153477
0.079086	0.197115	1	0.126374
0.16632	0.114148	0.084615	0.134235
0.097345	0.15303	1.20354	0.134367
0.119309	0.14376	1.03261	0.086799
0.055597	0.135569	1.10793	0.104065
0.10828	0.136364	1.14159	0.244713
0.130882	0.135431	1.25296	0.096579
0.089869	0.125574	1.18908	0.348525
0.129699	0.129577	0.878505	0.084806
0.108793	0.115385	1.02128	0.066406
0.101053	0.168103	1.34286	0.167028
0.105344	0.141104	1.12278	0.126923
0.142677	0.16343	0.353211	0.099476
0.125193	0.312865	1.26294	0.070968
0.186192	0.074492	1.27619	0.143498
0.107692	0.182232	0.066879	0.130053
0.120172	0.285132	1.23831	0.160211
0.072488	0.155309	0.78714	0.127796
0.188867	0.017937	0	0.139381
0.185714	0.247222	0.107692	0.088725
0.094444	0.196629	0.123288	0.093484
0.197832	0.204744	0.244019	0.18552
0.109399	0.165517	1.22258	0.114413
0.161889	0.223158	0.915222	0.069565
0.166052	0.14497	1.10471	0.131621
0.066288	0.196565	1.44569	0.13245
0.131329	0.132678	0.250774	0.125436
0.064904	0.156006	0.01	0.044944
0.07243	0.128134	1.18735	0.209205
0.193684	0.139037	1.12538	0.265861
0.087977	0.137226	0.949097	0.153652
0.141104	0.017021	1.22814	0.108153
0.089965	0.021097	1.11662	0.197468
0.105691	0.013575	1.3758	0.08885
0.148528	0.447489	0.534884	0.206522
0.10767	0.112763	1.2625	0.095865
0.114192	0.124204	0.90273	0.320513
0.137525	0.145136	1.17317	0.170526
0.160061	0.014706	0.149321	0.185751
0.095915	0.156627	1.23601	0.097973
0.139344	0.174419	1.13274	0.090604
0.09596	0.112344	0.87307	0.147959
0.163599	0.125581	0.866667	0.075061
0.119253	0.015	1.07576	0.226148
0.14044	0.244444	1.27527	0.106145
0.12642	0.014493	1.06954	0.154589
0.171053	0.188073	0.899814	0.160671
0.128467	0.281407	0.758755	0.207944
0.116822	0.171779	0.901876	0.072165
0.119084	0.226453	1.16763	0.087963
0.106129	0.246646	0.885154	0.10274
0.130653	0.153305	1.08278	0.090909
0.122449	0.155015	1.10638	0.377863
0.141527	0.131716	1.08889	0.304511
0.088477	0.100478	0.952984	0.138225
0.066761	0.15107	1.20611	0.140376
0.07972	0.011719	1.34005	0.118314
0.127178	0.153518	1.26415	0.159806
0.177187	0.123128	1.4095	0.074576
0.26	0.093596	0.663004	0.097297
0.291812	0.213192	1.34155	0
0.116402	0.147335	0.703154	0.150246
0.1347	0.11254	0.769373	0.136179
0.086957	0.128132	0.376147	0.311321
0.074138	0.145161	1.16893	0.131707
0.17284	0.012346	1.13596	0.04918
0.173675	0.186125	1.20802	0.170854
0.212766	0.15781	1.22107	0.178462
0.130298	0.173291	0.193548	0.15864
0.10922	0.128508	0.602851	0.045045
0.144852	0.01581	0.283626	0.084362
0.172549	0.020833	1.17523	0.086142
0.119942	0.205811	1.12331	0.034632
0.164147	0.025751	1.05532	0.113903
0.126488	0.1312	0.041394	0.084643
0.169263	0.011765	1.25	0.155242
0.105339	0.320675	1.14201	0.164032
0	0.144279	1.01546	0.33
0.100279	0.012658	0.521515	0.119205
0.150289	0.168539	0.166197	0.135699
0.063683	0.014599	0.820771	0.109843
0.188209	0.230769	1.19331	0.37766
0.231672	0.137174	0.7543	0.1312
0.087637	0.253968	1.1812	0
0.111377	0.13961	1.27974	0.166667
0.110938	0.110333	1.00703	0.116945
0.114569	0.130491	0.864348	0.137647
0.132701	0.033333	1.41034	0.13154
0.085915	0.058036	0.674058	0.167774
0.159004	0.131849	1.28757	0.21021
0.112676	0.114551	0.887387	0.1376
0.091487	0.137179	1.37405	0.150235
0.130019	0.166667	1.17021	0.132132
0.0675	0.251244	1.39062	0
0.107246	0.118421	1.11281	0.055785
0.258333	0.011583	1.45139	0.14966
0.137026	0.129032	1.3482	0.207436
0.14876	0.159905	0.830287	0.024561
0.086207	0.133094	0.731532	0.158879
0.15197	0.199513	1.2792	0.109948
0.090103	0.146417	0.747126	0.065527
0.116312	0.111588	1.04283	0.160757
0.108232	0.133144	1.12837	0.118644
0.114087	0.128023	0.126316	0.081439
0.100135	0.091837	1.39261	0.314961
0.112903	0.107235	1.24194	0.104796
0.097629	0.141561	1.08065	0.103704
0.160839	0.107407	1.00323	0.119266
0.106209	0.229209	1.08	0.297945
0.181198	0.114679	0.431078	0.163934
0.087179	0.123269	0.814471	0.15493
0.117808	0.124438	1.00328	0.093664
0.096931	0.108504	0.986183	0.114362
0.210674	0.13205	1.17738	0.183771
0.108466	0.016598	1.11243	0.164306
0.112245	0.145865	1.12166	0.136213
0.13198	0.044156	1.53462	0.209459
0.038724	0.128901	1.30151	0.129252
0.008065	0.152338	0.121673	0.337719
0.201754	0.126316	0.900489	0.172662
0.107246	0.140625	0.066667	0.154185
0.156667	0.106767	1.30422	0.247649
0.158598	0.235828	1.28255	0.128617
0.141049	0.135935	1.10938	0.091743
0.091379	0.146484	1.10654	0.116046
0.10585	0.237762	1.08929	0.084175
0.091493	0.088803	0.957249	0.15641
0.200508	0.018519	0.879017	0.086275
0.155009	0.185	1.47043	0.090239
0.137615	0.147641	1.13057	0.090069
0.129134	0.142209	1.00192	0.125887
0.083333	0.139498	1.03289	0.098782
0.111709	0.122066	0	0.153846
0.114241	0.183784	1.27258	0.199461
0.093301	0.19375	1.14311	0.194245
0.244048	0.213568	1.13321	0.136725
0.081162	0.157303	0.738437	0.197697
0.173448	0.16	1.08215	0.164786
0.163964	0.191126	0.852427	0.239892
0.086229	0.059925	0.935123	0.200542
0.107251	0.138439	0.007752	0.200477
0.139063	0.148426	1.3206	0.120635
0.092415	0.265432	1.12007	0.117264
0.186462	0.133816	1.04779	0.142593
0.129076	0.239595	0.983368	0.096601
0.11516	0.122744	1.29187	0.206522
0.143885	0.082452	0.552677	0.362832
0.090349	0.119403	0.125	0.122318
0.09621	0.124567	0.577907	0.139875
0.189474	0.116904	1.29278	0.273016
0.113333	0.128852	0.814634	0.096244
0.044444	0.140984	1.12539	0.237822
0.125523	0.15142	0.92599	0.09276
0.194836	0.114074	0.924945	0.151026
0.154605	0.213462	0.996296	0.135274
0.18251	0.147917	0.389189	0.091653
0.174107	0.205514	0.205195	0.161527
0.033333	0.152344	0.766529	0.174142
0.107143	0.115741	1.25355	0.139942
0.116246	0.144852	1.15989	0.162162
0.201405	0.133333	1.22311	0.104854
0.016878	0.157095	1.32723	0.057041
0.104965	0.173737	1.06106	0.14188
0.143693	0.126344	1.45794	0.148837
0.121633	0.242131	1.10633	0.349265
0.100299	0.150943	0.917949	0.111111
0.175732	0.097122	1.19002	0.110454
0.138801	0.131955	0.492877	0.215686
0.124019	0.112462	1.36138	0.148581
0.118234	0.202991	0.596542	0.129235
0.118812	0.125691	1.189	0.216689
0.110942	0.185393	1.43038	0.06761
0.09	0.163492	1.24804	0.102
0.117932	0.152709	0.810089	0.244656
0.084416	0.151534	1.27704	0.091483
0.126844	0.232653	0.997925	0.081301
0.130125	0.149111	0.155556	0.225513
0.142379	0.124451	0.894545	0.099558
0.013333	0.100443	1.14766	0.245614
0.121622	0.197935	0.922813	0.125589
0.169708	0.201226	1.21636	0.176471
0.145791	0.033951	1.26873	0.147268
0.148867	0.176707	1.0576	0.060403
0.1262	0.133929	1.07587	0.145957
0.089109	0.117904	0.758389	0.109612
0.095679	0.225389	1.18103	0.110357
0.004878	0.166667	0.158333	0.160535
0.220812	0.170426	1.34635	0.198885
0.094737	0.236967	0.76066	0.071906
0.144531	0.142157	1.06981	0.15903
0.117886	0.138282	1.309	0.177156
0.121212	0.113905	1.31746	0.19633
0.112022	0.131653	1.25159	0.195592
0.075377	0.123037	1.35282	0.116317
0.134959	0.020548	1.26992	0.156566
0.127505	0.188065	1.14259	0.001248
0.12234	0.128997	1.13587	0.03956
0.158954	0.156997	1.0114	0.080235
0.158974	0.020325	1.10332	0.108168
0.0912	0.019231	1.30812	0.120543
0.195929	0.143963	1.05901	0.110092
0.11794	0.098734	1.28028	0.18705
0.109063	0.275	1.17662	0.133333
0.092727	0.13986	1.10658	0.140271
0.206215	0.180723	0.606178	0.148837
0.122419	0.101056	1.13613	0.115192
0.105354	0.150456	1.44477	0.14673
0.174129	0.111929	1.28451	0.159509
0.201681	0.014634	0.847059	0.238663
0.129815	0.124016	0.926554	0.111702
0.164009	0.165261	0.859626	0.105178
0.145215	0.177215	1.27606	0.130859
0.128696	0.122392	1.16063	0.217241
0.224138	0.109532	1.18406	0.301837
0.114701	0.136571	1.07424	0.103107
0.093066	0.213223	1.18598	0.353247
0.144213	0.075812	1.30018	0.122483
0.167315	0.189824	0	0.13961
0.094576	0.126697	1	0.254167
0.129278	0.129134	1.18008	0.158172
0.050167	0.119488	1.19251	0.146597
0.075472	0.129412	0.975133	0.109568
0.104046	0.109668	1.14398	0.162275
0.1402	0.215686	0.739464	0.150592
0.201342	0.186846	1.08872	0.098634
0.136628	0.118598	1.20939	0.132554
0.135819	0.12708	1.28106	0.09375
0.122271	0.185012	0.081579	0.10566
0.217822	0.053191	0.959459	0.256917
0.161826	0.183771	0.974271	0.064485
0.06383	0.134831	1.09959	0.04878
0.170616	0.019231	1.32231	0.12474
0.092409	0.143533	0.088571	0.118397
0.143599	0.12028	1.10445	0.104286
0.093537	0.207721	0.895105	0.208443
0.116139	0.14939	1.26146	0.2
0.114943	0.02	0.162963	0.133466
0.085258	0.088235	0.13617	0.085209
0.133333	0.209007	0.927419	0.063988
0.199475	0.117747	1.18374	0.296296
0.195489	0.141159	1.45251	0.204082
0.146694	0.11204	0.898067	0.098501
0.196262	0.117994	1.25967	0.160819
0.117353	0.128843	0.644643	0.075248
0.11236	0.110811	1.45588	0.110224
0.1248	0.031674	0	0.075503
0.118056	0.170732	0.549296	0.154982
0.123499	0.111607	1.39189	0.092188
0.122951	0.141328	0.836735	0.164686
0.144928	0.102113	1.27184	0.24252
0.100186	0.113333	1.08577	0.215517
0.094368	0.153226	1.1679	0.166372
0.133106	0.145954	1.08985	0.062753
0.120501	0.25641	0.981096	0.09863
0.165919	0.095101	1.00171	0.124043
0.218954	0.140294	0.696471	0.188506
0.104796	0.136434	1.2025	0.146825
0.234649	0.130186	1.37037	0.103393
0.121429	0.126498	0.867572	0.077432
0.144904	0.250704	0	0.231225
0.168405	0.148499	0.809122	0.133962
0.090226	0.15534	1.19878	0.144312
0.09119	0.05157	0.126959	0.142458
0.110224	0.148841	1.21569	0.124214
0.120896	0.043689	1.23005	0.089286
0.178054	0.210784	1.31909	0.136456
0.099196	0.145833	1.25961	0.14527
0.166667	0.109281	0.947368	0.141304
0.12091	0.141007	1.05397	0.686047
0.186275	0.180243	1.19767	0.132159
0.143763	0.111621	1.2711	0.1051
0.116505	0.196911	1.17661	0.10987
0.159309	0.158879	0	0.047059
0.109875	0.115232	0.742321	0.139693
0.243617	0.017621	1.1929	0.075104
0.112135	0.123474	0.057357	0.093511
0.116147	0.131376	1.34862	0.163389
0.129944	0.02451	1.14898	0.120401
0.143969	0.016064	1.30048	0.143678
0.115385	0.123077	0.938144	0.258667
0.108209	0.109477	1.03889	0.116959
0.165432	0.152518	1.375	0.117073
0.13578	0.136086	1.13562	0.151394
0.121076	0.077944	0.043668	0.294118
0.164969	0.138298	1.26849	0.083636
0.195349	0.147937	0.050802	0.222222
0.177528	0.147303	0.102828	0.112324
0.102174	0.132333	1.14122	0.097143
0.074656	0.219697	0.214286	0.119048
0.090352	0.030405	1.10062	0.184211
0.067194	0.154976	1.11429	0.116751
0.125	0.235751	0.713311	0.160839
0.110108	0.10859	1.26347	0.150259
0.12844	0.133252	1.49064	0.112527
0.184971	0.164129	1.00177	0.099698
0.172249	0.14257	1.28861	0.243836
0.017778	0.014925	1.37421	0.065015
0.100604	0.16	1.16835	0.114865
0.138535	0.027523	0.875606	0.150459
0.113885	0.201373	1.07037	0.160072
0.129139	0.170475	1.19318	0.144118
0.138763	0.127941	0.081028	0.234719
0.101064	0.129808	0.555336	0.059761
0.149593	0.004219	1.04444	0.236467
0.120567	0.159011	0.5	0.086522
0.074492	0.198444	1.28287	0.22063
0.169231	0.145867	0.067194	0.102421
0.156018	0.109347	1.43003	0.202247
0.244582	0.05794	0.103004	0.132007
0.156923	0.017937	0.060465	0.120459
0.202439	0.195228	1.4569	0.12987
0.109687	0.150555	1.3944	0.302181
0.180467	0.173989	0.854003	0.139837
0.198178	0.169154	0.898757	0.162562
0.101103	0.134354	0.744485	0.218837
0.120072	0.106845	1.00398	0.135283
0.190965	0.262431	0.746753	0.177874
0.096241	0.084453	1.29355	0.193384
0.11215	0.150972	1.12112	0.198157
0.259843	0.120594	0.897345	0.208426
0.112952	0.018868	0.070175	0.085714
0.092992	0.122671	0.948854	0.162281
0.111336	0.103175	0.887395	0.142342
0.116743	0.099404	1.12248	0.259657
0.099869	0.017544	0.162963	0.066265
0.149837	0.147416	1.04632	0.112308
0.077399	0.010989	1.41608	0.173913
0.182952	0.152979	1.02134	0.122241
0.1331	0.019608	1.44	0.1
0.216867	0.151786	1.2681	0.259819
0.16343	0.12605	0.713666	0.232446
0.098881	0.177481	0.849026	0.159633
0.113475	0.156371	0.968102	0.136024
0.188406	0.15935	0.038462	0.140472
0.25	0.035	0.982249	0.143369
0.132768	0.015	1.21228	0.217639
0.129353	0.015038	1.03072	0.148148
0.111243	0.242894	0.075594	0.116379
0.12141	0.016327	1.08665	0.223242
0.115854	0.018182	0.543726	0.170854
0.197802	0.012931	0.993878	0.134956
0.204365	0.017668	0.76509	0.141566

## Sheet: Fig, 2f
Fig. 2f - Timecourse analysis of pals-5p::GFP expression in control and zip-1(jy13) strains following bortezomib treatment; GFP BTZ/Control ratios
0.5 h		4 h		21 h		25 h
Wild type	zip-1(jy13)	Wild type	zip-1(jy13)	Wild type	zip-1(jy13)	Wild type	zip-1(jy13)
1.01148	1.46599	2.25263	1.31884	2.00868	1.50102	1.32276	1.57263
1.05944	1.02846	0.89496	1.50339	5.08633	1.0206	4.02252	1.09197
0.807568	1.2185	0.838587	1.28979	2.8743	2.1264	5.89757	1.18064
0.938191	0.939638	4.0025	0.960207	8.71545	1.31002	4.9392	1.01683
1.29031	0.916752	1.91515	0.694013	4.11041	1.51129	4.51568	0.618781
0.866318	0.858881	4.66115	0.417798	5.68878	1.34013	5.68976	1.72544
1.04187	1.00129	7.87506	0.448334	5.79964	1.74176	3.36487	1.27308
0.94442	1.01334	2.81195	0.097379	4.96915	0.420663	2.8496	1.48677
0.72798	1.02625	5.05695	0.677426	4.45092	0.818526	7.24125	0.850054
1.16237	1.20764	5.56639	0.969477	6.39034	0.782216	3.72896	1.4689
0.83919	0.737647	4.14086	0.672168	3.18379	0.983845	4.94175	1.17947
0.760965	0.971727	4.49809	1.19608	2.13634	1.00316	2.82289	1.34447
0.897797	0.91227	4.0314	0.910101	6.61942	1.11841	2.29039	1.5723
0.643556	0.962525	1.81086	1.45206	6.71876	0.770126	7.21866	1.11453
1.06817	0.868628	4.33377	1.36335	5.21952	1.06442	4.51173	1.79072
0.843678	0.851624	1.39162	1.07595	10.3041	1.08044	4.67112	1.11543
0.978513	1.03147	1.31814	1.19709	2.74612	2.45119	5.17518	0.54591
0.941627	1.16424	1.27909	0.455029	8.00657	1.16267	5.46703	0.583218
1.23223	1.06315	0.588651	0.443849	10.9036	1.39424	5.2934	0.572416
0.879844	1.05066	5.56637	0.809632	5.20352	1.38998	4.23577	0.558854
0.864373	1.05582	1.16667	0.572922	5.31636	1.70391	7.32079	1.02367
0.912706	1.05761	1.4513	0.365225	7.13731	1.14109	2.05297	1.93352
0.763339	1.06961	3.48223	0.297695	2.9752	1.16499	1.63112	0.930525
1.11811	1.02835	7.14112	0.566163	7.32768	0.393725	4.40029	1.55666
0.807318	0.938085	4.99212	0.708047	3.80857	0.492754	4.64718	1.51847
1.02152	0.688333	1.85746	0.903813	6.7689	0.827978	5.29739	1.41339
0.81103	0.658644	1.76435	1.26284	5.10493	1.05379	4.27068	0.802474
0.841605	0.867729	4.01666	1.03441	3.24059	1.8898	4.03382	1.09184
0.930261	0.971256	1.61828	1.61085	7.42371	1.42406	6.55853	1.65975
1.00547	0.872063	9.87758	0.716652	6.99237	1.8427	4.02203	0.802231
0.69449	0.81758	4.72249	0.456158	5.20939	0.492049	4.08525	0.873983
1.09573	0.845997	5.17762	0.457397	6.63088	0.801937	3.14015	1.11021
1.11889	1.12976	4.44237	0.288262	4.40214	0.892596	4.73604	0.749062
1.25369	0.828079	4.46708	1.04697	5.55297	2.22893	5.90954	0.822859
0.963494	0.924869	5.14569	1.19174	2.52208	0.585081	3.11876	2.15797
0.840065	1.11384	2.57633	1.09935	6.46784	1.23765	7.51918	1.52466
1.108	0.812355	1.6841	0.931703	4.10405	3.11328	5.85828	4.47858
0.975035	0.958678	11.3394	1.18579	5.49679	3.90997	7.1018	1.22488
0.885206	1.17075	2.65342	1.43481	8.86877	0.249866	4.43049	1.42186
0.989411	0.820819	8.22891	1.32037	6.24005	0.987159	6.25181	1.34553
1.54621	1.19519	9.89752	1.04017	1.97335	0.882072	6.43871	3.04609
0.820976	1.03406	9.49979	0.849476	4.76713	0.772957	4.20744	1.28297
1.07014	1.33552	1.57562	0.954173	3.30752	0.823298	6.2321	0.840916
1.10767	0.944197	4.19043	0.411768	3.98769	0.605755	7.56828	1.02364
1.30397	1.4508	2.51741	0.171035	3.05062	1.7579	5.80713	0.664116
1.03039	0.756964	1.2208	0.191688	4.94212	1.79644	5.51769	1.38926
1.22601	1.08218	6.43837	0.849393	2.46017	1.54779	5.03419	1.24329
1.40996	1.29494	6.49172	0.620997	2.88887	1.44941	2.81365	3.84416
1.41203	1.24422	2.23589	0.810372	1.79843	1.50656	6.12683	2.09016
1.22495	1.29674	1.23677	1.25764	2.10976	0.940533	3.7422	1.65422
1.16321	0.484907	0.967567	1.07181	3.43573	1.5046	4.67059	2.34984
1.42729	0.86024	2.3422	0.413392	2.52777	1.12807	1.56616	7.97599
1.51952	1.43642	2.5806	0.513216	5.57528	0.697819	3.92203	1.32977
1.29639	0.833573	5.4272	0.686729	5.65698	1.1725	2.7894	1.26541
1.14753	0.800287	3.66643	0.490194	4.08116	0.980069	6.27095	1.46186
0.776061	0.994297	1.65142	0.579113	8.55248	1.10677	6.7341	1.3399
0.824408	0.807573	8.70982	1.18775	6.18495	1.28012	4.00403	1.18258
1.44388	1.41583	7.07489	0.872772	3.46578	1.08097	6.02298	1.42976
1.37443	0.904095	1.12855	0.679432	3.18918	4.76475	4.65693	1.73095
1.3161	0.936748	0.546283	0.53084	4.86294	0.824298	5.63076	1.65094
1.0108	0.87676	3.91878	0.802481	3.04162	0.67043	4.71283	0.73458
1.23504	1.29735	1.27298	0.880142	3.58672	0.678048	6.68644	0.658088
0.799498	0.605302	5.96895	1.01798	5.08115	1.74757	4.13522	0.886822
0.784698	0.626842	6.29708	1.29299	5.42083	2.14555	5.98258	1.85682
0.926567	0.824633	3.05465	1.10704	7.16619	1.58087	7.3199	2.00869
0.629356	1.31781	4.17678	1.60816	6.22348	1.77197	6.31265	1.70902
0.574165	0.998913	1.73512	0.203799	6.45289	0.957696	4.79204	1.56242
0.477266	1.19906	6.75913	0.664216	3.98212	0.588168	6.3647	1.93126
0.754139	1.38999	8.41353	0.956371	6.55746	1.82476	5.98078	2.05514
0.852518	0.873523	1.80939	1.19902	5.71307	1.67456	4.94721	1.30131
0.74681	0.336152	5.11281	0.852596	6.45319	1.32843	3.55756	2.30832
1.30591	0.631574	6.45904	0.590815	4.12813	0.563196	4.14553	4.00235
1.21421	1.42423	9.68375	0.525092	7.82367	1.61776	4.98583	2.82158
1.06618	0.597971	7.11384	0.404225	7.67545	1.16796	4.62632	2.36951
1.1502	0.326548	1.40836	1.33539	5.13255	1.03131	3.99848	0.378846
0.688778	0.367227	8.47013	0.115972	2.87383	2.10924	1.90087	1.37877
1.0191	0.547961	9.37917	0.26349	5.55142	1.83836	2.14259	1.06671
0.92522	0.361433	1.39077	0.489475	4.26425	0.477488	5.1567	1.32494
0.781114	1.16012	6.10545	0.797076	4.863	2.88143	4.81233	1.93748
0.928668	1.22641	2.4028	1.25903	7.63144	1.84701	5.3521	2.47937
1.09698	0.980514	1.49123	1.36189	4.14048	1.45623	6.11859	1.67263
1.00391	0.923814	5.4273	1.09038	6.65564	0.786249	6.31652	2.23354
1.01407	0.806301	3.35341	0.743166	7.64771	1.95179	3.64862	1.65893
0.915972	1.1744	4.25283	0.682598	6.07055	0.814063	5.37187	1.90419
0.835071	0.60916	4.84509	0.737331	7.32733	1.80625	3.04804	1.23072
1.02778	1.03343	4.71683	0.954724	7.08599	1.64203	3.30816	1.65031
0.945054	0.900513	2.94942	0.779732	6.16061	1.31806	6.57617	1.22923
1.33092	0.544064	5.31036	0.999917	3.67994	1.02161	4.94186	0.837701
1.09344	0.909856	5.75801	0.890872	1.63566	2.23204	3.57461	0.932821
0.559214	1.10657	5.81587	1.17105	7.12885	1.07844	1.88165	6.33428

## Sheet: Fig. 2g
Fig. 2g - pals-5p::NanoLuc reporter bioluminescence fold change
Wild type DMSO	Wild type BTZ	zip-1(jy13) DMSO	zip-1(jy13) BTZ
1	427.71	1.52083	21.7812
1	317.941	1.0979	10.028
1	266.545	0.89498	17.9065
1	320.893	1.01229	15.7403
1	357.705	1.08834	13.5487
1	233.69	0.75072	22.6282
1	245.172	0.80275	23.52
1	308.07	1.06575	23.0556
1	338.516	1.28691	30.1052

## Sheet: Fig. 3a
Fig. 3a - Fold change in gene expression following bortezomib treatment at 4 h timepoint and p-values
Fold change in gene expression relative to wild-type DMSO diluent control at 4 h timepoint
	pals-5			F26F2.1			F26F2.3			F26F2.4			skr-3			skr-4			skr-5			cul-6			chil-27
WT BTZ	26111	33286.6	17307.1	9904.06	5846.87	6957.29	203645	100177	43788.9	69246.2	22201.2	33701.1	5.72762	4.94935	6.53317	10.016	8.18908	12.846	20.6144	11.9167	32.7679	5.76716	5.92292	11.5062	2482.14	1249.95	1304.31
zip-1(jy13) DMSO	0.66	1.31	2.3	0.919139	2.09745	12.8913	3.2651	3.70641	38.1051	1.11474	2.50007	30.5739	0.91323	1.88717	1.7961	0.820869	1.50003	1.7158	1.07945	1.85578	1.17504	0.837248	1.12753	1.35837	1.77974	0.745281	2.66794
zip-1(jy13) BTZ	8304.99	7438.82	6158.27	9247.36	10709.3	8321.67	202591	213258	47539.9	68090.8	46447.5	45835.2	3.20198	4.67695	5.39366	6.0725	7.63741	5.20843	0.204892	1.1377	0.61604	5.39675	5.45226	11.3624	2264.16	1658.72	1588.35
p-values	Comparisons
	WT BTZ vs WT DMSO	zip-1(jy13) DMSO vs WT DMSO	zip-1(jy13) BTZ vs WT DMSO	zip-1(jy13) BTZ vs WT BTZ
pals-5	0.002607	0.212392	0.00015224	0.00864
F26F2.1	0.001669	0.16093	8.55787e-05	0.127123
F26F2.3	0.034275	0.145532	0.0224063	0.30811
F26F2.4	0.021067	0.169813	0.000934141	0.251102
skr-3	0.000245	0.080893	0.00302857	0.086148
skr-4	0.001155	0.134618	0.000861	0.028684
skr-5	0.013215	0.102267	0.133906	0.012581
cul-6	0.011725	0.257204	0.015908	0.455122
chil-27	0.006994	0.129298	0.000511	0.372906

## Sheet: Fig. 3b
Fig. 3a - Fold change in gene expression following bortezomib treatment at 30 min timepoint
Fold change in gene expression relative to wild-type DMSO diluent control at 30 min timepoint
	pals-5			F26F2.1			F26F2.3			F26F2.4			skr-3			skr-4			skr-5			cul-6			chil-27
WT BTZ	640.83	231.96	72.26	654.54	204.91	79.9825	6126.92	3677.92	300.759	688.757	156.739	34.66	2.29503	3.30358	1.56141	1.99321	4.90791	2.21083	2.31116	1.56129	5.46012	4.97206	2.78982	2.22961	266.65	1836.48	411.589
zip-1(jy13) DMSO	0.49	2.13	0.21	2.80998	5.74962	3.04322	2.27873	17.587	8.2679	2.48317	13.2858	5.82802	0.765202	1.64172	0.785496	0.489117	2.43017	0.813717	0.443531	0.75488	3.16029	0.971442	1.43917	0.978874	0.16968	4.35951	0.744724
zip-1(jy13) BTZ	0.54	2.08	1.22	955.353	258.176	74.9545	7328.33	2408.04	376.136	373.825	57.6874	22.5416	1.16986	2.00436	0.876964	0.836848	1.49909	1.1563	0.714375	0.612051	3.65772	2.82286	1.14257	1.95626	314.512	142.439	574.043
p-values	Comparisons
	WT BTZ vs WT DMSO	zip-1(jy13) DMSO vs WT DMSO	zip-1(jy13) BTZ vs WT DMSO	zip-1(jy13) BTZ vs WT BTZ
pals-5	0.068616	0.464579	0.281917	0.068748
F26F2.1	0.074049	0.019209	0.092676	0.367261
F26F2.3	0.058468	0.06656	0.088925	0.499676
F26F2.4	0.109541	0.062082	0.124757	0.284973
skr-3	0.025796	0.417575	0.179055	0.081628
skr-4	0.047725	0.352411	0.219606	0.060917
skr-5	0.075961	0.312843	0.271994	0.202273
cul-6	0.024762	0.224264	0.057566	0.116662
chil-27	0.084964	0.297115	0.026177	0.196191

## Sheet: Fig. 3c
Fig. 3c - smFISH quantification of number of pals-5 mRNA transcripts in the first four intestinal cells
WT DMSO	WT BTZ	zip-1(jy13) DMSO	zip-1(jy13) BTZ
0	0	0	61
5	5	0	0
0	2087	0	0
1	1514	0	86
0	0	152	1348
0	2813	0	606
0	265	0	0
0	1967	0	0
0	1957	0	519
0	2316	0	372
0	3656	0	194
0	1188	0	0
0	0	0	836
0	2869	0	0
0	0	0	268
0	2310	0	549
24	204	0	0
0	2745	0	232
0	2391	33	1237
51	1434	3	837
95	0	0	414
0	2274	0	798
0	1931	0	544
0	1645	0	0
0	1582	0	1115
0	645	0	494
1	1917	0	162
0	1891	0	394
9	1530	0	849
0	2079	0	572
0	1936	15	117
0	2006	0	254
0	1447	7	210
0	1993		246
42	2642		429
505	1665		445
	1866		286
	532		648
	1648
	1023
	1904
	979
	2418
	818

## Sheet: Fig. 3d
Fig. 3d - Western blot analysis of PALS-5 expression
The cropped areas that are shown in Fig. 3d are outlined with dashed boxes.

## Sheet: Fig. 5f
Fig. 5f - Tissue-specific RNAi; qRT-PCR measurements of pals-5 levels at the 30 min timepoint of bortezomib (BTZ) or DMSO treatments
Wild type				Intestinal rde-1				Epidermal rde-1
Control RNAi; DMSO	zip-1(RNAi); DMSO	Control RNAi; BTZ	zip-1(RNAi); BTZ	Control RNAi; DMSO	zip-1(RNAi); DMSO	Control RNAi; BTZ	zip-1(RNAi); BTZ	Control RNAi; DMSO	zip-1(RNAi); DMSO	Control RNAi; BTZ	zip-1(RNAi); BTZ
1	0.13	12.54	0.26	1	0.69	11.29	0.4	1	0.9	158.46	8.1
1	4.3	41.31	1.76	1	0.49	6.02	1.03	1	0.54	21.7	15.59
1	0.22	36.24	0.69	1	0.27	8.77	0.93	1	1.09	167.92	33.28

## Sheet: Fig. 6a
Fig. 6a - qRT-PCR analysis of Orsay virus RNA1 levels in control and zip-1(jy13) mutant animals
Wild type	zip-1(jy13)
1	7.79613
1	4.87524
1	8.5616
1	18.4102
1	1.21
1	13.99
1	58.92

## Sheet: Fig. 6b
Fig. 6a - Fraction of animals infected with Orsay virus in control, zip-1(jy13), pnp-1(jy90) and zip-1(jy13); pnp-1(jy90) backgrounds at 12 hpi
Control	zip-1(jy13)	pnp-1(jy90)	zip-1(13);pnp-1(90)
1	0.868217	0.527132	1.14729
1	1.32184	0.402299	1.01149
1	1.29496	0.381295	0.863309

[truncated: 14 more sheets: Fig. 6c, Fig. 6d, Fig. 6e, Fig. 6f, Supplementary Fig. 5a and b, Supplementary Fig. 5b, Supplementary Fig. 7a, Supplementary Fig. 7b, Supplementary Fig. 10b, Supplementary Fig. 10c, Supplementary Fig. 11, Supplementary Fig. 12, Supplementary Fig. 13a, Supplementary Fig. 13b]
